# Supplementary material for: Palmitoylation-dependent regulation of cardiomyocyte Rac1 signaling activity and minor effects on cardiac hypertrophy
Source: J Biol Chem. 2023 Nov 3;299(12):105426. doi: 10.1016/j.jbc.2023.105426 (PMC10716590; doi:10.1016/j.jbc.2023.105426)
Supplement: Supporting Data File 1 [file mmc3.xlsx]

## Sheet: Overview
053017_Matt Brody (Molkentin)-SILAC labeled palmitoylated peptides
Samples: A SILAC labeled sample of palmitoylated peptides was submitted by Matt Brody on 053017. The peptides were from an on-bead digestion of enriched palmitoylated proteins from mouse heart.
Purpose: To identify possible palmitoylated cysteines using iodoacetamide alkylation of the previously palmitoylated cysteines.
Protocol: The sample was centrifuged at 10,000 x g for 10 min and transferred to a new tube to remove leftover beads. The sample was then alkylated with 200 uL of 400 mM IAA and dried. The dried samples had a significant dark red color (same as the sample from 072914), so the samples were cleaned up via standard sized C18 ziptip. The ziptip eluted peptides were dried and then reconstituted in 0.1…
Results: Most of the peptides identified had a carbamidomethyl (C) modification as expected. For more information about the peptides identified and the TIC of the sample see the tabs below.
Data file: 5600 plus: Data060117_02

## Sheet: unprocessed data
N	Unused	Total	%Cov	%Cov(50)	%Cov(95)	Accessions	Names	Used	Annotation	Contrib	Conf	Sequence	Modifications	ProteinModifications	Cleavages	dMass	Obs MW	Obs m/z	Theor MW	Theor m/z	Theor z	Sc	Spectrum	Acq Time	Intensity (Peptide)	PrecursorIntensityAcquisition	Apex Time (Peptide)	Elution Peak Width (Peptide)	MS2Counts	H:L	%Err H:L	Area L	Err L	Area H	Err H
45	4	4	8.96	8.96	8.96	sp|P10107|ANXA1_MOUSE	Annexin A1 OS=Mus musculus GN=Anxa1 PE=1 SV=2	1	auto	2	99	GDRCQDLSVNQDLADTDAR	Label:13C(6)15N(4)(R)@3; Carbamidomethyl(C)@4; Label:13C(6)15N(4)(R)@19		missed R-C@3	-0.00172795	2167.97	723.662	2167.97	723.663	3	20	1.1.1.1510.3	11.8977	253.04	251.12	11.9	0.2	299.514	100		0	0	251.12	48.41
52	2.59	2.77	16.22	16.22	8.108	sp|P14115|RL27A_MOUSE	60S ribosomal protein L27a OS=Mus musculus GN=Rpl27a PE=1 SV=5	0	auto - discordant peptide type	0	99	NQSFCPTVNLDK	Carbamidomethyl(C)@5			0.0415182	1421.7	711.859	1421.66	711.838	2	12	1.1.1.1542.10	13.4687	571.26	546.9	13.92	0.6	232.415	100		0	0	502.66	92.68
59	2.04	2.05	18.52	18.52	18.52	sp|Q9WVC3|CAV2_MOUSE	Caveolin-2 OS=Mus musculus GN=Cav2 PE=1 SV=1	0	auto - discordant peptide type	0	99	TCLMVLPSVQTIWKSVTDVVIGPLCTSVGR	Carbamidomethyl(C)@2; Trp->Kynurenin(W)@13; Label:13C(6)15N(2)(K)@14; Carbamidomethyl(C)@25; Label:13C(6)15N(4)(R)@30		missed K-S@14	-0.00365871	3337.75	1113.59	3337.76	1113.59	3	13	1.1.1.1661.24	19.4022	4897.88	4660.38	19.37	0.3	1737.09	100		0	0	4660.38	460.4
59	2.04	2.05	18.52	18.52	18.52	sp|Q9WVC3|CAV2_MOUSE	Caveolin-2 OS=Mus musculus GN=Cav2 PE=1 SV=1	0	auto - discordant peptide type	0	78.82	TCLMVLPSVQTIWKSVTDVVIGPLCTSVGR	Carbamidomethyl(C)@2; Trp->Kynurenin(W)@13; Label:13C(6)15N(2)(K)@14; Carbamidomethyl(C)@25; Label:13C(6)15N(4)(R)@30		missed K-S@14	-0.00365871	3337.75	1113.59	3337.76	1113.59	3	7	1.1.1.1657.26	19.193	4897.88	2173.16	19.37	0.3	437.575	100		0	0	2173.16	403.07
62	2	2	21.95	14.63	6.098	sp|P17742|PPIA_MOUSE	Peptidyl-prolyl cis-trans isomerase A OS=Mus musculus GN=Ppia PE=1 SV=2	0	auto - discordant peptide type	0	17.19	TNGSQFFICTAK	Carbamidomethyl(C)@9; Label:13C(6)15N(2)(K)@12		cleaved N-T@N-term	0.0172459	1380.68	461.233	1380.66	461.227	3	6	1.1.1.1542.2	13.4354	437.13	436.16	13.43	0.15	261.451	100		0	0	436.16	84.06
157	2	2	10.9	10.9	10.9	sp|O89051|ITM2B_MOUSE	Integral membrane protein 2B OS=Mus musculus GN=Itm2b PE=1 SV=1	1	auto	2	99	SSEEALIVPPDAVAVDCKDPGDVVPVGQR	Carbamidomethyl(C)@17; Label:13C(6)15N(2)(K)@18; Label:13C(6)15N(4)(R)@29		missed K-D@18	-0.00213774	3036.52	1013.18	3036.52	1013.18	3	13	1.1.1.1650.13	18.8381	1358.18	1127.44	18.87	0.15	408.369	100		0	0	1127.44	210.09
20	4	4	7.045	7.045	7.045	sp|Q64467|G3PT_MOUSE; sp|P16858|G3P_MOUSE	Glyceraldehyde-3-phosphate dehydrogenase, testis-specific OS=Mus musculus GN=Gapdhs PE=1 SV=1; Glyceraldehyde-3-phosphate dehydrogenase OS=Mus musculus GN=Gapdh PE=1 SV=2	0	auto - discordant peptide type	0	16.47	IVSNASCTTNCLAPLAK	Carbamidomethyl(C)@7; Carbamidomethyl(C)@11; Pro->pyro-Glu(P)@14; Label:13C(6)15N(2)(K)@17		cleaved T-I@N-term	-0.0138814	1840.88	614.633	1840.89	614.637	3	11	1.1.1.1533.5	13.0028	6203.95	1765.91	13.18	0.2	782.653	11.9625	67.6455	147.62	96.09	1765.91	325.06
20	4	4	7.045	7.045	7.045	sp|Q64467|G3PT_MOUSE; sp|P16858|G3P_MOUSE	Glyceraldehyde-3-phosphate dehydrogenase, testis-specific OS=Mus musculus GN=Gapdhs PE=1 SV=1; Glyceraldehyde-3-phosphate dehydrogenase OS=Mus musculus GN=Gapdh PE=1 SV=2	0	auto - discordant peptide type	0	99	IVSNASCTTNCLAPLAK	Carbamidomethyl(C)@7; Carbamidomethyl(C)@11; Pro->pyro-Glu(P)@14; Label:13C(6)15N(2)(K)@17		cleaved T-I@N-term	-0.0138814	1840.88	614.633	1840.89	614.637	3	15	1.1.1.1538.7	13.2481	6203.95	4250.6	13.18	0.2	1985.37	10.659	27.072	398.78	102.9	4250.6	348.09
20	4	4	7.045	7.045	7.045	sp|Q64467|G3PT_MOUSE; sp|P16858|G3P_MOUSE	Glyceraldehyde-3-phosphate dehydrogenase, testis-specific OS=Mus musculus GN=Gapdhs PE=1 SV=1; Glyceraldehyde-3-phosphate dehydrogenase OS=Mus musculus GN=Gapdh PE=1 SV=2	0	auto - discordant peptide type	0	99	IVSNASCTTNCLAPLAK	Carbamidomethyl(C)@7; Deamidated(N)@10; Carbamidomethyl(C)@11; Label:13C(6)15N(2)(K)@17		cleaved T-I@N-term	0.00107852	1827.9	610.306	1827.9	610.306	3	18	1.1.1.1546.10	13.6525	2331.88	2294.25	13.68	0.3	798.715	6.1773	28.3597	371.4	99.53	2294.25	212.89
77	2	2	4.098	4.098	4.098	sp|Q9DCS1|T176A_MOUSE	Transmembrane protein 176A OS=Mus musculus GN=Tmem176a PE=1 SV=2	1	auto	0	99	LLLAGCSLLR	Carbamidomethyl(C)@6; Label:13C(6)15N(4)(R)@10			-0.00157517	1124.66	563.337	1124.66	563.338	2	10	1.1.1.1655.9	19.0834	4662.97	2203.52	19.22	0.2	600.728	5.84194	49.8055	377.19	175.73	2203.52	387.99
77	2	2	4.098	4.098	4.098	sp|Q9DCS1|T176A_MOUSE	Transmembrane protein 176A OS=Mus musculus GN=Tmem176a PE=1 SV=2	0	auto - shared MS/MS	0	66.71	LLLAGCSLLR	Carbamidomethyl(C)@6			-0.000221069	1114.65	558.334	1114.65	558.334	2	6	1.1.1.1656.6	19.1261	956.53	615.68	19.22	0.2	617.185	5.46149	30.8952	615.68	176.35	3362.53	389.36
23	4	4	17.05	17.05	17.05	sp|Q9CR75|TNR12_MOUSE	Tumor necrosis factor receptor superfamily member 12A OS=Mus musculus GN=Tnfrsf12a PE=2 SV=1	0	auto - discordant peptide type	0	66.71	EKFTTPIEETGGEGCPGVALIQ	Label:13C(6)15N(2)(K)@2; Cation:Na(E)@13; Carbamidomethyl(C)@15		missed K-F@2	0.00215781	2362.12	788.382	2362.12	788.381	3	9	1.1.1.1670.15	19.8418	1635.09	1114.29	19.72	0.25	320.411	5.43609	48.3629	204.98	89.81	1114.29	228.17
20	4	4	7.045	7.045	7.045	sp|Q64467|G3PT_MOUSE; sp|P16858|G3P_MOUSE	Glyceraldehyde-3-phosphate dehydrogenase, testis-specific OS=Mus musculus GN=Gapdhs PE=1 SV=1; Glyceraldehyde-3-phosphate dehydrogenase OS=Mus musculus GN=Gapdh PE=1 SV=2	1	auto	0	99	IVSNASCTTNCLAPLAK	Carbamidomethyl(C)@7; Carbamidomethyl(C)@11; Label:13C(6)15N(2)(K)@17		cleaved T-I@N-term	-0.00110758	1826.91	609.977	1826.91	609.978	3	9	1.1.1.1475.4	10.3475	506.37	230.66	10.12	0.3	205.365	4.40359	53.4402	52.38	25.74	230.66	48.44
77	2	2	4.098	4.098	4.098	sp|Q9DCS1|T176A_MOUSE	Transmembrane protein 176A OS=Mus musculus GN=Tmem176a PE=1 SV=2	1	auto	2	99	LLLAGCSLLR	Carbamidomethyl(C)@6; Label:13C(6)15N(4)(R)@10			-0.00157517	1124.66	563.337	1124.66	563.338	2	11	1.1.1.1659.5	19.2792	4662.97	3952.21	19.22	0.2	1097.79	4.37768	23.6623	902.81	190.74	3952.21	421.13
148	2	2	2.639	2.639	2.639	sp|P27600|GNA12_MOUSE	Guanine nucleotide-binding protein subunit alpha-12 OS=Mus musculus GN=Gna12 PE=1 SV=3	1	auto	2	99	CLLPAEAGAR	Carbamidomethyl(C)@1; Label:13C(6)15N(4)(R)@10			-0.000215543	1066.55	534.281	1066.55	534.281	2	8	1.1.1.1500.2	11.3624	156.73	128.64	11.3	0.2	130.957	4.13767	64.7374	31.09	18.5	128.64	32.8
20	4	4	7.045	7.045	7.045	sp|Q64467|G3PT_MOUSE; sp|P16858|G3P_MOUSE	Glyceraldehyde-3-phosphate dehydrogenase, testis-specific OS=Mus musculus GN=Gapdhs PE=1 SV=1; Glyceraldehyde-3-phosphate dehydrogenase OS=Mus musculus GN=Gapdh PE=1 SV=2	1	auto	0	99	IVSNASCTTNCLAPLAK	Carbamidomethyl(C)@7; Carbamidomethyl(C)@11; Label:13C(6)15N(2)(K)@17		cleaved T-I@N-term	-0.00110758	1826.91	609.977	1826.91	609.978	3	13	1.1.1.1470.2	10.1149	506.37	485	10.12	0.3	148.086	3.90814	21.4378	124.1	23.97	485	45.11
20	4	4	7.045	7.045	7.045	sp|Q64467|G3PT_MOUSE; sp|P16858|G3P_MOUSE	Glyceraldehyde-3-phosphate dehydrogenase, testis-specific OS=Mus musculus GN=Gapdhs PE=1 SV=1; Glyceraldehyde-3-phosphate dehydrogenase OS=Mus musculus GN=Gapdh PE=1 SV=2	0	auto - discordant peptide type	0	98.86	IVSNASCTTNCLAPLAK	Carbamidomethyl(C)@7; Carbamidomethyl(C)@11; Cation:Na@C-term		cleaved T-I@N-term	-0.0023626	1840.88	614.633	1840.88	614.634	3	14	1.1.1.1533.5	13.0028	6203.95	1765.91	13.18	0.2	782.653	3.72805	20.339	1765.91	325.06	6583.4	569.52
20	4	4	7.045	7.045	7.045	sp|Q64467|G3PT_MOUSE; sp|P16858|G3P_MOUSE	Glyceraldehyde-3-phosphate dehydrogenase, testis-specific OS=Mus musculus GN=Gapdhs PE=1 SV=1; Glyceraldehyde-3-phosphate dehydrogenase OS=Mus musculus GN=Gapdh PE=1 SV=2	0	auto - discordant peptide type	0	99	IVSNASCTTNCLAPLAK	Deamidated(N)@4; Carbamidomethyl(C)@7; Carbamidomethyl(C)@11		cleaved T-I@N-term	0.00206839	1819.88	607.635	1819.88	607.634	3	9	1.1.1.1567.8	14.6964	579.22	516.31	14.73	0.2	388.31	3.69652	22.5946	516.31	103.62	1908.55	198.1
20	4	4	7.045	7.045	7.045	sp|Q64467|G3PT_MOUSE; sp|P16858|G3P_MOUSE	Glyceraldehyde-3-phosphate dehydrogenase, testis-specific OS=Mus musculus GN=Gapdhs PE=1 SV=1; Glyceraldehyde-3-phosphate dehydrogenase OS=Mus musculus GN=Gapdh PE=1 SV=2	0	auto - discordant peptide type	0	89.41	IVSNASCTTNCLAPLAK	Deamidated(N)@4; Carbamidomethyl(C)@7; Carbamidomethyl(C)@11		cleaved T-I@N-term	0.00206839	1819.88	607.635	1819.88	607.634	3	8	1.1.1.1568.9	14.749	579.22	562.64	14.73	0.2	381.713	3.61318	20.9947	562.64	104.41	2032.92	199.61
20	4	4	7.045	7.045	7.045	sp|Q64467|G3PT_MOUSE; sp|P16858|G3P_MOUSE	Glyceraldehyde-3-phosphate dehydrogenase, testis-specific OS=Mus musculus GN=Gapdhs PE=1 SV=1; Glyceraldehyde-3-phosphate dehydrogenase OS=Mus musculus GN=Gapdh PE=1 SV=2	0	auto - discordant peptide type	0	15.09	IVSNASCTTNCLAPLAK	Carbamidomethyl(C)@7; Deamidated(N)@10; Carbamidomethyl(C)@11		cleaved T-I@N-term	0.00206839	1819.88	607.635	1819.88	607.634	3	7	1.1.1.1568.9	14.749	579.22	562.64	14.73	0.2	381.713	3.61318	20.9947	562.64	104.41	2032.92	199.61
20	4	4	7.045	7.045	7.045	sp|Q64467|G3PT_MOUSE; sp|P16858|G3P_MOUSE	Glyceraldehyde-3-phosphate dehydrogenase, testis-specific OS=Mus musculus GN=Gapdhs PE=1 SV=1; Glyceraldehyde-3-phosphate dehydrogenase OS=Mus musculus GN=Gapdh PE=1 SV=2	0	auto - discordant peptide type	0	99	IVSNASCTTNCLAPLAK	Deamidated(N)@4; Carbamidomethyl(C)@7; Carbamidomethyl(C)@11; Label:13C(6)15N(2)(K)@17		cleaved T-I@N-term	0.00107852	1827.9	610.306	1827.9	610.306	3	17	1.1.1.1568.10	14.7515	2105.29	2025.25	14.73	0.2	1134.26	3.61078	21.0633	560.89	104.41	2025.25	199.61
20	4	4	7.045	7.045	7.045	sp|Q64467|G3PT_MOUSE; sp|P16858|G3P_MOUSE	Glyceraldehyde-3-phosphate dehydrogenase, testis-specific OS=Mus musculus GN=Gapdhs PE=1 SV=1; Glyceraldehyde-3-phosphate dehydrogenase OS=Mus musculus GN=Gapdh PE=1 SV=2	0	auto - discordant peptide type	0	99	IVSNASCTTNCLAPLAK	Carbamidomethyl(C)@7; Deamidated(N)@10; Carbamidomethyl(C)@11		cleaved T-I@N-term	0.00134271	1819.88	910.948	1819.88	910.948	2	13	1.1.1.1546.17	13.6716	394.71	370.2	13.73	0.3	186.793	3.50775	24.5816	370.2	80	1298.57	152.14
20	4	4	7.045	7.045	7.045	sp|Q64467|G3PT_MOUSE; sp|P16858|G3P_MOUSE	Glyceraldehyde-3-phosphate dehydrogenase, testis-specific OS=Mus musculus GN=Gapdhs PE=1 SV=1; Glyceraldehyde-3-phosphate dehydrogenase OS=Mus musculus GN=Gapdh PE=1 SV=2	0	auto - discordant peptide type	0	99	IVSNASCTTNCLAPLAK	Carbamidomethyl(C)@7; Deamidated(N)@10; Carbamidomethyl(C)@11; Label:13C(6)15N(2)(K)@17		cleaved T-I@N-term	0.00529262	1827.9	914.957	1827.9	914.955	2	14	1.1.1.1549.20	13.8212	1361.04	997.17	13.72	0.35	342.432	3.48186	32.4171	286.39	81.48	997.17	154.94
11	6	6	10.48	10.48	10.48	sp|O09044|SNP23_MOUSE	Synaptosomal-associated protein 23 OS=Mus musculus GN=Snap23 PE=1 SV=1	0	auto - discordant peptide type	0	28.21	TLTELNKCCGLCICPCNR	Cation:Na(E)@4; Label:13C(6)15N(2)(K)@7; Carbamidomethyl(C)@8; Carbamidomethyl(C)@9; Carbamidomethyl(C)@12; Carbamidomethyl(C)@14; Carbamidomethyl(C)@16; Label:13C(6)15N(4)(R)@18		missed K-C@7	0.00586571	2308	578.008	2308	578.007	4	8	1.1.1.1564.3	14.5456	586.75	398.62	14.62	0.15	393.675	3.39743	65.8342	117.33	71.27	398.62	101.19
20	4	4	7.045	7.045	7.045	sp|Q64467|G3PT_MOUSE; sp|P16858|G3P_MOUSE	Glyceraldehyde-3-phosphate dehydrogenase, testis-specific OS=Mus musculus GN=Gapdhs PE=1 SV=1; Glyceraldehyde-3-phosphate dehydrogenase OS=Mus musculus GN=Gapdh PE=1 SV=2	0	auto - MS already used	0	99	IVSNASCTTNCLAPLAK	Carbamidomethyl(C)@7; Carbamidomethyl(C)@11; Label:13C(6)15N(2)(K)@17		cleaved T-I@N-term	-0.000192055	1826.91	609.977	1826.91	609.978	3	24	1.1.1.1541.12	13.4098	35078.4	6181.75	13.18	0.25	2728.58	3.35815	27.4354	1840.82	451.51	6181.75	759.87
20	4	4	7.045	7.045	7.045	sp|Q64467|G3PT_MOUSE; sp|P16858|G3P_MOUSE	Glyceraldehyde-3-phosphate dehydrogenase, testis-specific OS=Mus musculus GN=Gapdhs PE=1 SV=1; Glyceraldehyde-3-phosphate dehydrogenase OS=Mus musculus GN=Gapdh PE=1 SV=2	1	auto	0	99	IVSNASCTTNCLAPLAK	Carbamidomethyl(C)@7; Carbamidomethyl(C)@11		cleaved T-I@N-term	-0.00213187	1818.89	607.306	1818.9	607.306	3	20	1.1.1.1541.11	13.4064	12384.7	1908.8	13.14	0.2	743.591	3.34186	26.4843	1908.8	451.51	6378.94	759.87
90	2	2	3.804	3.804	3.804	sp|Q99LJ5|CKLF3_MOUSE; RRRRRsp|Q8CFD4|SNX8_MOUSE	CKLF-like MARVEL transmembrane domain-containing protein 3 OS=Mus musculus GN=Cmtm3 PE=2 SV=1; REVERSED Sorting nexin-8 OS=Mus musculus GN=Snx8 PE=1 SV=1	1	auto	0	99	AFLCSLK	Carbamidomethyl(C)@4; Label:13C(6)15N(2)(K)@7			-0.00028672	845.456	423.735	845.456	423.735	2	7	1.1.1.1535.2	13.0867	4044.69	1414.23	13.28	0.3	398.124	3.32439	40.0847	425.41	152.43	1414.23	254.13
20	4	4	7.045	7.045	7.045	sp|Q64467|G3PT_MOUSE; sp|P16858|G3P_MOUSE	Glyceraldehyde-3-phosphate dehydrogenase, testis-specific OS=Mus musculus GN=Gapdhs PE=1 SV=1; Glyceraldehyde-3-phosphate dehydrogenase OS=Mus musculus GN=Gapdh PE=1 SV=2	0	auto - discordant peptide type	0	99	IVSNASCTTNCLAPLAK	Carbamidomethyl(C)@7; Carbamidomethyl(C)@11; Cation:Na@C-term		cleaved T-I@N-term	-0.0023626	1840.88	614.633	1840.88	614.634	3	16	1.1.1.1538.7	13.2481	6203.95	4250.6	13.18	0.2	1985.37	3.25275	9.30157	4250.6	348.09	13826.1	609.86
23	4	4	17.05	17.05	17.05	sp|Q9CR75|TNR12_MOUSE	Tumor necrosis factor receptor superfamily member 12A OS=Mus musculus GN=Tnfrsf12a PE=2 SV=1	1	auto	0	28.21	EKFTTPIEETGGEGCPGVALIQ	Carbamidomethyl(C)@15		missed K-F@2	0.00228945	2332.13	778.383	2332.13	778.383	3	6	1.1.1.1666.18	19.6384	1318.16	930.09	19.72	0.25	310.815	3.14151	26.4936	930.09	214.04	2921.89	383.56
104	2	2	4.481	4.481	4.481	sp|Q8QZT1|THIL_MOUSE	Acetyl-CoA acetyltransferase, mitochondrial OS=Mus musculus GN=Acat1 PE=1 SV=1	1	auto	2	99	QATLGAGLPISTPCTTVNK	Carbamidomethyl(C)@14; Label:13C(6)15N(2)(K)@19			-0.0014483	1936.02	646.346	1936.02	646.347	3	10	1.1.1.1606.11	16.6344	798.02	750.33	16.62	0.15	338.053	3.10889	40.4346	241.35	86.11	750.33	142.76
23	4	4	17.05	17.05	17.05	sp|Q9CR75|TNR12_MOUSE	Tumor necrosis factor receptor superfamily member 12A OS=Mus musculus GN=Tnfrsf12a PE=2 SV=1	1	auto	2	99	EKFTTPIEETGGEGCPGVALIQ	Label:13C(6)15N(2)(K)@2; Carbamidomethyl(C)@15		missed K-F@2	0.00166323	2340.14	781.054	2340.14	781.054	3	11	1.1.1.1669.17	19.7853	4233.04	3585.02	19.72	0.2	979.329	2.98956	19.7958	1199.18	203.61	3585.02	364.87
67	2	2	6.022	2.555	2.555	sp|P42932|TCPQ_MOUSE	T-complex protein 1 subunit theta OS=Mus musculus GN=Cct8 PE=1 SV=3	1	auto	2	99	AHEILPELVCCSAK	Carbamidomethyl(C)@10; Carbamidomethyl(C)@11			-0.0048373	1625.79	542.936	1625.79	542.937	3	10	1.1.1.1571.6	14.8882	224.06	162.01	14.83	0.1	179.159	2.94216	46.1928	162.01	66.97	476.66	98.27
90	2	2	3.804	3.804	3.804	sp|Q99LJ5|CKLF3_MOUSE; RRRRRsp|Q8CFD4|SNX8_MOUSE	CKLF-like MARVEL transmembrane domain-containing protein 3 OS=Mus musculus GN=Cmtm3 PE=2 SV=1; REVERSED Sorting nexin-8 OS=Mus musculus GN=Snx8 PE=1 SV=1	1	auto	2	99	AFLCSLK	Carbamidomethyl(C)@4			0.00149216	837.443	419.729	837.442	419.728	2	8	1.1.1.1541.5	13.3915	1455.25	913.15	13.23	0.3	388.56	2.91662	19.5226	913.15	154.77	2663.31	258.03
90	2	2	3.804	3.804	3.804	sp|Q99LJ5|CKLF3_MOUSE; RRRRRsp|Q8CFD4|SNX8_MOUSE	CKLF-like MARVEL transmembrane domain-containing protein 3 OS=Mus musculus GN=Cmtm3 PE=2 SV=1; REVERSED Sorting nexin-8 OS=Mus musculus GN=Snx8 PE=1 SV=1	1	auto	0	99	AFLCSLK	Carbamidomethyl(C)@4			0.00149216	837.443	419.729	837.442	419.728	2	6	1.1.1.1536.4	13.1419	1455.25	848.71	13.23	0.3	390.808	2.9159	22.0648	848.71	162.57	2474.75	271.03
28	4	4	1.339	1.339	1.339	sp|Q7TPV4|MBB1A_MOUSE	Myb-binding protein 1A OS=Mus musculus GN=Mybbp1a PE=1 SV=2	0	auto - MS already used	2	99	SPAESCDVLGDIQTCIKK	Carbamidomethyl(C)@6; Carbamidomethyl(C)@15; Label:13C(6)15N(2)(K)@17; Label:13C(6)15N(2)(K)@18		missed K-K@17	0.0026693	2035.99	679.671	2035.99	679.67	3	13	1.1.1.1599.18	16.3019	1457.78	934.65	16.42	0.25	444.102	2.91204	46.5955	320.96	133.44	934.65	196.64
63	2	2	12.38	12.38	6.189	sp|Q9DCW2|PLS2_MOUSE	Phospholipid scramblase 2 OS=Mus musculus GN=Plscr2 PE=1 SV=3	0	auto - discordant peptide type	0	20.74	NSLGQMVYVAVEDTDCCTR	Carbamidomethyl@N-term; Carbamidomethyl(C)@16; Carbamidomethyl(C)@17			0.0117821	2273.98	759.002	2273.97	758.998	3	8	1.1.1.1573.20	15.0159	428.7	222.4	14.88	0.3	234.783	2.87244	46.6266	222.4	94.16	638.83	124.78
107	2	2	2.183	2.183	2.183	sp|Q8CFE6|S38A2_MOUSE	Sodium-coupled neutral amino acid transporter 2 OS=Mus musculus GN=Slc38a2 PE=1 SV=1	1	auto	2	99	SSVTHLLCPTK	Carbamidomethyl(C)@8; Label:13C(6)15N(2)(K)@11			0.000943634	1249.66	417.56	1249.66	417.56	3	14	1.1.1.1473.2	10.2364	602.63	495.27	10.32	0.3	325.158	2.86449	20.9904	172.9	31.43	495.27	51.98
172	0.78	1.7	6.286	6.286	6.286	sp|Q8VCN6|CD99_MOUSE	CD99 antigen OS=Mus musculus GN=Cd99 PE=1 SV=1	1	auto	0.782516	98.94	LCFREGGSAPV	Carbamidomethyl(C)@2		missed R-E@4	-0.000590676	1191.57	596.792	1191.57	596.793	2	7	1.1.1.1530.7	12.8681	252.86	233.9	12.84	0.15	418.62	2.85938	36.0933	233.9	72.15	668.81	125.34
28	4	4	1.339	1.339	1.339	sp|Q7TPV4|MBB1A_MOUSE	Myb-binding protein 1A OS=Mus musculus GN=Mybbp1a PE=1 SV=2	1	auto	0	99	SPAESCDVLGDIQTCIKK	Carbamidomethyl(C)@6; Carbamidomethyl(C)@15		missed K-K@17	-0.00139114	2019.96	674.327	2019.96	674.327	3	10	1.1.1.1599.16	16.2986	671.32	316.57	16.47	0.35	287.077	2.8539	47.4394	316.57	133.44	903.46	196.64
52	2.59	2.77	16.22	16.22	8.108	sp|P14115|RL27A_MOUSE	60S ribosomal protein L27a OS=Mus musculus GN=Rpl27a PE=1 SV=5	1	auto	0.5867	86.81	IKGVGGACVLVA	Label:13C(6)15N(2)(K)@2; Carbamidomethyl(C)@8		missed K-G@2	-0.000823783	1150.66	576.338	1150.66	576.338	2	5	1.1.1.1554.4	14.0341	545.23	500.69	14.07	0.2	351.431	2.84451	42.2082	176.02	65.91	500.69	97.53
90	2	2	3.804	3.804	3.804	sp|Q99LJ5|CKLF3_MOUSE; RRRRRsp|Q8CFD4|SNX8_MOUSE	CKLF-like MARVEL transmembrane domain-containing protein 3 OS=Mus musculus GN=Cmtm3 PE=2 SV=1; REVERSED Sorting nexin-8 OS=Mus musculus GN=Snx8 PE=1 SV=1	1	auto	0	99	AFLCSLK	Carbamidomethyl(C)@4; Label:13C(6)15N(2)(K)@7			-0.00028672	845.456	423.735	845.456	423.735	2	8	1.1.1.1540.4	13.3394	4044.69	3351.02	13.28	0.3	1326.26	2.83766	15.6267	1180.91	159.11	3351.02	265.26
20	4	4	7.045	7.045	7.045	sp|Q64467|G3PT_MOUSE; sp|P16858|G3P_MOUSE	Glyceraldehyde-3-phosphate dehydrogenase, testis-specific OS=Mus musculus GN=Gapdhs PE=1 SV=1; Glyceraldehyde-3-phosphate dehydrogenase OS=Mus musculus GN=Gapdh PE=1 SV=2	0	auto - MS already used	0	99	IVSNASCTTNCLAPLAK	Carbamidomethyl(C)@7; Carbamidomethyl(C)@11; Label:13C(6)15N(2)(K)@17		cleaved T-I@N-term	-0.000192055	1826.91	609.977	1826.91	609.978	3	27	1.1.1.1536.12	13.1661	35078.4	35049.8	13.18	0.25	22555.2	2.83123	4.45667	12379.7	474.26	35049.8	798.16
20	4	4	7.045	7.045	7.045	sp|Q64467|G3PT_MOUSE; sp|P16858|G3P_MOUSE	Glyceraldehyde-3-phosphate dehydrogenase, testis-specific OS=Mus musculus GN=Gapdhs PE=1 SV=1; Glyceraldehyde-3-phosphate dehydrogenase OS=Mus musculus GN=Gapdh PE=1 SV=2	1	auto	0	99	IVSNASCTTNCLAPLAK	Carbamidomethyl(C)@7; Carbamidomethyl(C)@11		cleaved T-I@N-term	-0.00213187	1818.89	607.306	1818.9	607.306	3	24	1.1.1.1536.11	13.1628	12384.7	12378.6	13.14	0.2	5152.25	2.83096	4.45718	12378.6	474.26	35043.3	798.16
18	4.05	4.06	4.594	4.594	4.594	sp|Q6X893|CTL1_MOUSE	Choline transporter-like protein 1 OS=Mus musculus GN=Slc44a1 PE=1 SV=3	1	auto	2	99	SIALCVAACPRQELK	Carbamidomethyl(C)@5; Carbamidomethyl(C)@9		missed R-Q@11	-0.00103151	1714.89	572.636	1714.89	572.636	3	10	1.1.1.1539.7	13.2973	202.52	131.86	13.23	0.1	357.175	2.80858	51.9718	131.86	61.48	370.34	85.03
59	2.04	2.05	18.52	18.52	18.52	sp|Q9WVC3|CAV2_MOUSE	Caveolin-2 OS=Mus musculus GN=Cav2 PE=1 SV=1	0	auto - shared MS/MS	0	87.73	SVTDVVIGPLCTSVGR	Carbamidomethyl(C)@11; Label:13C(6)15N(4)(R)@16			-0.000703068	1668.87	557.298	1668.87	557.299	3	9	1.1.1.1668.5	19.7285	21572.7	3832.39	19.37	0.3	581.987	2.75319	48.1855	1391.98	597.07	3832.39	841.37
59	2.04	2.05	18.52	18.52	18.52	sp|Q9WVC3|CAV2_MOUSE	Caveolin-2 OS=Mus musculus GN=Cav2 PE=1 SV=1	1	auto	0	99	SVTDVVIGPLCTSVGR	Carbamidomethyl(C)@11			0.00290919	1658.87	553.964	1658.87	553.963	3	13	1.1.1.1669.7	19.7769	10863.9	1026.67	19.37	0.3	509.99	2.7504	63.9713	1026.67	584.52	2823.75	823.69
107	2	2	2.183	2.183	2.183	sp|Q8CFE6|S38A2_MOUSE	Sodium-coupled neutral amino acid transporter 2 OS=Mus musculus GN=Slc38a2 PE=1 SV=1	1	auto	0	99	SSVTHLLCPTK	Carbamidomethyl(C)@8			0.000738703	1241.64	414.889	1241.64	414.889	3	10	1.1.1.1475.2	10.3308	220.28	215.11	10.32	0.25	155.539	2.73939	17.3498	215.11	31.95	589.27	52.84
104	2	2	4.481	4.481	4.481	sp|Q8QZT1|THIL_MOUSE	Acetyl-CoA acetyltransferase, mitochondrial OS=Mus musculus GN=Acat1 PE=1 SV=1	1	auto	0	76.05	QATLGAGLPISTPCTTVNK	Carbamidomethyl(C)@14			0.0123595	1928.02	643.679	1928	643.675	3	7	1.1.1.1605.10	16.5842	290.33	283.26	16.62	0.25	403.721	2.61008	35.8718	283.26	85.77	739.33	142.2
41	4	4	4.506	4.506	4.506	sp|P20152|VIME_MOUSE	Vimentin OS=Mus musculus GN=Vim PE=1 SV=3	0	auto - MS already used	0	99	QVQSLTCEVDALKGTNESLER	Carbamidomethyl(C)@7; Label:13C(6)15N(2)(K)@13; Label:13C(6)15N(4)(R)@21		missed K-G@13	0.000360541	2394.18	799.068	2394.18	799.068	3	14	1.1.1.1622.22	17.4541	6741.49	1898.42	17.12	0.3	1595.9	2.56797	55.8839	739.27	366.79	1898.42	488.21
41	4	4	4.506	4.506	4.506	sp|P20152|VIME_MOUSE	Vimentin OS=Mus musculus GN=Vim PE=1 SV=3	1	auto	0	99	QVQSLTCEVDALKGTNESLER	Carbamidomethyl(C)@7		missed K-G@13	0.000392555	2376.16	793.06	2376.16	793.06	3	12	1.1.1.1622.21	17.4524	3805.31	747.41	17.12	0.3	403.671	2.56203	55.3024	747.41	366.79	1914.89	488.21
80	2	2	2.155	2.155	2.155	sp|Q9DC37|MFSD1_MOUSE	Major facilitator superfamily domain-containing protein 1 OS=Mus musculus GN=Mfsd1 PE=1 SV=1	1	auto	2	99	ALSALCDPSR	Carbamidomethyl(C)@6			0.00128466	1088.53	545.272	1088.53	545.271	2	10	1.1.1.1477.4	10.4639	128.88	89.97	10.37	0.25	108.005	2.48372	32.2761	89.97	24.53	223.46	38.6
59	2.04	2.05	18.52	18.52	18.52	sp|Q9WVC3|CAV2_MOUSE	Caveolin-2 OS=Mus musculus GN=Cav2 PE=1 SV=1	1	auto	2	99	SVTDVVIGPLCTSVGR	Carbamidomethyl(C)@11; Label:13C(6)15N(4)(R)@16			-0.0019848	1668.87	557.298	1668.87	557.299	3	13	1.1.1.1602.10	16.4386	588.18	569.16	16.42	0.25	367.039	2.4294	39.8519	234.28	78.4	569.16	123.17
80	2	2	2.155	2.155	2.155	sp|Q9DC37|MFSD1_MOUSE	Major facilitator superfamily domain-containing protein 1 OS=Mus musculus GN=Mfsd1 PE=1 SV=1	1	auto	0	99	ALSALCDPSR	Carbamidomethyl(C)@6; Label:13C(6)15N(4)(R)@10			-0.000191167	1098.54	550.275	1098.54	550.276	2	10	1.1.1.1474.2	10.2861	318.25	253.76	10.37	0.2	157.531	2.38205	27.2678	106.53	24.24	253.76	38.13
109	2	2	4.786	4.786	4.786	sp|Q8BWT1|THIM_MOUSE	3-ketoacyl-CoA thiolase, mitochondrial OS=Mus musculus GN=Acaa2 PE=1 SV=3	1	auto	2	99	LCGSGFQSIVSGCQEICSK	Carbamidomethyl(C)@2; Carbamidomethyl(C)@13; Carbamidomethyl(C)@17			-0.00129179	2115.94	706.32	2115.94	706.32	3	10	1.1.1.1635.14	18.0796	1322.86	911.41	18.16	0.2	435.676	2.36369	26.9035	911.41	209.94	2154.29	299.44
160	2	2	26.47	26.47	26.47	sp|O08997|ATOX1_MOUSE	Copper transport protein ATOX1 OS=Mus musculus GN=Atox1 PE=1 SV=1	1	auto	2	99	VCIDSEHSSDTLLATLNK	Carbamidomethyl(C)@2; Label:13C(6)15N(2)(K)@18			-0.00308504	2009.98	671	2009.98	671.001	3	13	1.1.1.1601.11	16.3904	942.4	557.03	16.47	0.25	424.062	2.35431	55.0703	236.6	112.32	557.03	155.48
24	4	4	6.265	6.265	6.265	sp|Q91ZN5|S35B2_MOUSE	Adenosine 3'-phospho 5'-phosphosulfate transporter 1 OS=Mus musculus GN=Slc35b2 PE=1 SV=1	1	auto	2	99	ACVFGNEPKAPDEVLLAPR	Carbamidomethyl(C)@2		missed K-A@9	0.00464016	2082.06	695.028	2082.06	695.026	3	17	1.1.1.1620.7	17.3412	737.02	561.36	17.42	0.3	316.294	2.34673	33.2742	561.36	160.55	1317.36	224.03
24	4	4	6.265	6.265	6.265	sp|Q91ZN5|S35B2_MOUSE	Adenosine 3'-phospho 5'-phosphosulfate transporter 1 OS=Mus musculus GN=Slc35b2 PE=1 SV=1	1	auto	0	99	ACVFGNEPKAPDEVLLAPR	Carbamidomethyl(C)@2; Label:13C(6)15N(2)(K)@9; Label:13C(6)15N(4)(R)@19		missed K-A@9	0.000216581	2100.08	701.034	2100.08	701.034	3	13	1.1.1.1619.9	17.2896	1435.15	926.72	17.37	0.3	401.572	2.34038	47.227	395.97	160.62	926.72	224.14
74	2	2	12.57	12.57	12.57	sp|Q9ESD6|CKLF7_MOUSE	CKLF-like MARVEL transmembrane domain-containing protein 7 OS=Mus musculus GN=Cmtm7 PE=1 SV=1	1	auto	0	99	TTCSSGGALGPGQPSEGLLDR	Carbamidomethyl(C)@3			0.000234634	2058.96	687.329	2058.96	687.329	3	8	1.1.1.1565.11	14.6072	267.12	209.62	14.73	0.4	251.062	2.33575	38.7398	209.62	69.38	489.62	98.57
160	2	2	26.47	26.47	26.47	sp|O08997|ATOX1_MOUSE	Copper transport protein ATOX1 OS=Mus musculus GN=Atox1 PE=1 SV=1	1	auto	0	98.86	VCIDSEHSSDTLLATLNK	Carbamidomethyl(C)@2; Label:13C(6)15N(2)(K)@18			-0.00308504	2009.98	671	2009.98	671.001	3	8	1.1.1.1605.13	16.5892	942.4	648.98	16.47	0.25	400.323	2.31299	46.3657	280.58	111.63	648.98	154.52
98	2	2	2.242	2.242	2.242	sp|Q91WC9|DGLB_MOUSE	Sn1-specific diacylglycerol lipase beta OS=Mus musculus GN=Daglb PE=1 SV=2	1	auto	2	99	VQFCCCCVGQDDNTR	Carbamidomethyl(C)@4; Carbamidomethyl(C)@5; Carbamidomethyl(C)@6; Carbamidomethyl(C)@7; Label:13C(6)15N(4)(R)@15			-0.00284225	1927.73	643.583	1927.73	643.584	3	15	1.1.1.1505.3	11.6227	288.76	267.4	11.6	0.2	230.503	2.25902	32.7216	118.37	31.99	267.4	49.33
59	2.04	2.05	18.52	18.52	18.52	sp|Q9WVC3|CAV2_MOUSE	Caveolin-2 OS=Mus musculus GN=Cav2 PE=1 SV=1	0	auto - discordant peptide type	0	99	SVTDVVIGPLCTSVGR	Cation:Na(D)@4; Carbamidomethyl(C)@11; Label:13C(6)15N(4)(R)@16			0.000350565	1690.86	564.626	1690.86	564.626	3	17	1.1.1.1662.6	19.4345	9365.49	9019.35	19.37	0.3	2523.64	2.24092	13.1205	4024.85	445.09	9019.35	636.85
59	2.04	2.05	18.52	18.52	18.52	sp|Q9WVC3|CAV2_MOUSE	Caveolin-2 OS=Mus musculus GN=Cav2 PE=1 SV=1	0	auto - discordant peptide type	0	99	SVTDVVIGPLCTSVGR	Cation:Na(D)@4; Carbamidomethyl(C)@11			0.000850226	1680.85	561.29	1680.85	561.29	3	13	1.1.1.1664.8	19.5358	4574.57	2648.37	19.37	0.3	866.355	2.19433	19.2583	2648.37	427.23	5811.39	611.29
18	4.05	4.06	4.594	4.594	4.594	sp|Q6X893|CTL1_MOUSE	Choline transporter-like protein 1 OS=Mus musculus GN=Slc44a1 PE=1 SV=3	1	auto	2	99	LVSGYDSYGNICGQR	Carbamidomethyl(C)@12			0.00161552	1687.76	844.889	1687.76	844.888	2	13	1.1.1.1551.15	13.9207	258.14	257.25	13.88	0.25	214.18	2.18122	31.3488	257.25	66.56	561.12	99.32
125	2	2	2.445	2.445	2.445	sp|Q60766|IRGM1_MOUSE	Immunity-related GTPase family M protein 1 OS=Mus musculus GN=Irgm1 PE=1 SV=1	1	auto	0	99	FLPCVCCCLR	Carbamidomethyl(C)@4; Carbamidomethyl(C)@6; Carbamidomethyl(C)@7; Carbamidomethyl(C)@8; Label:13C(6)15N(4)(R)@10			0.0180765	1393.62	697.817	1393.6	697.807	2	7	1.1.1.1599.20	16.3053	525.34	424.9	16.52	0.4	241.249	2.17218	54.8236	195.61	92.45	424.9	118.05
106	2	2	1.521	1.521	1.521	sp|Q8CGC7|SYEP_MOUSE	Bifunctional glutamate/proline--tRNA ligase OS=Mus musculus GN=Eprs PE=1 SV=4	1	auto	2	99	ERPAPAVSSTCATAEDSSVLYSR	Label:13C(6)15N(4)(R)@2; Carbamidomethyl(C)@11; Label:13C(6)15N(4)(R)@23			-0.000243622	2473.17	825.396	2473.17	825.396	3	22	1.1.1.1532.12	12.9783	421.75	413.1	12.98	0.15	426.223	2.15268	40.9285	191.9	67.71	413.1	85.68
9	6	6	5.396	5.396	5.396	sp|P11983|TCPA_MOUSE	T-complex protein 1 subunit alpha OS=Mus musculus GN=Tcp1 PE=1 SV=3	1	auto	2	99	IACLDFSLQK	Carbamidomethyl(C)@3; Label:13C(6)15N(2)(K)@10			0.00442239	1201.63	601.822	1201.63	601.82	2	7	1.1.1.1622.17	17.4458	443.2	398.12	17.47	0.15	277.132	2.14747	59.099	185.39	92.77	398.12	125.18
5	7.52	7.55	33.33	33.33	33.33	sp|P16045|LEG1_MOUSE	Galectin-1 OS=Mus musculus GN=Lgals1 PE=1 SV=3	1	auto	0	99	FNAHGDANTIVCNTK	Carbamidomethyl(C)@12; Label:13C(6)15N(2)(K)@15			-0.0043045	1668.77	557.265	1668.78	557.266	3	12	1.1.1.1447.2	9.09328	611.94	351.31	8.95	0.25	161.779	2.12477	26.862	165.34	37.79	351.31	49.58
83	2	2	1.515	1.515	1.515	sp|Q9D0I9|SYRC_MOUSE	Arginine--tRNA ligase, cytoplasmic OS=Mus musculus GN=Rars PE=1 SV=2	1	auto	2	99	LQEVFGCAIR	Carbamidomethyl(C)@7; Label:13C(6)15N(4)(R)@10			-0.00463996	1201.61	601.813	1201.62	601.815	2	8	1.1.1.1581.11	15.4002	813.58	806.13	15.38	0.15	683.368	2.09853	31.0408	384.14	99.17	806.13	138.94
59	2.04	2.05	18.52	18.52	18.52	sp|Q9WVC3|CAV2_MOUSE	Caveolin-2 OS=Mus musculus GN=Cav2 PE=1 SV=1	0	auto - discordant peptide type	0	99	SVTDVVIGPLCTSVGR	Cation:Na(D)@4; Carbamidomethyl(C)@11; Label:13C(6)15N(4)(R)@16			0.000350565	1690.86	564.626	1690.86	564.626	3	16	1.1.1.1658.9	19.2308	9365.49	6839.01	19.37	0.3	2344.2	2.08887	14.6673	3274.02	396.18	6839.01	566.86
59	2.04	2.05	18.52	18.52	18.52	sp|Q9WVC3|CAV2_MOUSE	Caveolin-2 OS=Mus musculus GN=Cav2 PE=1 SV=1	0	auto - shared MS/MS	0	87.73	SVTDVVIGPLCTSVGR	Carbamidomethyl(C)@11; Label:13C(6)15N(4)(R)@16			-0.000703068	1668.87	557.298	1668.87	557.299	3	8	1.1.1.1656.6	19.1261	21572.7	6983.75	19.37	0.3	617.185	2.07626	21.3539	3363.62	594.31	6983.75	837.48
61	2.01	2.02	7.311	7.311	7.311	sp|Q8C4X2|KC1G3_MOUSE	Casein kinase I isoform gamma-3 OS=Mus musculus GN=Csnk1g3 PE=1 SV=2	0	auto - discordant peptide type	0.0132283	98.42	SNAPITAPTEVEVMDETNCQK	Carbamidomethyl(E)@12; Carbamidomethyl(C)@19			-0.00175684	2390.07	797.698	2390.07	797.698	3	10	1.1.1.1495.2	11.1255	270.29	247.87	11.1	0.23	218.003	2.07318	20.2281	247.87	41.35	513.88	58.79
61	2.01	2.02	7.311	7.311	7.311	sp|Q8C4X2|KC1G3_MOUSE	Casein kinase I isoform gamma-3 OS=Mus musculus GN=Csnk1g3 PE=1 SV=2	0	auto - discordant peptide type	0	98.42	SNAPITAPTEVEVMDETNCQK	Carbamidomethyl(E)@10; Carbamidomethyl(C)@19			-0.00175684	2390.07	797.698	2390.07	797.698	3	10	1.1.1.1495.2	11.1255	270.29	247.87	11.1	0.23	218.003	2.07318	20.2281	247.87	41.35	513.88	58.79
61	2.01	2.02	7.311	7.311	7.311	sp|Q8C4X2|KC1G3_MOUSE	Casein kinase I isoform gamma-3 OS=Mus musculus GN=Csnk1g3 PE=1 SV=2	0	auto - discordant peptide type	0	78.82	SNAPITAPTEVEVMDETNCQK	Carbamidomethyl(T)@9; Carbamidomethyl(C)@19			-0.00175684	2390.07	797.698	2390.07	797.698	3	10	1.1.1.1495.2	11.1255	270.29	247.87	11.1	0.23	218.003	2.07318	20.2281	247.87	41.35	513.88	58.79
11	6	6	10.48	10.48	10.48	sp|O09044|SNP23_MOUSE	Synaptosomal-associated protein 23 OS=Mus musculus GN=Snap23 PE=1 SV=1	1	auto	0	99	EAEKTLTELNKCCGLCICPCNR	Label:13C(6)15N(2)(K)@4; Label:13C(6)15N(2)(K)@11; Carbamidomethyl(C)@12; Carbamidomethyl(C)@13; Carbamidomethyl(C)@16; Carbamidomethyl(C)@18; Carbamidomethyl(C)@20; Label:13C(6)15N(4)(R)@22		missed K-T@4; missed K-C@11	0.00240686	2751.25	688.82	2751.25	688.819	4	17	1.1.1.1558.8	14.2647	830.32	820.88	14.23	0.3	734.32	2.06807	26.0105	396.93	84.75	820.88	121.94
59	2.04	2.05	18.52	18.52	18.52	sp|Q9WVC3|CAV2_MOUSE	Caveolin-2 OS=Mus musculus GN=Cav2 PE=1 SV=1	1	auto	0	99	SVTDVVIGPLCTSVGR	Carbamidomethyl(C)@11			0.00290919	1658.87	553.964	1658.87	553.963	3	9	1.1.1.1658.8	19.2292	10863.9	7224.44	19.37	0.3	467.991	2.06433	10.2321	7224.44	610.53	14913.6	860.33
51	2.71	3.17	3.966	3.966	3.966	sp|Q8BY89|CTL2_MOUSE	Choline transporter-like protein 2 OS=Mus musculus GN=Slc44a2 PE=1 SV=2	1	auto	1.72125	99	VVDDTACPLLR	Carbamidomethyl(C)@7; Label:13C(6)15N(4)(R)@11			-0.00403546	1267.64	634.829	1267.65	634.831	2	9	1.1.1.1540.11	13.3569	266.43	251.68	13.38	0.25	504.134	2.05252	48.4176	122.62	49.24	251.68	68.08
11	6	6	10.48	10.48	10.48	sp|O09044|SNP23_MOUSE	Synaptosomal-associated protein 23 OS=Mus musculus GN=Snap23 PE=1 SV=1	1	auto	2	99	EAEKTLTELNKCCGLCICPCNR	Carbamidomethyl(C)@12; Carbamidomethyl(C)@13; Carbamidomethyl(C)@16; Carbamidomethyl(C)@18; Carbamidomethyl(C)@20		missed K-T@4; missed K-C@11	0.00843151	2725.22	682.312	2725.21	682.31	4	10	1.1.1.1557.9	14.2006	401.1	362.84	14.23	0.25	269.354	2.04944	28.3568	362.84	84.21	743.62	121.16
102	2	2	7.981	7.981	7.981	sp|Q8R0I4|TM2D2_MOUSE	TM2 domain-containing protein 2 OS=Mus musculus GN=Tm2d2 PE=2 SV=1	1	auto	0	99	FGGQAYSDVQHTAVQCR	Carbamidomethyl(C)@16; Label:13C(6)15N(4)(R)@17			0.000253309	1932.88	645.3	1932.88	645.3	3	16	1.1.1.1511.4	11.9363	492.34	437.23	11.96	0.2	342.85	2.04351	29.16	213.96	51.89	437.23	70.79
83	2	2	1.515	1.515	1.515	sp|Q9D0I9|SYRC_MOUSE	Arginine--tRNA ligase, cytoplasmic OS=Mus musculus GN=Rars PE=1 SV=2	1	auto	0	96.98	LQEVFGCAIR	Carbamidomethyl(C)@7			-0.000355252	1191.61	596.811	1191.61	596.811	2	7	1.1.1.1580.9	15.3421	398.36	345.73	15.42	0.25	370.587	2.03613	34.3552	345.73	97.85	703.95	137.09
144	2	2	3.691	3.691	3.691	sp|P48962|ADT1_MOUSE	ADP/ATP translocase 1 OS=Mus musculus GN=Slc25a4 PE=1 SV=4	0	auto - MS already used	0	30.57	EFNGLGDCLTK	Carbamidomethyl(C)@8			0.00742111	1252.58	627.299	1252.58	627.295	2	5	1.1.1.1566.11	14.6481	158.16	121.93	14.68	0.15	170.413	2.03305	53.1542	121.93	53.87	247.89	73.26
59	2.04	2.05	18.52	18.52	18.52	sp|Q9WVC3|CAV2_MOUSE	Caveolin-2 OS=Mus musculus GN=Cav2 PE=1 SV=1	1	auto	0	99	SVTDVVIGPLCTSVGR	Carbamidomethyl(C)@11			0.00153423	1658.87	830.441	1658.87	830.44	2	17	1.1.1.1669.18	19.7861	33151.5	3346.99	19.37	0.3	837.485	2.02449	37.0354	3346.99	1021.34	6775.96	1422.05
59	2.04	2.05	18.52	18.52	18.52	sp|Q9WVC3|CAV2_MOUSE	Caveolin-2 OS=Mus musculus GN=Cav2 PE=1 SV=1	0	auto - MS already used	0	99	SVTDVVIGPLCTSVGR	Carbamidomethyl(C)@11; Label:13C(6)15N(4)(R)@16			0.000907406	1668.88	835.445	1668.87	835.445	2	17	1.1.1.1669.19	19.7869	64300.1	6745.71	19.37	0.3	1718.87	2.02438	37.2	3332.24	1021.34	6745.71	1422.05
59	2.04	2.05	18.52	18.52	18.52	sp|Q9WVC3|CAV2_MOUSE	Caveolin-2 OS=Mus musculus GN=Cav2 PE=1 SV=1	0	auto - MS already used	0	99	SVTDVVIGPLCTSVGR	Carbamidomethyl(C)@11; Label:13C(6)15N(4)(R)@16			0.000907406	1668.88	835.445	1668.87	835.445	2	20	1.1.1.1656.18	19.1361	64300.1	20784.4	19.37	0.3	4876.61	2.00748	12.2063	10353.5	1038.45	20784.4	1445.87
59	2.04	2.05	18.52	18.52	18.52	sp|Q9WVC3|CAV2_MOUSE	Caveolin-2 OS=Mus musculus GN=Cav2 PE=1 SV=1	1	auto	0	99	SVTDVVIGPLCTSVGR	Carbamidomethyl(C)@11			0.00153423	1658.87	830.441	1658.87	830.44	2	16	1.1.1.1656.17	19.1352	33151.5	10264.1	19.37	0.3	2163.95	2.00727	12.313	10264.1	1038.45	20602.8	1445.87
160	2	2	26.47	26.47	26.47	sp|O08997|ATOX1_MOUSE	Copper transport protein ATOX1 OS=Mus musculus GN=Atox1 PE=1 SV=1	1	auto	0	99	VCIDSEHSSDTLLATLNK	Carbamidomethyl(C)@2			0.00925834	2001.98	668.333	2001.97	668.33	3	9	1.1.1.1603.8	16.4854	491.81	460.29	16.48	0.3	308.417	1.9965	29.5109	460.29	111.63	918.97	154.52
126	2	2	1.735	1.735	1.735	sp|Q5U4D8|SC5A6_MOUSE	Sodium-dependent multivitamin transporter OS=Mus musculus GN=Slc5a6 PE=1 SV=2	1	auto	2	99	LLALLPLSCQK	Carbamidomethyl(C)@9			0.000272102	1254.74	628.376	1254.74	628.376	2	11	1.1.1.1671.9	19.8854	935.78	512.74	19.97	0.2	286.027	1.98955	40.2004	512.74	171.3	1020.12	228.09
144	2	2	3.691	3.691	3.691	sp|P48962|ADT1_MOUSE	ADP/ATP translocase 1 OS=Mus musculus GN=Slc25a4 PE=1 SV=4	1	auto	2	99	EFNGLGDCLTK	Carbamidomethyl(C)@8; Label:13C(6)15N(2)(K)@11			0.00246361	1260.59	631.303	1260.59	631.302	2	9	1.1.1.1566.12	14.6506	292.5	248.55	14.73	0.25	344.281	1.98459	52.1433	125.24	53.87	248.55	73.26
126	2	2	1.735	1.735	1.735	sp|Q5U4D8|SC5A6_MOUSE	Sodium-dependent multivitamin transporter OS=Mus musculus GN=Slc5a6 PE=1 SV=2	0	auto - MS already used	0	99	LLALLPLSCQK	Carbamidomethyl(C)@9; Label:13C(6)15N(2)(K)@11			0.00117394	1262.75	632.383	1262.75	632.383	2	14	1.1.1.1671.10	19.8871	1658.95	1033.65	19.97	0.25	423.662	1.97695	39.501	522.85	171.3	1033.65	228.09
46	4	4	5.605	5.605	5.605	sp|P07356|ANXA2_MOUSE	Annexin A2 OS=Mus musculus GN=Anxa2 PE=1 SV=2	0	auto - discordant peptide type	0	99	STVHEILCK	Acetyl@N-term; Carbamidomethyl(C)@8	Acetyl@2	cleaved M-S@N-term	-0.000266542	1127.56	564.789	1127.56	564.79	2	14	1.1.1.1530.4	12.8531	834.03	449.79	12.98	0.25	272.802	1.97119	35.5478	449.79	131.03	886.62	180.62
65	2	2	7.547	7.547	7.547	sp|Q5SSN7|SFT2A_MOUSE	Vesicle transport protein SFT2A OS=Mus musculus GN=Sft2d1 PE=1 SV=1	1	auto	2	99	DAVLKCCSSLLG	Carbamidomethyl(C)@6; Carbamidomethyl(C)@7		missed K-C@5	0.00167561	1321.64	661.827	1321.64	661.826	2	11	1.1.1.1588.13	15.7438	2872.62	1263.67	15.87	0.2	317.762	1.95445	26.1059	1263.67	268.98	2469.78	373.29
17	4.26	4.27	14.86	14.86	8.446	sp|Q9JIZ9|PLS3_MOUSE	Phospholipid scramblase 3 OS=Mus musculus GN=Plscr3 PE=1 SV=1	1	auto	0	99	SGTGQQLGQAAEESNCCAR	Carbamidomethyl(C)@16; Carbamidomethyl(C)@17; Label:13C(6)15N(4)(R)@19			-0.00600229	2032.85	678.624	2032.86	678.626	3	17	1.1.1.1449.2	9.19595	490.14	477.36	9.21	0.16	207.604	1.95423	15.944	244.27	31.64	477.36	44.38
65	2	2	7.547	7.547	7.547	sp|Q5SSN7|SFT2A_MOUSE	Vesicle transport protein SFT2A OS=Mus musculus GN=Sft2d1 PE=1 SV=1	0	auto - MS already used	0	99	DAVLKCCSSLLG	Label:13C(6)15N(2)(K)@5; Carbamidomethyl(C)@6; Carbamidomethyl(C)@7		missed K-C@5	0.000623775	1329.65	665.833	1329.65	665.833	2	10	1.1.1.1588.14	15.7454	5532.41	2518.35	15.87	0.2	631.213	1.94914	25.5562	1292.03	268.98	2518.35	373.29
59	2.04	2.05	18.52	18.52	18.52	sp|Q9WVC3|CAV2_MOUSE	Caveolin-2 OS=Mus musculus GN=Cav2 PE=1 SV=1	1	auto	0	99	SVTDVVIGPLCTSVGR	Carbamidomethyl(C)@11			0.00153423	1658.87	830.441	1658.87	830.44	2	10	1.1.1.1659.11	19.2892	33151.5	28522	19.37	0.3	587.12	1.93656	4.85011	28522	1123.18	55234.6	1563.85
59	2.04	2.05	18.52	18.52	18.52	sp|Q9WVC3|CAV2_MOUSE	Caveolin-2 OS=Mus musculus GN=Cav2 PE=1 SV=1	0	auto - MS already used	0	99	SVTDVVIGPLCTSVGR	Carbamidomethyl(C)@11; Label:13C(6)15N(4)(R)@16			0.000907406	1668.88	835.445	1668.87	835.445	2	21	1.1.1.1660.14	19.3374	64300.1	61722.9	19.37	0.3	14005.8	1.9343	4.46751	31909.7	1157	61722.9	1610.93
59	2.04	2.05	18.52	18.52	18.52	sp|Q9WVC3|CAV2_MOUSE	Caveolin-2 OS=Mus musculus GN=Cav2 PE=1 SV=1	1	auto	0	99	SVTDVVIGPLCTSVGR	Carbamidomethyl(C)@11			0.00153423	1658.87	830.441	1658.87	830.44	2	22	1.1.1.1660.13	19.3357	33151.5	31844.1	19.37	0.3	6930.22	1.93401	4.47694	31844.1	1157	61586.7	1610.93
59	2.04	2.05	18.52	18.52	18.52	sp|Q9WVC3|CAV2_MOUSE	Caveolin-2 OS=Mus musculus GN=Cav2 PE=1 SV=1	1	auto	0	99	SVTDVVIGPLCTSVGR	Carbamidomethyl(C)@11			0.00153423	1658.87	830.441	1658.87	830.44	2	9	1.1.1.1664.14	19.5508	33151.5	16201.8	19.37	0.3	420.544	1.9263	8.76102	16201.8	1150.39	31209.5	1601.74
41	4	4	4.506	4.506	4.506	sp|P20152|VIME_MOUSE	Vimentin OS=Mus musculus GN=Vim PE=1 SV=3	1	auto	0	99	QVQSLTCEVDALKGTNESLER	Carbamidomethyl(C)@7		missed K-G@13	0.000392555	2376.16	793.06	2376.16	793.06	3	12	1.1.1.1613.16	16.9915	3805.31	1880.67	17.12	0.3	627.465	1.90963	20.8099	1880.67	321.07	3591.38	427.35
65	2	2	7.547	7.547	7.547	sp|Q5SSN7|SFT2A_MOUSE	Vesicle transport protein SFT2A OS=Mus musculus GN=Sft2d1 PE=1 SV=1	1	auto	0	99	DAVLKCCSSLLG	Label:13C(6)15N(2)(K)@5; Carbamidomethyl(C)@6; Carbamidomethyl(C)@7		missed K-C@5	0.000623775	1329.65	665.833	1329.65	665.833	2	12	1.1.1.1593.10	15.9893	5532.41	3311.29	15.87	0.2	940.616	1.90783	18.5988	1735.63	261.05	3311.29	362.27
41	4	4	4.506	4.506	4.506	sp|P20152|VIME_MOUSE	Vimentin OS=Mus musculus GN=Vim PE=1 SV=3	0	auto - MS already used	0	99	QVQSLTCEVDALKGTNESLER	Carbamidomethyl(C)@7; Label:13C(6)15N(2)(K)@13; Label:13C(6)15N(4)(R)@21		missed K-G@13	0.000360541	2394.18	799.068	2394.18	799.068	3	15	1.1.1.1613.17	16.9931	6741.49	3661.97	17.12	0.3	1253.77	1.90479	20.3739	1922.51	321.07	3661.97	427.35
59	2.04	2.05	18.52	18.52	18.52	sp|Q9WVC3|CAV2_MOUSE	Caveolin-2 OS=Mus musculus GN=Cav2 PE=1 SV=1	1	auto	0	99	SVTDVVIGPLCTSVGR	Carbamidomethyl(C)@11			0.00153423	1658.87	830.441	1658.87	830.44	2	21	1.1.1.1665.7	19.5868	33151.5	12775.8	19.37	0.3	2768.98	1.89342	10.7769	12775.8	1109.21	24189.9	1544.4
59	2.04	2.05	18.52	18.52	18.52	sp|Q9WVC3|CAV2_MOUSE	Caveolin-2 OS=Mus musculus GN=Cav2 PE=1 SV=1	0	auto - MS already used	0	99	SVTDVVIGPLCTSVGR	Carbamidomethyl(C)@11; Label:13C(6)15N(4)(R)@16			0.000907406	1668.88	835.445	1668.87	835.445	2	21	1.1.1.1665.8	19.5893	64300.1	23816.7	19.37	0.3	5642.41	1.89316	10.9448	12580.4	1109.21	23816.7	1544.4
17	4.26	4.27	14.86	14.86	8.446	sp|Q9JIZ9|PLS3_MOUSE	Phospholipid scramblase 3 OS=Mus musculus GN=Plscr3 PE=1 SV=1	1	auto	2	99	SGTGQQLGQAAEESNCCARLCCGAR	Carbamidomethyl(C)@16; Carbamidomethyl(C)@17; Carbamidomethyl(C)@21; Carbamidomethyl(C)@22		missed R-L@19	-0.00367325	2740.15	686.045	2740.15	686.046	4	17	1.1.1.1505.4	11.631	1086.6	510.53	11.5	0.2	390.771	1.88443	23.2086	510.53	95.7	962.06	131.65
11	6	6	10.48	10.48	10.48	sp|O09044|SNP23_MOUSE	Synaptosomal-associated protein 23 OS=Mus musculus GN=Snap23 PE=1 SV=1	1	auto	0	99	TLTELNKCCGLCICPCNR	Carbamidomethyl(C)@8; Carbamidomethyl(C)@9; Carbamidomethyl(C)@12; Carbamidomethyl(C)@14; Carbamidomethyl(C)@16		missed K-C@7	0.00177809	2268	757.006	2267.99	757.005	3	14	1.1.1.1570.14	14.8582	5664.53	1854.02	14.63	0.25	598.86	1.86124	21.5706	1854.02	332.14	3450.78	414.61
17	4.26	4.27	14.86	14.86	8.446	sp|Q9JIZ9|PLS3_MOUSE	Phospholipid scramblase 3 OS=Mus musculus GN=Plscr3 PE=1 SV=1	1	auto	2	99	SGTGQQLGQAAEESNCCAR	Carbamidomethyl(C)@16; Carbamidomethyl(C)@17			-0.0051339	2022.84	675.288	2022.85	675.29	3	19	1.1.1.1450.3	9.24677	249.22	244.31	9.2	0.16	293.117	1.85928	16.2228	244.31	31.64	454.24	44.38
17	4.26	4.27	14.86	14.86	8.446	sp|Q9JIZ9|PLS3_MOUSE	Phospholipid scramblase 3 OS=Mus musculus GN=Plscr3 PE=1 SV=1	1	auto	0	99	SGTGQQLGQAAEESNCCARLCCGAR	Carbamidomethyl(C)@16; Carbamidomethyl(C)@17; Carbamidomethyl(C)@21; Carbamidomethyl(C)@22		missed R-L@19	-0.00269223	2740.15	914.391	2740.15	914.392	3	14	1.1.1.1500.6	11.3899	4269.25	2167.98	11.5	0.2	554.793	1.84436	9.66441	2167.98	171.2	3998.53	222.78
126	2	2	1.735	1.735	1.735	sp|Q5U4D8|SC5A6_MOUSE	Sodium-dependent multivitamin transporter OS=Mus musculus GN=Slc5a6 PE=1 SV=2	1	auto	0	99	LLALLPLSCQK	Carbamidomethyl(C)@9			-0.000367924	1254.74	628.376	1254.74	628.376	2	9	1.1.1.1675.8	20.0787	935.78	732.34	19.97	0.2	329.426	1.83448	29.0847	732.34	172.38	1343.46	229.52
126	2	2	1.735	1.735	1.735	sp|Q5U4D8|SC5A6_MOUSE	Sodium-dependent multivitamin transporter OS=Mus musculus GN=Slc5a6 PE=1 SV=2	0	auto - MS already used	0	99	LLALLPLSCQK	Carbamidomethyl(C)@9; Label:13C(6)15N(2)(K)@11			0.000543301	1262.75	632.383	1262.75	632.383	2	11	1.1.1.1675.9	20.0796	1658.95	1335.48	19.97	0.25	489.25	1.83304	29.2435	728.56	172.38	1335.48	229.52
5	7.52	7.55	33.33	33.33	33.33	sp|P16045|LEG1_MOUSE	Galectin-1 OS=Mus musculus GN=Lgals1 PE=1 SV=3	1	auto	0	99	DSNNLCLHFNPR	Carbamidomethyl(C)@6; Label:13C(6)15N(4)(R)@12			-0.000952622	1495.69	499.569	1495.69	499.569	3	10	1.1.1.1541.7	13.3964	3289.44	2504.9	13.48	0.2	1030.85	1.82881	15.7908	1369.69	174.9	2504.9	232.69
17	4.26	4.27	14.86	14.86	8.446	sp|Q9JIZ9|PLS3_MOUSE	Phospholipid scramblase 3 OS=Mus musculus GN=Plscr3 PE=1 SV=1	0	auto - MS already used	0	87.73	SGTGQQLGQAAEESNCCARLCCGAR	Carbamidomethyl(C)@16; Carbamidomethyl(C)@17; Label:13C(6)15N(4)(R)@19; Carbamidomethyl(C)@21; Carbamidomethyl(C)@22; Label:13C(6)15N(4)(R)@25		missed R-L@19	-0.00553501	2760.16	921.062	2760.17	921.064	3	10	1.1.1.1500.7	11.3974	7229.47	4327.8	11.5	0.2	1300.24	1.82644	8.87129	2369.53	171.2	4327.8	222.78
109	2	2	4.786	4.786	4.786	sp|Q8BWT1|THIM_MOUSE	3-ketoacyl-CoA thiolase, mitochondrial OS=Mus musculus GN=Acaa2 PE=1 SV=3	1	auto	0	99	LCGSGFQSIVSGCQEICSK	Carbamidomethyl(C)@2; Carbamidomethyl(C)@13; Carbamidomethyl(C)@17; Label:13C(6)15N(2)(K)@19			-0.000818421	2123.95	708.991	2123.95	708.992	3	14	1.1.1.1638.25	18.2388	2691.22	1562.18	18.16	0.2	806.05	1.8256	31.6249	855.71	213.25	1562.18	304.16
5	7.52	7.55	33.33	33.33	33.33	sp|P16045|LEG1_MOUSE	Galectin-1 OS=Mus musculus GN=Lgals1 PE=1 SV=3	1	auto	0	99	DSNNLCLHFNPR	Carbamidomethyl(C)@6			-8.8564e-05	1485.68	496.233	1485.68	496.233	3	7	1.1.1.1540.7	13.3469	1858.38	793.09	13.48	0.2	348.479	1.82402	28.0611	793.09	179.8	1446.61	239.22
63	2	2	12.38	12.38	6.189	sp|Q9DCW2|PLS2_MOUSE	Phospholipid scramblase 2 OS=Mus musculus GN=Plscr2 PE=1 SV=3	1	auto	0	20.74	VVGPCVACTCCSDIDFEIK	Carbamidomethyl(C)@5; Carbamidomethyl(C)@8; Carbamidomethyl(C)@10; Carbamidomethyl(C)@11; Label:13C(6)15N(2)(K)@19			-0.000267195	2236.97	1119.49	2236.97	1119.49	2	7	1.1.1.1652.25	18.9456	2206.82	1651.73	19.02	0.25	447.8	1.81517	27.6286	909.96	204.05	1651.73	266.59
11	6	6	10.48	10.48	10.48	sp|O09044|SNP23_MOUSE	Synaptosomal-associated protein 23 OS=Mus musculus GN=Snap23 PE=1 SV=1	1	auto	0	99	TLTELNKCCGLCICPCNR	Label:13C(6)15N(2)(K)@7; Carbamidomethyl(C)@8; Carbamidomethyl(C)@9; Carbamidomethyl(C)@12; Carbamidomethyl(C)@14; Carbamidomethyl(C)@16; Label:13C(6)15N(4)(R)@18		missed K-C@7	-0.000816371	2286.02	763.013	2286.02	763.013	3	25	1.1.1.1568.16	14.7673	8826.89	6002.85	14.63	0.25	1977.32	1.81309	11.9736	3310.84	326.52	6002.85	407.6
5	7.52	7.55	33.33	33.33	33.33	sp|P16045|LEG1_MOUSE	Galectin-1 OS=Mus musculus GN=Lgals1 PE=1 SV=3	0	auto - discordant peptide type	0	99	ACGLVASNLNLKPGECLK	Acetyl@N-term; Carbamidomethyl(C)@2; Carbamidomethyl(C)@16	Acetyl@2	cleaved M-A@N-term	-0.00193253	1985.01	993.51	1985.01	993.511	2	16	1.1.1.1668.12	19.7402	15748.9	1532.23	19.37	0.2	406.37	1.79523	57.4263	1532.23	718.89	2750.71	910.85
125	2	2	2.445	2.445	2.445	sp|Q60766|IRGM1_MOUSE	Immunity-related GTPase family M protein 1 OS=Mus musculus GN=Irgm1 PE=1 SV=1	1	auto	2	99	FLPCVCCCLR	Carbamidomethyl(C)@4; Carbamidomethyl(C)@6; Carbamidomethyl(C)@7; Carbamidomethyl(C)@8			-0.00620113	1383.59	692.8	1383.59	692.803	2	7	1.1.1.1600.16	16.3454	322.2	278.41	16.37	0.1	175.08	1.78521	40.557	278.41	91.84	497.02	117.27
11	6	6	10.48	10.48	10.48	sp|O09044|SNP23_MOUSE	Synaptosomal-associated protein 23 OS=Mus musculus GN=Snap23 PE=1 SV=1	1	auto	0	99	TLTELNKCCGLCICPCNR	Carbamidomethyl(C)@8; Carbamidomethyl(C)@9; Carbamidomethyl(C)@12; Carbamidomethyl(C)@14; Carbamidomethyl(C)@16		missed K-C@7	0.00177809	2268	757.006	2267.99	757.005	3	15	1.1.1.1574.10	15.0543	5664.53	768.05	14.63	0.25	297.34	1.7824	54.579	768.05	343.36	1368.97	428.62
112	2	2	2.857	2.857	2.857	sp|Q8BP97|RHBD3_MOUSE	Rhomboid domain-containing protein 3 OS=Mus musculus GN=Rhbdd3 PE=2 SV=1	1	auto	2	99	LQVLQEGVLCK	Carbamidomethyl(C)@10; Label:13C(6)15N(2)(K)@11			-0.00171885	1293.72	647.867	1293.72	647.868	2	10	1.1.1.1580.12	15.3471	483.35	365.89	15.38	0.1	274.633	1.75445	45.45	208.55	73.19	365.89	105.67
59	2.04	2.05	18.52	18.52	18.52	sp|Q9WVC3|CAV2_MOUSE	Caveolin-2 OS=Mus musculus GN=Cav2 PE=1 SV=1	0	auto - discordant peptide type	0	69.96	SVTDVVIGPLCTSVGR	Cation:Na(D)@4; Carbamidomethyl(C)@11			0.000318179	1680.85	841.432	1680.85	841.431	2	11	1.1.1.1659.12	19.2908	1538.1	1238.88	19.37	0.3	435.756	1.74941	24.9039	1238.88	241.87	2167.31	335.09
11	6	6	10.48	10.48	10.48	sp|O09044|SNP23_MOUSE	Synaptosomal-associated protein 23 OS=Mus musculus GN=Snap23 PE=1 SV=1	0	auto - shared MS/MS	0	99	TLTELNKCCGLCICPCNR	Label:13C(6)15N(2)(K)@7; Carbamidomethyl(C)@8; Carbamidomethyl(C)@9; Carbamidomethyl(C)@12; Carbamidomethyl(C)@14; Carbamidomethyl(C)@16; Label:13C(6)15N(4)(R)@18		missed K-C@7	-0.000816371	2286.02	763.013	2286.02	763.013	3	15	1.1.1.1561.13	14.4136	8826.89	1344.79	14.63	0.25	409.487	1.74768	50.9846	769.47	319.24	1344.79	398.51
11	6	6	10.48	10.48	10.48	sp|O09044|SNP23_MOUSE	Synaptosomal-associated protein 23 OS=Mus musculus GN=Snap23 PE=1 SV=1	1	auto	0	99	CCGLCICPCNR	Carbamidomethyl(C)@1; Carbamidomethyl(C)@2; Carbamidomethyl(C)@5; Carbamidomethyl(C)@7; Carbamidomethyl(C)@9; Label:13C(6)15N(4)(R)@11			-0.000711036	1478.56	740.286	1478.56	740.286	2	14	1.1.1.1511.5	11.9471	686.36	306.41	12.1	0.29	232.552	1.74563	47.0884	175.53	67.37	306.41	83.59
20	4	4	7.045	7.045	7.045	sp|Q64467|G3PT_MOUSE; sp|P16858|G3P_MOUSE	Glyceraldehyde-3-phosphate dehydrogenase, testis-specific OS=Mus musculus GN=Gapdhs PE=1 SV=1; Glyceraldehyde-3-phosphate dehydrogenase OS=Mus musculus GN=Gapdh PE=1 SV=2	1	auto	0	99	VPTPNVSVVDLTCR	Carbamidomethyl(C)@13			-0.000439182	1555.8	778.908	1555.8	778.909	2	19	1.1.1.1617.18	17.1999	7814.51	7476.79	17.22	0.2	1755.63	1.74164	8.45042	7476.79	505.47	13021.9	660.21
20	4	4	7.045	7.045	7.045	sp|Q64467|G3PT_MOUSE; sp|P16858|G3P_MOUSE	Glyceraldehyde-3-phosphate dehydrogenase, testis-specific OS=Mus musculus GN=Gapdhs PE=1 SV=1; Glyceraldehyde-3-phosphate dehydrogenase OS=Mus musculus GN=Gapdh PE=1 SV=2	0	auto - MS already used	0	99	VPTPNVSVVDLTCR	Carbamidomethyl(C)@13; Label:13C(6)15N(4)(R)@14			3.33837e-05	1565.81	783.913	1565.81	783.913	2	20	1.1.1.1617.19	17.2015	13331.5	13044.2	17.22	0.2	3334.53	1.73896	8.42768	7501.12	505.47	13044.2	660.21
28	4	4	1.339	1.339	1.339	sp|Q7TPV4|MBB1A_MOUSE	Myb-binding protein 1A OS=Mus musculus GN=Mybbp1a PE=1 SV=2	1	auto	0	99	SPAESCDVLGDIQTCIKK	Carbamidomethyl(C)@6; Carbamidomethyl(C)@15		missed K-K@17	-0.00139114	2019.96	674.327	2019.96	674.327	3	11	1.1.1.1604.13	16.5405	671.32	601.8	16.47	0.35	321.411	1.73463	28.4908	601.8	130.67	1043.9	192.56
46	4	4	5.605	5.605	5.605	sp|P07356|ANXA2_MOUSE	Annexin A2 OS=Mus musculus GN=Anxa2 PE=1 SV=2	0	auto - discordant peptide type	2	99	STVHEILCK	Acetyl@N-term; Carbamidomethyl(C)@8	Acetyl@2	cleaved M-S@N-term	-0.000266542	1127.56	564.789	1127.56	564.79	2	13	1.1.1.1535.5	13.0942	834.03	558.58	12.98	0.25	272.933	1.73225	26.4022	558.58	115.4	967.6	159.07
2	8	8	13.41	13.41	13.41	sp|Q9JJ00|PLS1_MOUSE	Phospholipid scramblase 1 OS=Mus musculus GN=Plscr1 PE=1 SV=1	1	auto	0	99	VYFAVEDTDCCTR	Carbamidomethyl(C)@10; Carbamidomethyl(C)@11; Label:13C(6)15N(4)(R)@13			0.0008868	1644.68	823.347	1644.68	823.347	2	14	1.1.1.1561.14	14.417	3998.3	1906.47	14.53	0.25	551.17	1.72888	22.9773	1102.72	200.33	1906.47	268.21
109	2	2	4.786	4.786	4.786	sp|Q8BWT1|THIM_MOUSE	3-ketoacyl-CoA thiolase, mitochondrial OS=Mus musculus GN=Acaa2 PE=1 SV=3	1	auto	0	93.3	LCGSGFQSIVSGCQEICSK	Carbamidomethyl(C)@2; Carbamidomethyl(C)@13; Carbamidomethyl(C)@17			-0.00129179	2115.94	706.32	2115.94	706.32	3	8	1.1.1.1639.12	18.2869	1322.86	534.2	18.16	0.2	371.072	1.72696	51.3541	534.2	211.52	922.54	301.69
7	6	6	4.196	4.196	4.196	sp|P58252|EF2_MOUSE	Elongation factor 2 OS=Mus musculus GN=Eef2 PE=1 SV=2	1	auto	0	99	CLYASVLTAQPR	Carbamidomethyl(C)@1; Label:13C(6)15N(4)(R)@12			-0.00497097	1387.71	694.863	1387.72	694.865	2	12	1.1.1.1594.17	16.0509	440.37	355.91	16.17	0.3	255.342	1.72638	48.7096	206.16	81.43	355.91	101.45
5	7.52	7.55	33.33	33.33	33.33	sp|P16045|LEG1_MOUSE	Galectin-1 OS=Mus musculus GN=Lgals1 PE=1 SV=3	1	auto	2	99	FNAHGDANTIVCNTK	Carbamidomethyl(C)@12			-0.00349876	1660.76	554.594	1660.76	554.595	3	13	1.1.1.1438.2	8.94712	355.39	350.81	8.95	0.16	198.062	1.72025	13.5476	350.81	37.79	603.48	49.58
2	8	8	13.41	13.41	13.41	sp|Q9JJ00|PLS1_MOUSE	Phospholipid scramblase 1 OS=Mus musculus GN=Plscr1 PE=1 SV=1	1	auto	0	99	VVGPCVVCSCCSDIDFELK	Carbamidomethyl(C)@5; Carbamidomethyl(C)@8; Carbamidomethyl(C)@10; Carbamidomethyl(C)@11; Label:13C(6)15N(2)(K)@19			0.00235542	2250.99	1126.5	2250.99	1126.5	2	11	1.1.1.1675.18	20.0946	4705.61	4568.17	20.12	0.25	539.107	1.71803	13.8361	2658.96	291.07	4568.17	386.56
11	6	6	10.48	10.48	10.48	sp|O09044|SNP23_MOUSE	Synaptosomal-associated protein 23 OS=Mus musculus GN=Snap23 PE=1 SV=1	1	auto	0	99	TLTELNKCCGLCICPCNR	Carbamidomethyl(C)@8; Carbamidomethyl(C)@9; Carbamidomethyl(C)@12; Carbamidomethyl(C)@14; Carbamidomethyl(C)@16		missed K-C@7	0.00177809	2268	757.006	2267.99	757.005	3	15	1.1.1.1562.7	14.4497	5664.53	1410.25	14.63	0.25	463.055	1.71461	27.9535	1410.25	318.7	2418.03	397.83
2	8	8	13.41	13.41	13.41	sp|Q9JJ00|PLS1_MOUSE	Phospholipid scramblase 1 OS=Mus musculus GN=Plscr1 PE=1 SV=1	1	auto	0	99	VYFAVEDTDCCTR	Carbamidomethyl(C)@10; Carbamidomethyl(C)@11; Label:13C(6)15N(4)(R)@13			0.0008868	1644.68	823.347	1644.68	823.347	2	15	1.1.1.1565.15	14.6205	3998.3	2981.48	14.53	0.25	892.008	1.71102	14.6101	1742.52	200.5	2981.48	268.43
20	4	4	7.045	7.045	7.045	sp|Q64467|G3PT_MOUSE; sp|P16858|G3P_MOUSE	Glyceraldehyde-3-phosphate dehydrogenase, testis-specific OS=Mus musculus GN=Gapdhs PE=1 SV=1; Glyceraldehyde-3-phosphate dehydrogenase OS=Mus musculus GN=Gapdh PE=1 SV=2	0	auto - discordant peptide type	0	21.44	VPTPNVSVVDLTCR	Cation:Na(D)@10; Carbamidomethyl(C)@13; Label:13C(6)15N(4)(R)@14			-0.00118696	1587.79	530.271	1587.79	530.272	3	9	1.1.1.1620.4	17.3337	2956.2	1784.01	17.22	0.2	603.807	1.71048	28.6918	1042.99	232.84	1784.01	321.54
5	7.52	7.55	33.33	33.33	33.33	sp|P16045|LEG1_MOUSE	Galectin-1 OS=Mus musculus GN=Lgals1 PE=1 SV=3	1	auto	0	99	FNAHGDANTIVCNTK	Carbamidomethyl(C)@12; Label:13C(6)15N(2)(K)@15			-0.0043045	1668.77	557.265	1668.78	557.266	3	13	1.1.1.1436.2	8.88977	611.94	495.43	8.95	0.25	220.298	1.71003	16.4404	289.72	37.79	495.43	49.58
74	2	2	12.57	12.57	12.57	sp|Q9ESD6|CKLF7_MOUSE	CKLF-like MARVEL transmembrane domain-containing protein 7 OS=Mus musculus GN=Cmtm7 PE=1 SV=1	1	auto	2	99	TTCSSGGALGPGQPSEGLLDR	Carbamidomethyl(C)@3; Label:13C(6)15N(4)(R)@21			0.00174637	2068.97	690.665	2068.97	690.665	3	19	1.1.1.1568.14	14.7615	519.34	440.91	14.67	0.25	358.524	1.70611	35.7047	258.43	70.91	440.91	100.73
11	6	6	10.48	10.48	10.48	sp|O09044|SNP23_MOUSE	Synaptosomal-associated protein 23 OS=Mus musculus GN=Snap23 PE=1 SV=1	1	auto	0	99	CCGLCICPCNR	Carbamidomethyl(C)@1; Carbamidomethyl(C)@2; Carbamidomethyl(C)@5; Carbamidomethyl(C)@7; Carbamidomethyl(C)@9; Label:13C(6)15N(4)(R)@11			-0.000711036	1478.56	740.286	1478.56	740.286	2	14	1.1.1.1516.2	12.1927	686.36	517.98	12.1	0.29	162.629	1.70159	40.8638	304.41	100.51	517.98	124.71
50	2.91	3.12	5.622	5.622	5.622	sp|P62754|RS6_MOUSE	40S ribosomal protein S6 OS=Mus musculus GN=Rps6 PE=1 SV=1	0	auto - discordant peptide type	0.910095	99	MKLNISFPATGCQK	Carbamyl@N-term; Carbamidomethyl(C)@12		missed K-L@2	0.000798613	1636.81	546.61	1636.81	546.609	3	13	1.1.1.1544.4	13.5405	846.99	785.4	13.58	0.25	372.804	1.69603	18.5552	785.4	116.78	1332.06	147.86
50	2.91	3.12	5.622	5.622	5.622	sp|P62754|RS6_MOUSE	40S ribosomal protein S6 OS=Mus musculus GN=Rps6 PE=1 SV=1	0	auto - discordant peptide type	0	60.03	MKLNISFPATGCQK	Carbamyl(K)@2; Carbamidomethyl(C)@12		missed K-L@2	0.000798613	1636.81	546.61	1636.81	546.609	3	13	1.1.1.1544.4	13.5405	846.99	785.4	13.58	0.25	372.804	1.69603	18.5552	785.4	116.78	1332.06	147.86
50	2.91	3.12	5.622	5.622	5.622	sp|P62754|RS6_MOUSE	40S ribosomal protein S6 OS=Mus musculus GN=Rps6 PE=1 SV=1	0	auto - discordant peptide type	0	35.32	MKLNISFPATGCQK	Carbamyl(M)@1; Carbamidomethyl(C)@12		missed K-L@2	0.000798613	1636.81	546.61	1636.81	546.609	3	13	1.1.1.1544.4	13.5405	846.99	785.4	13.58	0.25	372.804	1.69603	18.5552	785.4	116.78	1332.06	147.86
34	4	4	5.759	5.759	5.759	sp|P63038|CH60_MOUSE	60 kDa heat shock protein, mitochondrial OS=Mus musculus GN=Hspd1 PE=1 SV=1	1	auto	0	99	CIPALDSLKPANEDQK	Carbamidomethyl(C)@1; Label:13C(6)15N(2)(K)@9; Label:13C(6)15N(2)(K)@16			0.000602211	1813.92	605.648	1813.92	605.648	3	15	1.1.1.1544.6	13.5471	1679.59	1566.2	13.62	0.25	932.188	1.68892	17.758	927.34	128.98	1566.2	172.92
46	4	4	5.605	5.605	5.605	sp|P07356|ANXA2_MOUSE	Annexin A2 OS=Mus musculus GN=Anxa2 PE=1 SV=2	0	auto - discordant peptide type	0	99	STVHEILCK	Acetyl@N-term; Carbamidomethyl(C)@8; Label:13C(6)15N(2)(K)@9	Acetyl@2	cleaved M-S@N-term	-0.00180492	1135.58	568.796	1135.58	568.797	2	13	1.1.1.1536.10	13.1594	1584.77	676.68	12.98	0.25	340.27	1.68656	39.6162	401.22	123.07	676.68	169.65
44	4	4	9.581	9.581	9.581	sp|P14152|MDHC_MOUSE	Malate dehydrogenase, cytoplasmic OS=Mus musculus GN=Mdh1 PE=1 SV=3	1	auto	2	99	SAPSIPKENFSCLTR	Carbamidomethyl(C)@12		missed K-E@7	-0.00264958	1705.84	569.622	1705.85	569.622	3	10	1.1.1.1551.6	13.8916	333.91	329.45	13.88	0.25	286.558	1.68426	29.3369	329.45	75.98	554.88	100.61
2	8	8	13.41	13.41	13.41	sp|Q9JJ00|PLS1_MOUSE	Phospholipid scramblase 1 OS=Mus musculus GN=Plscr1 PE=1 SV=1	1	auto	0	99	VYFAVEDTDCCTR	Carbamidomethyl(C)@10; Carbamidomethyl(C)@11			-0.000805872	1634.67	818.342	1634.67	818.343	2	13	1.1.1.1566.20	14.6706	2227.68	1224.27	14.53	0.25	426.142	1.68187	21.1215	1224.27	202.31	2059.06	270.86
50	2.91	3.12	5.622	5.622	5.622	sp|P62754|RS6_MOUSE	40S ribosomal protein S6 OS=Mus musculus GN=Rps6 PE=1 SV=1	0	auto - discordant peptide type	0	99	MKLNISFPATGCQK	Carbamyl@N-term; Label:13C(6)15N(2)(K)@2; Carbamidomethyl(C)@12; Label:13C(6)15N(2)(K)@14		missed K-L@2	0.00413124	1652.84	551.954	1652.83	551.952	3	13	1.1.1.1544.5	13.5438	1357.74	1325.51	13.53	0.25	588.452	1.6757	18.5037	791.02	116.78	1325.51	147.86
6	6	6	6.78	6.78	6.78	sp|Q9CPV7|ZDHC6_MOUSE	Palmitoyltransferase ZDHHC6 OS=Mus musculus GN=Zdhhc6 PE=2 SV=1	1	auto	2	99	VIEDYNGACCPLNR	Carbamidomethyl(C)@9; Carbamidomethyl(C)@10			0.00130498	1679.74	840.878	1679.74	840.877	2	14	1.1.1.1521.6	12.4304	334.38	264.92	12.49	0.2	130.401	1.67432	40.6619	264.92	84.25	443.56	112.39
6	6	6	6.78	6.78	6.78	sp|Q9CPV7|ZDHC6_MOUSE	Palmitoyltransferase ZDHHC6 OS=Mus musculus GN=Zdhhc6 PE=2 SV=1	0	auto - MS already used	0	99	VIEDYNGACCPLNR	Carbamidomethyl(C)@9; Carbamidomethyl(C)@10; Label:13C(6)15N(4)(R)@14			0.000189725	1689.75	845.881	1689.75	845.881	2	14	1.1.1.1521.7	12.4379	595.06	474.07	12.49	0.15	170.732	1.67409	38.0419	283.18	84.25	474.07	112.39
147	2	2	7.826	7.826	7.826	sp|P34884|MIF_MOUSE	Macrophage migration inhibitory factor OS=Mus musculus GN=Mif PE=1 SV=2	1	auto	2	99	LLCGLLSDR	Carbamidomethyl(C)@3; Label:13C(6)15N(4)(R)@9			-0.00116088	1055.57	528.79	1055.57	528.791	2	10	1.1.1.1622.12	17.4374	1489.58	1153.01	17.52	0.2	370.987	1.67115	33.5227	689.95	186.11	1153.01	229.49
26	4	4	1.587	1.587	1.587	sp|Q8BTM8|FLNA_MOUSE	Filamin-A OS=Mus musculus GN=Flna PE=1 SV=5	0	auto - MS already used	0	99	IVSPSGAAVPCKVEPGLGADNSVVR	Carbamidomethyl(C)@11; Label:13C(6)15N(2)(K)@12; Label:13C(6)15N(4)(R)@25		missed K-V@12	0.00166619	2496.31	833.112	2496.31	833.111	3	19	1.1.1.1557.14	14.2173	1464.52	1238.35	14.28	0.2	650.972	1.67056	21.3996	741.28	126.04	1238.35	160.91
26	4	4	1.587	1.587	1.587	sp|Q8BTM8|FLNA_MOUSE	Filamin-A OS=Mus musculus GN=Flna PE=1 SV=5	1	auto	0	99	IVSPSGAAVPCKVEPGLGADNSVVR	Carbamidomethyl(C)@11		missed K-V@12	0.00243152	2478.29	827.105	2478.29	827.104	3	12	1.1.1.1557.13	14.214	898.45	725.73	14.28	0.25	504.742	1.66686	21.876	725.73	126.04	1209.69	160.91
5	7.52	7.55	33.33	33.33	33.33	sp|P16045|LEG1_MOUSE	Galectin-1 OS=Mus musculus GN=Lgals1 PE=1 SV=3	0	auto - discordant peptide type	0	99	ACGLVASNLNLKPGECLK	Acetyl@N-term; Carbamidomethyl(C)@2; Carbamidomethyl(C)@16	Acetyl@2	cleaved M-A@N-term	0.00217058	1985.01	662.677	1985.01	662.676	3	12	1.1.1.1656.9	19.1286	27792.5	3291.75	19.37	0.25	511.79	1.65641	35.6837	3291.75	950.58	5452.48	1142.95
67	2	2	6.022	2.555	2.555	sp|P42932|TCPQ_MOUSE	T-complex protein 1 subunit theta OS=Mus musculus GN=Cct8 PE=1 SV=3	1	auto	0	99	AHEILPELVCCSAK	Carbamidomethyl(C)@10; Carbamidomethyl(C)@11; Label:13C(6)15N(2)(K)@14			0.0203581	1633.83	545.616	1633.8	545.609	3	12	1.1.1.1570.7	14.8408	482.48	348.87	14.92	0.25	359.673	1.6549	41.8797	210.81	66.06	348.87	96.93
5	7.52	7.55	33.33	33.33	33.33	sp|P16045|LEG1_MOUSE	Galectin-1 OS=Mus musculus GN=Lgals1 PE=1 SV=3	0	auto - discordant peptide type	0	99	ACGLVASNLNLKPGECLK	Acetyl@N-term; Carbamidomethyl(C)@2; Label:13C(6)15N(2)(K)@12; Carbamidomethyl(C)@16; Label:13C(6)15N(2)(K)@18	Acetyl@2	cleaved M-A@N-term	0.00385103	2001.04	668.02	2001.04	668.019	3	14	1.1.1.1669.12	19.7811	40179.5	5521.45	19.32	0.25	1626.41	1.65406	34.6253	3338.11	934.92	5521.45	1124.12
5	7.52	7.55	33.33	33.33	33.33	sp|P16045|LEG1_MOUSE	Galectin-1 OS=Mus musculus GN=Lgals1 PE=1 SV=3	0	auto - discordant peptide type	0	99	ACGLVASNLNLKPGECLK	Acetyl@N-term; Carbamidomethyl(C)@2; Label:13C(6)15N(2)(K)@12; Carbamidomethyl(C)@16; Label:13C(6)15N(2)(K)@18	Acetyl@2	cleaved M-A@N-term	0.00385103	2001.04	668.02	2001.04	668.019	3	12	1.1.1.1656.10	19.1294	40179.5	5576.29	19.32	0.25	1092.15	1.65197	34.8302	3375.54	950.58	5576.29	1142.95
5	7.52	7.55	33.33	33.33	33.33	sp|P16045|LEG1_MOUSE	Galectin-1 OS=Mus musculus GN=Lgals1 PE=1 SV=3	0	auto - discordant peptide type	0	99	ACGLVASNLNLKPGECLK	Acetyl@N-term; Carbamidomethyl(C)@2; Carbamidomethyl(C)@16	Acetyl@2	cleaved M-A@N-term	0.00217058	1985.01	662.677	1985.01	662.676	3	14	1.1.1.1669.11	19.7802	27792.5	3352.65	19.37	0.25	818.294	1.65089	34.4981	3352.65	934.92	5534.85	1124.12
2	8	8	13.41	13.41	13.41	sp|Q9JJ00|PLS1_MOUSE	Phospholipid scramblase 1 OS=Mus musculus GN=Plscr1 PE=1 SV=1	1	auto	2	99	VYFAVEDTDCCTR	Carbamidomethyl(C)@10; Carbamidomethyl(C)@11			0.00037314	1634.67	545.898	1634.67	545.897	3	15	1.1.1.1562.3	14.4355	1140.09	676.98	14.53	0.25	381.821	1.64675	27.2465	676.98	142.98	1114.82	191.9
20	4	4	7.045	7.045	7.045	sp|Q64467|G3PT_MOUSE; sp|P16858|G3P_MOUSE	Glyceraldehyde-3-phosphate dehydrogenase, testis-specific OS=Mus musculus GN=Gapdhs PE=1 SV=1; Glyceraldehyde-3-phosphate dehydrogenase OS=Mus musculus GN=Gapdh PE=1 SV=2	1	auto	0	99	VPTPNVSVVDLTCR	Carbamidomethyl(C)@13			-0.000439182	1555.8	778.908	1555.8	778.909	2	14	1.1.1.1622.19	17.4491	7814.51	1813.38	17.22	0.2	398.574	1.64346	37.0254	1813.38	525.63	2980.22	686.54
20	4	4	7.045	7.045	7.045	sp|Q64467|G3PT_MOUSE; sp|P16858|G3P_MOUSE	Glyceraldehyde-3-phosphate dehydrogenase, testis-specific OS=Mus musculus GN=Gapdhs PE=1 SV=1; Glyceraldehyde-3-phosphate dehydrogenase OS=Mus musculus GN=Gapdh PE=1 SV=2	0	auto - MS already used	0	99	VPTPNVSVVDLTCR	Carbamidomethyl(C)@13; Label:13C(6)15N(4)(R)@14			3.33837e-05	1565.81	783.913	1565.81	783.913	2	17	1.1.1.1622.20	17.4508	13331.5	2940.05	17.22	0.2	688.686	1.64136	37.5019	1791.23	525.63	2940.05	686.54
88	2	2	3.887	3.887	3.887	sp|Q9CQ65|MTAP_MOUSE	S-methyl-5'-thioadenosine phosphorylase OS=Mus musculus GN=Mtap PE=1 SV=1	1	auto	2	99	IKNVDCVLLAR	Carbamidomethyl(C)@6		missed K-N@2	-0.00837409	1299.72	434.249	1299.73	434.252	3	11	1.1.1.1530.3	12.8481	119.37	115.62	12.84	0.1	97.6226	1.63821	54.1043	115.62	49.57	189.41	62.51
6	6	6	6.78	6.78	6.78	sp|Q9CPV7|ZDHC6_MOUSE	Palmitoyltransferase ZDHHC6 OS=Mus musculus GN=Zdhhc6 PE=2 SV=1	0	auto - discordant peptide type	0	99	YKVIEDYNGACCPLNR	Label:13C(6)15N(2)(K)@2; Deamidated(N)@8; Carbamidomethyl(C)@11; Carbamidomethyl(C)@12; Label:13C(6)15N(4)(R)@16		missed K-V@2	0.00694871	1989.91	664.311	1989.9	664.309	3	17	1.1.1.1542.7	13.4562	593.12	557.24	13.28	0.4	453.048	1.63697	30.9309	340.41	86.65	557.24	97.92
11	6	6	10.48	10.48	10.48	sp|O09044|SNP23_MOUSE	Synaptosomal-associated protein 23 OS=Mus musculus GN=Snap23 PE=1 SV=1	1	auto	2	99	CCGLCICPCNR	Carbamidomethyl(C)@1; Carbamidomethyl(C)@2; Carbamidomethyl(C)@5; Carbamidomethyl(C)@7; Carbamidomethyl(C)@9			-0.00191673	1468.55	735.281	1468.55	735.282	2	11	1.1.1.1513.6	12.0458	445.86	390.72	12.1	0.2	200.517	1.63316	25.5719	390.72	79.56	638.11	98.71
34	4	4	5.759	5.759	5.759	sp|P63038|CH60_MOUSE	60 kDa heat shock protein, mitochondrial OS=Mus musculus GN=Hspd1 PE=1 SV=1	1	auto	0	99	CIPALDSLKPANEDQK	Carbamidomethyl(C)@1; Label:13C(6)15N(2)(K)@9; Label:13C(6)15N(2)(K)@16			0.000602211	1813.92	605.648	1813.92	605.648	3	9	1.1.1.1549.7	13.7895	1679.59	756.12	13.62	0.25	471.489	1.63157	36.8174	463.43	131.83	756.12	176.73
5	7.52	7.55	33.33	33.33	33.33	sp|P16045|LEG1_MOUSE	Galectin-1 OS=Mus musculus GN=Lgals1 PE=1 SV=3	0	auto - discordant peptide type	0	99	ACGLVASNLNLKPGECLK	Acetyl@N-term; Carbamidomethyl(C)@2; Label:13C(6)15N(2)(K)@12; Carbamidomethyl(C)@16; Label:13C(6)15N(2)(K)@18	Acetyl@2	cleaved M-A@N-term	0.000594664	2001.04	1001.52	2001.04	1001.53	2	20	1.1.1.1659.14	19.2942	25282.5	23196.7	19.32	0.25	4135.1	1.63084	6.89041	14223.8	773.95	23196.7	980.61
2	8	8	13.41	13.41	13.41	sp|Q9JJ00|PLS1_MOUSE	Phospholipid scramblase 1 OS=Mus musculus GN=Plscr1 PE=1 SV=1	1	auto	0	99	VVGPCVVCSCCSDIDFELK	Carbamidomethyl(C)@5; Carbamidomethyl(C)@8; Carbamidomethyl(C)@10; Carbamidomethyl(C)@11			0.0041318	2242.98	1122.5	2242.97	1122.49	2	15	1.1.1.1677.29	20.2034	2668	2165.32	20.12	0.25	597.429	1.62174	17.7141	2165.32	296.76	3511.58	394.11
34	4	4	5.759	5.759	5.759	sp|P63038|CH60_MOUSE	60 kDa heat shock protein, mitochondrial OS=Mus musculus GN=Hspd1 PE=1 SV=1	1	auto	2	99	CIPALDSLKPANEDQK	Carbamidomethyl(C)@1			0.000201372	1797.89	600.305	1797.89	600.305	3	13	1.1.1.1545.9	13.6051	1033.19	1023.63	13.63	0.3	678.325	1.62056	16.2872	1023.63	128.46	1658.85	172.22
2	8	8	13.41	13.41	13.41	sp|Q9JJ00|PLS1_MOUSE	Phospholipid scramblase 1 OS=Mus musculus GN=Plscr1 PE=1 SV=1	0	auto - shared MS/MS	0	99	VYFAVEDTDCCTR	Carbamidomethyl(C)@10; Carbamidomethyl(C)@11			-0.000805872	1634.67	818.342	1634.67	818.343	2	11	1.1.1.1560.11	14.3663	2227.68	479.15	14.53	0.25	344.661	1.61759	54.4056	479.15	200.82	775.07	268.87
2	8	8	13.41	13.41	13.41	sp|Q9JJ00|PLS1_MOUSE	Phospholipid scramblase 1 OS=Mus musculus GN=Plscr1 PE=1 SV=1	1	auto	0	99	VVGPCVVCSCCSDIDFELK	Carbamidomethyl(C)@5; Carbamidomethyl(C)@8; Carbamidomethyl(C)@10; Carbamidomethyl(C)@11			0.00275656	2242.98	748.666	2242.97	748.665	3	16	1.1.1.1677.19	20.1884	4804.69	4146.52	20.12	0.25	1035.53	1.61419	12.1384	4146.52	398.24	6693.28	496.84
5	7.52	7.55	33.33	33.33	33.33	sp|P16045|LEG1_MOUSE	Galectin-1 OS=Mus musculus GN=Lgals1 PE=1 SV=3	0	auto - discordant peptide type	0	99	ACGLVASNLNLKPGECLK	Acetyl@N-term; Carbamidomethyl(C)@2; Label:13C(6)15N(2)(K)@12; Cation:Na(E)@15; Carbamidomethyl(C)@16; Label:13C(6)15N(2)(K)@18	Acetyl@2	cleaved M-A@N-term	0.000138512	2023.02	675.347	2023.02	675.347	3	17	1.1.1.1660.9	19.329	12295	12222.4	19.32	0.25	4105.08	1.61096	9.32057	7587.02	555.75	12222.4	704.43
17	4.26	4.27	14.86	14.86	8.446	sp|Q9JIZ9|PLS3_MOUSE	Phospholipid scramblase 3 OS=Mus musculus GN=Plscr3 PE=1 SV=1	1	auto	0	99	SGTGQQLGQAAEESNCCARLCCGAR	Carbamidomethyl(C)@16; Carbamidomethyl(C)@17; Carbamidomethyl(C)@21; Carbamidomethyl(C)@22		missed R-L@19	-0.00269223	2740.15	914.391	2740.15	914.392	3	12	1.1.1.1504.14	11.594	4269.25	2921.91	11.5	0.2	862.521	1.61004	8.32569	2921.91	189.2	4704.38	246.2
2	8	8	13.41	13.41	13.41	sp|Q9JJ00|PLS1_MOUSE	Phospholipid scramblase 1 OS=Mus musculus GN=Plscr1 PE=1 SV=1	1	auto	2	99	VVGPCVVCSCCSDIDFELK	Carbamidomethyl(C)@5; Carbamidomethyl(C)@8; Carbamidomethyl(C)@10; Carbamidomethyl(C)@11			0.00275656	2242.98	748.666	2242.97	748.665	3	10	1.1.1.1681.17	20.3876	4804.69	1404.51	20.12	0.25	368.358	1.60831	35.5584	1404.51	394.61	2258.88	492.32
17	4.26	4.27	14.86	14.86	8.446	sp|Q9JIZ9|PLS3_MOUSE	Phospholipid scramblase 3 OS=Mus musculus GN=Plscr3 PE=1 SV=1	0	auto - MS already used	0	96.98	SGTGQQLGQAAEESNCCARLCCGAR	Carbamidomethyl(C)@16; Carbamidomethyl(C)@17; Label:13C(6)15N(4)(R)@19; Carbamidomethyl(C)@21; Carbamidomethyl(C)@22; Label:13C(6)15N(4)(R)@25		missed R-L@19	-0.00553501	2760.16	921.062	2760.17	921.064	3	14	1.1.1.1504.15	11.5973	7229.47	4579.55	11.5	0.2	1548.41	1.6063	8.54064	2850.99	189.2	4579.55	246.2
5	7.52	7.55	33.33	33.33	33.33	sp|P16045|LEG1_MOUSE	Galectin-1 OS=Mus musculus GN=Lgals1 PE=1 SV=3	1	auto	0	99	DSNNLCLHFNPR	Carbamidomethyl(C)@6; Label:13C(6)15N(4)(R)@12			-0.000952622	1495.69	499.569	1495.69	499.569	3	9	1.1.1.1546.7	13.645	3289.44	1179.95	13.48	0.2	478.565	1.60126	30.6289	736.89	173.6	1179.95	230.96
82	2	2	6.289	6.289	6.289	sp|Q9D0N8|TMM88_MOUSE	Transmembrane protein 88 OS=Mus musculus GN=Tmem88 PE=1 SV=1	0	auto - MS already used	0	95.11	LADCLVPYSR	Carbamidomethyl(C)@4; Label:13C(6)15N(4)(R)@10			-0.00367454	1202.6	602.305	1202.6	602.307	2	8	1.1.1.1560.7	14.3496	658.7	361.54	14.47	0.25	368.5	1.60009	47.8652	225.95	83.91	361.54	109.18
82	2	2	6.289	6.289	6.289	sp|Q9D0N8|TMM88_MOUSE	Transmembrane protein 88 OS=Mus musculus GN=Tmem88 PE=1 SV=1	1	auto	0	99	LADCLVPYSR	Carbamidomethyl(C)@4; Label:13C(6)15N(4)(R)@10			-0.00367454	1202.6	602.305	1202.6	602.307	2	10	1.1.1.1560.6	14.3454	658.7	346.43	14.47	0.25	374.104	1.59999	49.9511	216.52	83.91	346.43	109.18
64	2	2	7.782	3.891	3.891	sp|Q9CZX7|TM55A_MOUSE	Type 2 phosphatidylinositol 4,5-bisphosphate 4-phosphatase OS=Mus musculus GN=Tmem55a PE=1 SV=1	1	auto	2	99	CPCNCLLICK	Carbamidomethyl(C)@1; Carbamidomethyl(C)@3; Carbamidomethyl(C)@5; Carbamidomethyl(C)@9			-0.000377157	1336.58	669.295	1336.58	669.295	2	12	1.1.1.1529.4	12.8067	194.99	194.71	12.83	0.2	153.245	1.59956	44.15	194.71	66.55	311.45	87.04
63	2	2	12.38	12.38	6.189	sp|Q9DCW2|PLS2_MOUSE	Phospholipid scramblase 2 OS=Mus musculus GN=Plscr2 PE=1 SV=3	1	auto	0	99	VVGPCVACTCCSDIDFEIK	Carbamidomethyl(C)@5; Carbamidomethyl(C)@8; Carbamidomethyl(C)@10; Carbamidomethyl(C)@11; Label:13C(6)15N(2)(K)@19			-0.00111179	2236.97	746.664	2236.97	746.664	3	18	1.1.1.1654.12	19.0305	3656.42	3646.75	19.02	0.25	1175.37	1.59934	15.2104	2280.16	272.03	3646.75	344.08
5	7.52	7.55	33.33	33.33	33.33	sp|P16045|LEG1_MOUSE	Galectin-1 OS=Mus musculus GN=Lgals1 PE=1 SV=3	0	auto - discordant peptide type	0	47.29	ACGLVASNLNLKPGECLK	Acetyl@N-term; Carbamidomethyl(C)@2; Cation:Na(E)@15; Carbamidomethyl(C)@16	Acetyl@2	cleaved M-A@N-term	0.00193729	2006.99	670.004	2006.99	670.004	3	13	1.1.1.1661.14	19.3855	7652.8	6954.29	19.32	0.25	2239.75	1.59809	10.5623	6954.29	575.49	11113.6	729.45
5	7.52	7.55	33.33	33.33	33.33	sp|P16045|LEG1_MOUSE	Galectin-1 OS=Mus musculus GN=Lgals1 PE=1 SV=3	1	auto	2	99	DSNNLCLHFNPR	Carbamidomethyl(C)@6			-8.8564e-05	1485.68	496.233	1485.68	496.233	3	11	1.1.1.1545.4	13.5885	1858.38	1122.28	13.48	0.2	467.909	1.59482	19.9922	1122.28	172.29	1789.84	229.22
11	6	6	10.48	10.48	10.48	sp|O09044|SNP23_MOUSE	Synaptosomal-associated protein 23 OS=Mus musculus GN=Snap23 PE=1 SV=1	1	auto	0	99	TLTELNKCCGLCICPCNR	Carbamidomethyl(C)@8; Carbamidomethyl(C)@9; Carbamidomethyl(C)@12; Carbamidomethyl(C)@14; Carbamidomethyl(C)@16		missed K-C@7	0.00177809	2268	757.006	2267.99	757.005	3	22	1.1.1.1566.17	14.6631	5664.53	5468.95	14.63	0.25	1638.54	1.58408	7.5053	5468.95	322.39	8663.24	402.44
2	8	8	13.41	13.41	13.41	sp|Q9JJ00|PLS1_MOUSE	Phospholipid scramblase 1 OS=Mus musculus GN=Plscr1 PE=1 SV=1	1	auto	0	99	NCCGASRPFTLR	Carbamidomethyl(C)@2; Carbamidomethyl(C)@3; Label:13C(6)15N(4)(R)@7; Label:13C(6)15N(4)(R)@12			-0.000980085	1457.68	486.899	1457.68	486.9	3	8	1.1.1.1461.3	9.75423	421.48	386.92	9.81	0.31	342.946	1.58379	17.4455	244.3	33.74	386.92	41.24
36	4	4	7.87	7.87	7.87	sp|P62827|RAN_MOUSE	GTP-binding nuclear protein Ran OS=Mus musculus GN=Ran PE=1 SV=3	0	auto - discordant peptide type	0	78.82	VCENIPIVLCGNK	Carbamidomethyl(C)@2; Cation:Na(E)@3; Carbamidomethyl(C)@10; Label:13C(6)15N(2)(K)@13			-0.00303314	1544.75	515.924	1544.75	515.925	3	8	1.1.1.1598.11	16.2321	695.36	637.34	16.18	0.2	327.577	1.58322	38.984	402.56	132	637.34	134.38
2	8	8	13.41	13.41	13.41	sp|Q9JJ00|PLS1_MOUSE	Phospholipid scramblase 1 OS=Mus musculus GN=Plscr1 PE=1 SV=1	1	auto	0	99	VVGPCVVCSCCSDIDFELK	Carbamidomethyl(C)@5; Carbamidomethyl(C)@8; Carbamidomethyl(C)@10; Carbamidomethyl(C)@11; Label:13C(6)15N(2)(K)@19			-0.000605352	2250.99	751.336	2250.99	751.336	3	22	1.1.1.1676.15	20.1348	7478.53	7368.71	20.12	0.25	1925.97	1.57288	10.8768	4684.84	399.22	7368.71	498.07
63	2	2	12.38	12.38	6.189	sp|Q9DCW2|PLS2_MOUSE	Phospholipid scramblase 2 OS=Mus musculus GN=Plscr2 PE=1 SV=3	1	auto	2	99	VVGPCVACTCCSDIDFEIK	Carbamidomethyl(C)@5; Carbamidomethyl(C)@8; Carbamidomethyl(C)@10; Carbamidomethyl(C)@11			0.00299297	2228.96	743.994	2228.96	743.993	3	14	1.1.1.1655.11	19.0867	2285.43	2100.92	19.06	0.25	633.012	1.57104	16.5986	2100.92	271.63	3300.63	343.57
5	7.52	7.55	33.33	33.33	33.33	sp|P16045|LEG1_MOUSE	Galectin-1 OS=Mus musculus GN=Lgals1 PE=1 SV=3	0	auto - discordant peptide type	0	99	ACGLVASNLNLKPGECLK	Acetyl@N-term; Carbamidomethyl(C)@2; Carbamidomethyl(C)@16	Acetyl@2	cleaved M-A@N-term	0.00217058	1985.01	662.677	1985.01	662.676	3	19	1.1.1.1665.3	19.5768	27792.5	9200.8	19.37	0.25	2316.69	1.56439	13.9184	9200.8	1015.35	14393.6	1220.83
41	4	4	4.506	4.506	4.506	sp|P20152|VIME_MOUSE	Vimentin OS=Mus musculus GN=Vim PE=1 SV=3	1	auto	0	99	QVQSLTCEVDALK	Carbamidomethyl(C)@7			0.00166019	1489.75	745.88	1489.74	745.88	2	10	1.1.1.1595.11	16.1025	649.55	599.87	16.12	0.25	367.991	1.55804	26.5528	599.87	124.45	934.62	154.89
41	4	4	4.506	4.506	4.506	sp|P20152|VIME_MOUSE	Vimentin OS=Mus musculus GN=Vim PE=1 SV=3	1	auto	0	99	QVQSLTCEVDALKGTNESLER	Carbamidomethyl(C)@7		missed K-G@13	0.000392555	2376.16	793.06	2376.16	793.06	3	15	1.1.1.1617.20	17.2032	3805.31	3327.23	17.12	0.3	1060.98	1.55498	13.9545	3327.23	352.73	5173.77	469.48
72	2	2	2.649	2.649	2.649	sp|Q9QZI8|SERC1_MOUSE	Serine incorporator 1 OS=Mus musculus GN=Serinc1 PE=1 SV=1	1	auto	2	99	GVVPCNILVGYK	Carbamidomethyl(C)@5; Label:13C(6)15N(2)(K)@12			-0.00279898	1325.72	663.869	1325.73	663.87	2	11	1.1.1.1634.12	18.0353	1876.61	1770.26	18.07	0.15	569.592	1.55467	23.4549	1138.67	211.51	1770.26	253.52
121	2	2	5.882	5.882	5.882	sp|Q64337|SQSTM_MOUSE	Sequestosome-1 OS=Mus musculus GN=Sqstm1 PE=1 SV=1	1	auto	0	98.86	AGDGRPCPTAESASAPPEDPNVNFLK	Carbamidomethyl(C)@7			-0.0120225	2696.24	899.753	2696.25	899.757	3	9	1.1.1.1569.20	14.8208	278.39	251.32	14.78	0.1	269.066	1.5536	38.257	251.32	72.14	390.45	98.75
63	2	2	12.38	12.38	6.189	sp|Q9DCW2|PLS2_MOUSE	Phospholipid scramblase 2 OS=Mus musculus GN=Plscr2 PE=1 SV=3	1	auto	0	99	VVGPCVACTCCSDIDFEIK	Carbamidomethyl(C)@5; Carbamidomethyl(C)@8; Carbamidomethyl(C)@10; Carbamidomethyl(C)@11			0.00299297	2228.96	743.994	2228.96	743.993	3	8	1.1.1.1651.16	18.8827	2285.43	897.9	19.06	0.25	330.726	1.55188	38.5244	897.9	268.13	1393.43	339.15
154	2	2	3.036	3.036	3.036	sp|P17225|PTBP1_MOUSE	Polypyrimidine tract-binding protein 1 OS=Mus musculus GN=Ptbp1 PE=1 SV=2	1	auto	0	99	LSLDGQNIYNACCTLR	Carbamidomethyl(C)@12; Carbamidomethyl(C)@13			0.0125032	1896.89	949.455	1896.88	949.448	2	10	1.1.1.1637.18	18.1887	471.69	379.68	18.22	0.1	191.522	1.54996	41.4836	379.68	125.53	588.49	147.45
41	4	4	4.506	4.506	4.506	sp|P20152|VIME_MOUSE	Vimentin OS=Mus musculus GN=Vim PE=1 SV=3	0	auto - MS already used	0	99	QVQSLTCEVDALKGTNESLER	Carbamidomethyl(C)@7; Label:13C(6)15N(2)(K)@13; Label:13C(6)15N(4)(R)@21		missed K-G@13	0.000360541	2394.18	799.068	2394.18	799.068	3	19	1.1.1.1617.22	17.2065	6741.49	5108.62	17.12	0.3	1927.05	1.54628	14.0869	3303.82	352.73	5108.62	469.48
37	4	4	17.72	17.72	17.72	sp|P62281|RS11_MOUSE	40S ribosomal protein S11 OS=Mus musculus GN=Rps11 PE=1 SV=3	1	auto	2	99	CPFTGNVSIR	Carbamidomethyl(C)@1			-0.00033994	1149.56	575.787	1149.56	575.787	2	9	1.1.1.1526.5	12.6584	355.98	275.77	12.78	0.25	192.834	1.54549	40.3759	275.77	88.05	426.2	105.33
110	2	2	7.246	7.246	7.246	sp|Q8BR63|F177A_MOUSE	Protein FAM177A1 OS=Mus musculus GN=Fam177a1 PE=1 SV=1	0	auto - discordant peptide type	0	18.45	AATSTLSVCDFLGEK	Carbamidomethyl(C)@9; Cation:Na(D)@10; Label:13C(6)15N(2)(K)@15			-0.00577659	1627.76	543.593	1627.76	543.595	3	9	1.1.1.1674.10	20.0302	1121.43	797.9	20.12	0.2	334.874	1.52966	37.3399	521.62	151.65	797.9	186.96
61	2.01	2.02	7.311	7.311	7.311	sp|Q8C4X2|KC1G3_MOUSE	Casein kinase I isoform gamma-3 OS=Mus musculus GN=Csnk1g3 PE=1 SV=2	1	auto	2	99	IGCGNFGELR	Carbamidomethyl(C)@3; Label:13C(6)15N(4)(R)@10			-0.00164443	1131.54	566.775	1131.54	566.776	2	8	1.1.1.1538.5	13.2431	226.4	211.97	13.28	0.2	233.383	1.5195	49.3655	139.5	53.17	211.97	66.5
2	8	8	13.41	13.41	13.41	sp|Q9JJ00|PLS1_MOUSE	Phospholipid scramblase 1 OS=Mus musculus GN=Plscr1 PE=1 SV=1	1	auto	0	99	NCCGASRPFTLR	Carbamidomethyl(C)@2; Carbamidomethyl(C)@3			0.00019782	1437.66	480.228	1437.66	480.227	3	10	1.1.1.1463.2	9.8095	279.34	276.86	9.81	0.26	122.248	1.51445	15.6606	276.86	33.74	419.29	41.24
68	2	2	6.102	3.729	3.729	sp|P14206|RSSA_MOUSE	40S ribosomal protein SA OS=Mus musculus GN=Rpsa PE=1 SV=4	1	auto	2	99	YVDIAIPCNNK	Carbamidomethyl(C)@8			-8.83851e-05	1305.64	653.827	1305.64	653.827	2	11	1.1.1.1547.7	13.6983	547.03	233.11	13.87	0.2	217.428	1.51332	49.278	233.11	95	352.77	97.73
102	2	2	7.981	7.981	7.981	sp|Q8R0I4|TM2D2_MOUSE	TM2 domain-containing protein 2 OS=Mus musculus GN=Tm2d2 PE=2 SV=1	1	auto	2	99	FGGQAYSDVQHTAVQCR	Carbamidomethyl(C)@16			0.00276898	1922.87	641.965	1922.87	641.964	3	19	1.1.1.1513.5	12.0374	264.52	261.1	12	0.2	219.658	1.51298	31.602	261.1	61.28	395.04	83.6
37	4	4	17.72	17.72	17.72	sp|P62281|RS11_MOUSE	40S ribosomal protein S11 OS=Mus musculus GN=Rps11 PE=1 SV=3	0	auto - MS already used	0	99	CPFTGNVSIR	Carbamidomethyl(C)@1; Label:13C(6)15N(4)(R)@10			-0.00352552	1159.56	580.79	1159.57	580.791	2	11	1.1.1.1526.6	12.6634	509.43	432.35	12.74	0.25	239.055	1.51182	39.2616	285.98	88.05	432.35	105.33
64	2	2	7.782	3.891	3.891	sp|Q9CZX7|TM55A_MOUSE	Type 2 phosphatidylinositol 4,5-bisphosphate 4-phosphatase OS=Mus musculus GN=Tmem55a PE=1 SV=1	1	auto	0	99	CPCNCLLICK	Carbamidomethyl(C)@1; Carbamidomethyl(C)@3; Carbamidomethyl(C)@5; Carbamidomethyl(C)@9; Label:13C(6)15N(2)(K)@10			-0.00179532	1344.59	673.302	1344.59	673.302	2	14	1.1.1.1528.7	12.7699	333.58	273.58	12.83	0.2	393.832	1.50966	49.7139	181.22	68.09	273.58	89.06
5	7.52	7.55	33.33	33.33	33.33	sp|P16045|LEG1_MOUSE	Galectin-1 OS=Mus musculus GN=Lgals1 PE=1 SV=3	1	auto	1.52288	99	CGLVASNLNLKPGECLK	Carbamidomethyl(C)@1; Label:13C(6)15N(2)(K)@11; Carbamidomethyl(C)@15; Label:13C(6)15N(2)(K)@17		cleaved A-C@N-term	-0.000571658	1887.99	630.337	1887.99	630.337	3	11	1.1.1.1573.11	14.9959	313.62	308.86	14.98	0.2	455.247	1.4983	41.3022	206.14	66.51	308.86	79.64
155	2	2	4.077	4.077	4.077	sp|P09411|PGK1_MOUSE	Phosphoglycerate kinase 1 OS=Mus musculus GN=Pgk1 PE=1 SV=4	1	auto	0	99	GCITIIGGGDTATCCAK	Carbamidomethyl(C)@2; Carbamidomethyl(C)@14; Carbamidomethyl(C)@15; Label:13C(6)15N(2)(K)@17			-0.00449386	1761.79	881.902	1761.79	881.904	2	14	1.1.1.1539.15	13.3207	994.08	418.05	13.18	0.2	206.733	1.49667	55.2202	279.32	124.53	418.05	136.21
8	6	6	4.051	4.051	4.051	sp|P30999|CTND1_MOUSE	Catenin delta-1 OS=Mus musculus GN=Ctnnd1 PE=1 SV=2	1	auto	0	99	YQEALPTVANSTGPHAASCFGAK	Carbamidomethyl(C)@19			0.00218518	2376.12	793.047	2376.12	793.046	3	19	1.1.1.1549.19	13.8187	9059.22	2078.45	14.02	0.2	719.552	1.49225	23.5987	2078.45	390.35	3101.57	443.19
2	8	8	13.41	13.41	13.41	sp|Q9JJ00|PLS1_MOUSE	Phospholipid scramblase 1 OS=Mus musculus GN=Plscr1 PE=1 SV=1	1	auto	0	99	VVGPCVVCSCCSDIDFELK	Carbamidomethyl(C)@5; Carbamidomethyl(C)@8; Carbamidomethyl(C)@10; Carbamidomethyl(C)@11; Label:13C(6)15N(2)(K)@19			-0.000605352	2250.99	751.336	2250.99	751.336	3	15	1.1.1.1680.12	20.3423	7478.53	2849.01	20.12	0.25	683.888	1.49025	27.4586	1911.77	402.51	2849.01	502.18
8	6	6	4.051	4.051	4.051	sp|P30999|CTND1_MOUSE	Catenin delta-1 OS=Mus musculus GN=Ctnnd1 PE=1 SV=2	1	auto	2	99	YQEALPTVANSTGPHAASCFGAK	Carbamidomethyl(C)@19; Label:13C(6)15N(2)(K)@23			0.00563796	2384.14	597.041	2384.13	597.04	4	15	1.1.1.1551.9	13.9007	792.54	502.81	14.02	0.2	565.813	1.48963	34.6057	337.54	86.69	502.81	116.62
146	2	2	4.955	4.955	4.955	sp|P35282|RAB21_MOUSE	Ras-related protein Rab-21 OS=Mus musculus GN=Rab21 PE=1 SV=4	1	auto	2	99	VVLLGEGCVGK	Carbamidomethyl(C)@8; Label:13C(6)15N(2)(K)@11			-0.00380056	1137.63	569.821	1137.63	569.823	2	7	1.1.1.1539.6	13.2949	245.2	232.57	13.33	0.25	275.163	1.48778	45.4544	156.32	54.6	232.57	67.65
57	2.15	2.16	7.5	7.5	7.5	sp|O35682|MYADM_MOUSE	Myeloid-associated differentiation marker OS=Mus musculus GN=Myadm PE=1 SV=2	1	auto	0	99	PVTVTRTTITTTTSSSTTVGSAR	Label:13C(6)15N(4)(R)@6; Label:13C(6)15N(4)(R)@23		cleaved M-P@N-term; missed R-T@6	0.000155977	2344.23	782.419	2344.23	782.419	3	28	1.1.1.1483.3	10.72	1270.74	881.85	10.62	0.21	747.451	1.4869	15.2285	593.08	71.17	881.85	82.68
6	6	6	6.78	6.78	6.78	sp|Q9CPV7|ZDHC6_MOUSE	Palmitoyltransferase ZDHHC6 OS=Mus musculus GN=Zdhhc6 PE=2 SV=1	1	auto	2	99	YKVIEDYNGACCPLNR	Carbamidomethyl(C)@11; Carbamidomethyl(C)@12		missed K-V@2	0.00149463	1970.9	657.974	1970.9	657.973	3	17	1.1.1.1538.9	13.2547	787.1	771.61	13.23	0.25	598.797	1.47286	20.7529	771.61	123.99	1136.47	149.25
5	7.52	7.55	33.33	33.33	33.33	sp|P16045|LEG1_MOUSE	Galectin-1 OS=Mus musculus GN=Lgals1 PE=1 SV=3	0	auto - discordant peptide type	2	99	ACGLVASNLNLKPGECLK	Acetyl@N-term; Carbamidomethyl(C)@2; Carbamidomethyl(C)@16	Acetyl@2	cleaved M-A@N-term	0.00217058	1985.01	662.677	1985.01	662.676	3	20	1.1.1.1660.7	19.3274	27792.5	27200.6	19.37	0.25	8265.65	1.46718	5.03413	27200.6	1059.1	39908.2	1273.43
5	7.52	7.55	33.33	33.33	33.33	sp|P16045|LEG1_MOUSE	Galectin-1 OS=Mus musculus GN=Lgals1 PE=1 SV=3	0	auto - discordant peptide type	0	99	ACGLVASNLNLKPGECLK	Acetyl@N-term; Carbamidomethyl(C)@2; Label:13C(6)15N(2)(K)@12; Carbamidomethyl(C)@16; Label:13C(6)15N(2)(K)@18	Acetyl@2	cleaved M-A@N-term	0.00385103	2001.04	668.02	2001.04	668.019	3	19	1.1.1.1660.8	19.3282	40179.5	39913.7	19.32	0.25	15635.2	1.46674	5.03254	27212.5	1059.1	39913.7	1273.43
115	2	2	15	15	15	sp|Q8BHL7|C42S1_MOUSE	CDC42 small effector protein 1 OS=Mus musculus GN=Cdc42se1 PE=1 SV=1	1	auto	0	99	LGCCVVEKPQPK	Carbamidomethyl(C)@3; Carbamidomethyl(C)@4; Label:13C(6)15N(2)(K)@8; Label:13C(6)15N(2)(K)@12			-0.00172025	1429.74	477.587	1429.74	477.587	3	10	1.1.1.1106.2	6.6553	744.57	418.34	6.75	0.2	180.767	1.46344	20.6016	285.86	45.51	418.34	54.7
2	8	8	13.41	13.41	13.41	sp|Q9JJ00|PLS1_MOUSE	Phospholipid scramblase 1 OS=Mus musculus GN=Plscr1 PE=1 SV=1	0	auto - discordant peptide type	0	92.17	VYFAVEDTDCCTR	Cation:Na(E)@6; Carbamidomethyl(C)@10; Carbamidomethyl(C)@11; Label:13C(6)15N(4)(R)@13			-0.00255102	1666.66	556.56	1666.66	556.561	3	10	1.1.1.1563.9	14.493	1333.02	1138.02	14.53	0.2	579.998	1.45855	21.1274	780.24	126.22	1138.02	154.65
110	2	2	7.246	7.246	7.246	sp|Q8BR63|F177A_MOUSE	Protein FAM177A1 OS=Mus musculus GN=Fam177a1 PE=1 SV=1	1	auto	0	99	AATSTLSVCDFLGEK	Carbamidomethyl(C)@9			0.000199813	1597.77	799.89	1597.77	799.89	2	13	1.1.1.1677.20	20.1892	4491.72	3885.6	20.12	0.25	802.351	1.45852	13.023	3885.6	385.05	5667.23	478.86
110	2	2	7.246	7.246	7.246	sp|Q8BR63|F177A_MOUSE	Protein FAM177A1 OS=Mus musculus GN=Fam177a1 PE=1 SV=1	0	auto - MS already used	0	99	AATSTLSVCDFLGEK	Carbamidomethyl(C)@9; Label:13C(6)15N(2)(K)@15			0.000377684	1605.78	803.898	1605.78	803.897	2	15	1.1.1.1677.21	20.1901	6946.9	5645.93	20.12	0.25	1229.3	1.45844	13.0717	3871.2	385.05	5645.93	478.86
82	2	2	6.289	6.289	6.289	sp|Q9D0N8|TMM88_MOUSE	Transmembrane protein 88 OS=Mus musculus GN=Tmem88 PE=1 SV=1	0	auto - shared MS/MS	0	92.17	LADCLVPYSR	Carbamidomethyl(C)@4			-0.000732587	1192.59	597.302	1192.59	597.303	2	7	1.1.1.1565.4	14.5863	389.4	254.51	14.48	0.25	400.604	1.4577	44.1195	254.51	83.77	371	109
2	8	8	13.41	13.41	13.41	sp|Q9JJ00|PLS1_MOUSE	Phospholipid scramblase 1 OS=Mus musculus GN=Plscr1 PE=1 SV=1	0	auto - discordant peptide type	0	87.73	VYFAVEDTDCCTR	Cation:Na(E)@6; Carbamidomethyl(C)@10; Carbamidomethyl(C)@11			-0.00186846	1656.65	553.224	1656.65	553.225	3	8	1.1.1.1562.4	14.4389	887.98	474.08	14.53	0.2	296.541	1.45488	34.7967	474.08	126.18	689.73	154.6
68	2	2	6.102	3.729	3.729	sp|P14206|RSSA_MOUSE	40S ribosomal protein SA OS=Mus musculus GN=Rpsa PE=1 SV=4	1	auto	0	99	YVDIAIPCNNK	Carbamidomethyl(C)@8; Label:13C(6)15N(2)(K)@11			0.000813024	1313.65	657.834	1313.65	657.834	2	12	1.1.1.1549.10	13.7962	578.97	559.56	13.78	0.25	329.488	1.45118	30.4931	385.59	95.92	559.56	98.68
138	2	2	4.938	4.938	4.938	sp|P62908|RS3_MOUSE	40S ribosomal protein S3 OS=Mus musculus GN=Rps3 PE=1 SV=1	1	auto	0	99	GLCAIAQAESLR	Carbamidomethyl(C)@3; Label:13C(6)15N(4)(R)@12			-0.00411827	1297.66	649.84	1297.67	649.842	2	11	1.1.1.1589.11	15.8084	3007.07	1214.23	15.92	0.4	809.597	1.45003	38.9939	837.38	268.8	1214.23	268.81
5	7.52	7.55	33.33	33.33	33.33	sp|P16045|LEG1_MOUSE	Galectin-1 OS=Mus musculus GN=Lgals1 PE=1 SV=3	0	auto - discordant peptide type	0	99	ACGLVASNLNLKPGECLK	Acetyl@N-term; Carbamidomethyl(C)@2; Label:13C(6)15N(2)(K)@12; Cation:Na(E)@15; Carbamidomethyl(C)@16; Label:13C(6)15N(2)(K)@18	Acetyl@2	cleaved M-A@N-term	0.000138512	2023.02	675.347	2023.02	675.347	3	14	1.1.1.1665.5	19.5818	12295	4027.53	19.32	0.25	1212.72	1.44997	25.4773	2777.67	532.8	4027.53	675.33
115	2	2	15	15	15	sp|Q8BHL7|C42S1_MOUSE	CDC42 small effector protein 1 OS=Mus musculus GN=Cdc42se1 PE=1 SV=1	1	auto	0	99	LGCCVVEKPQPK	Carbamidomethyl(C)@3; Carbamidomethyl(C)@4			-0.000844975	1413.71	472.244	1413.71	472.244	3	11	1.1.1.1107.2	6.70533	515.52	444.46	6.75	0.2	171.275	1.44832	13.3061	444.46	45.51	643.72	54.7
82	2	2	6.289	6.289	6.289	sp|Q9D0N8|TMM88_MOUSE	Transmembrane protein 88 OS=Mus musculus GN=Tmem88 PE=1 SV=1	1	auto	2	99	LADCLVPYSR	Carbamidomethyl(C)@4; Label:13C(6)15N(4)(R)@10			-0.00367454	1202.6	602.305	1202.6	602.307	2	11	1.1.1.1565.6	14.5914	658.7	357.5	14.47	0.25	513.35	1.44661	45.5919	247.13	83.77	357.5	109
6	6	6	6.78	6.78	6.78	sp|Q9CPV7|ZDHC6_MOUSE	Palmitoyltransferase ZDHHC6 OS=Mus musculus GN=Zdhhc6 PE=2 SV=1	1	auto	0	99	YKVIEDYNGACCPLNR	Label:13C(6)15N(2)(K)@2; Carbamidomethyl(C)@11; Carbamidomethyl(C)@12; Label:13C(6)15N(4)(R)@16		missed K-V@2	-0.00201215	1988.92	663.98	1988.92	663.981	3	19	1.1.1.1537.9	13.2204	1140.53	1093.76	13.28	0.2	640.165	1.44343	21.2513	757.75	123.67	1093.76	148.87
74	2	2	12.57	12.57	12.57	sp|Q9ESD6|CKLF7_MOUSE	CKLF-like MARVEL transmembrane domain-containing protein 7 OS=Mus musculus GN=Cmtm7 PE=1 SV=1	1	auto	0	20.74	TTCSSGGALGPGQPSEGLLDR	Carbamidomethyl(C)@3			0.000234634	2058.96	687.329	2058.96	687.329	3	6	1.1.1.1569.14	14.8057	267.12	225.07	14.73	0.4	211.344	1.43973	44.1124	225.07	70.67	324.04	100.4
167	1.44	2	1.773	1.773	1.773	sp|Q4VBD2|TAPT1_MOUSE	Transmembrane anterior posterior transformation protein 1 OS=Mus musculus GN=Tapt1 PE=1 SV=2	1	auto	1.4437	99	LLTLPCYGLR	Carbamidomethyl(C)@6; Label:13C(6)15N(4)(R)@10			-0.00264646	1214.67	608.342	1214.67	608.343	2	7	1.1.1.1660.5	19.3257	667.9	536.25	19.37	0.15	307.287	1.43497	45.2903	373.7	124.72	536.25	164.18
62	2	2	21.95	14.63	6.098	sp|P17742|PPIA_MOUSE	Peptidyl-prolyl cis-trans isomerase A OS=Mus musculus GN=Ppia PE=1 SV=2	0	auto - MS already used	0	99	KITISDCGQL	Label:13C(6)15N(2)(K)@1; Carbamidomethyl(C)@7		missed K-I@1	-0.0021418	1141.59	571.801	1141.59	571.802	2	12	1.1.1.1535.7	13.0992	2051.49	1426	12.98	0.25	719.602	1.43252	20.4194	995.45	159.14	1426	181.15
28	4	4	1.339	1.339	1.339	sp|Q7TPV4|MBB1A_MOUSE	Myb-binding protein 1A OS=Mus musculus GN=Mybbp1a PE=1 SV=2	1	auto	2	99	SPAESCDVLGDIQTCIK	Carbamidomethyl(C)@6; Carbamidomethyl(C)@15			0.011237	1891.88	946.946	1891.87	946.94	2	10	1.1.1.1649.20	18.7963	390.38	321.77	18.86	0.2	152.891	1.42847	45.3831	321.77	113.67	459.64	130.95
62	2	2	21.95	14.63	6.098	sp|P17742|PPIA_MOUSE	Peptidyl-prolyl cis-trans isomerase A OS=Mus musculus GN=Ppia PE=1 SV=2	1	auto	0	99	KITISDCGQL	Carbamidomethyl(C)@7		missed K-I@1	-0.00353304	1133.57	567.793	1133.58	567.795	2	9	1.1.1.1535.6	13.0967	1578.16	1012.1	12.98	0.25	483.165	1.42728	20.112	1012.1	159.14	1444.55	181.15
2	8	8	13.41	13.41	13.41	sp|Q9JJ00|PLS1_MOUSE	Phospholipid scramblase 1 OS=Mus musculus GN=Plscr1 PE=1 SV=1	1	auto	2	99	NCCGASRPFTLR	Carbamidomethyl(C)@2; Carbamidomethyl(C)@3; Label:13C(6)15N(4)(R)@7; Label:13C(6)15N(4)(R)@12			-0.000980085	1457.68	486.899	1457.68	486.9	3	10	1.1.1.1467.2	9.96555	421.48	285.54	9.81	0.31	132.343	1.42706	22.2022	200.09	33.74	285.54	41.24
62	2	2	21.95	14.63	6.098	sp|P17742|PPIA_MOUSE	Peptidyl-prolyl cis-trans isomerase A OS=Mus musculus GN=Ppia PE=1 SV=2	0	auto - MS already used	2	99	KITISDCGQL	Label:13C(6)15N(2)(K)@1; Carbamidomethyl(C)@7		missed K-I@1	-0.0021418	1141.59	571.801	1141.59	571.802	2	13	1.1.1.1530.6	12.8631	2051.49	1077.92	12.98	0.25	577.998	1.4142	30.432	762.21	180.69	1077.92	205.69
26	4	4	1.587	1.587	1.587	sp|Q8BTM8|FLNA_MOUSE	Filamin-A OS=Mus musculus GN=Flna PE=1 SV=5	0	auto - MS already used	0	99	IVSPSGAAVPCKVEPGLGADNSVVR	Carbamidomethyl(C)@11; Label:13C(6)15N(2)(K)@12; Label:13C(6)15N(4)(R)@25		missed K-V@12	0.00166619	2496.31	833.112	2496.31	833.111	3	14	1.1.1.1562.10	14.4622	1464.52	487.04	14.28	0.2	327.37	1.41318	49.6313	344.64	126.92	487.04	162.05
26	4	4	1.587	1.587	1.587	sp|Q8BTM8|FLNA_MOUSE	Filamin-A OS=Mus musculus GN=Flna PE=1 SV=5	1	auto	0	99	IVSPSGAAVPCKVEPGLGADNSVVR	Carbamidomethyl(C)@11		missed K-V@12	0.00243152	2478.29	827.105	2478.29	827.104	3	11	1.1.1.1562.9	14.458	898.45	361.23	14.28	0.25	248.32	1.41168	47.3747	361.23	126.92	509.94	162.05
39	4	4	8.427	8.427	8.427	sp|P60335|PCBP1_MOUSE	Poly(rC)-binding protein 1 OS=Mus musculus GN=Pcbp1 PE=1 SV=1	1	auto	0	99	AITIAGVPQSVTECVK	Carbamidomethyl(C)@14; Label:13C(6)15N(2)(K)@16			0.000523837	1679.9	840.958	1679.9	840.958	2	12	1.1.1.1617.23	17.2082	1059.08	676.62	17.28	0.2	343.4	1.41051	46.0463	479.7	177.16	676.62	186.08
62	2	2	21.95	14.63	6.098	sp|P17742|PPIA_MOUSE	Peptidyl-prolyl cis-trans isomerase A OS=Mus musculus GN=Ppia PE=1 SV=2	1	auto	0	99	KITISDCGQL	Carbamidomethyl(C)@7		missed K-I@1	-0.00353304	1133.57	567.793	1133.58	567.795	2	10	1.1.1.1530.5	12.8581	1578.16	717.65	12.98	0.25	329.712	1.40904	32.3681	717.65	180.69	1011.2	205.69
57	2.15	2.16	7.5	7.5	7.5	sp|O35682|MYADM_MOUSE	Myeloid-associated differentiation marker OS=Mus musculus GN=Myadm PE=1 SV=2	1	auto	0	99	PVTVTRTTITTTTSSSTTVGSAR			cleaved M-P@N-term; missed R-T@6	-0.000850262	2324.22	775.746	2324.22	775.747	3	24	1.1.1.1484.4	10.7531	941.37	502.38	10.62	0.21	375.584	1.3948	18.3934	502.38	71	700.72	82.49
97	2	2	1.198	1.198	1.198	sp|Q91ZV8|GP124_MOUSE	G-protein coupled receptor 124 OS=Mus musculus GN=Gpr124 PE=1 SV=2	1	auto	2	99	ACCPPASPSASHVPAR	Carbamidomethyl(C)@2; Carbamidomethyl(C)@3; Label:13C(6)15N(4)(R)@16			-0.00374347	1673.76	558.927	1673.76	558.929	3	15	1.1.1.1090.2	6.51522	150.71	138.04	6.57	0.3	77.2664	1.38081	26.9168	99.97	20.16	138.04	24.61
155	2	2	4.077	4.077	4.077	sp|P09411|PGK1_MOUSE	Phosphoglycerate kinase 1 OS=Mus musculus GN=Pgk1 PE=1 SV=4	0	auto - discordant peptide type	0	93.3	GCITIIGGGDTATCCAK	Carbamidomethyl(C)@2; Cation:Na(D)@10; Carbamidomethyl(C)@14; Carbamidomethyl(C)@15; Label:13C(6)15N(2)(K)@17			-0.00634683	1783.77	595.597	1783.78	595.599	3	10	1.1.1.1535.9	13.1042	432.43	326.21	13.18	0.2	334.485	1.3774	37.9849	236.83	66.73	326.21	83.1
8	6	6	4.051	4.051	4.051	sp|P30999|CTND1_MOUSE	Catenin delta-1 OS=Mus musculus GN=Ctnnd1 PE=1 SV=2	1	auto	0	99	YQEALPTVANSTGPHAASCFGAK	Carbamidomethyl(C)@19; Label:13C(6)15N(2)(K)@23			0.00210808	2384.13	795.718	2384.13	795.718	3	23	1.1.1.1557.12	14.2106	11677.8	4282.48	14.02	0.25	1506.91	1.36912	16.6222	3127.9	400.22	4282.48	454.39
50	2.91	3.12	5.622	5.622	5.622	sp|P62754|RS6_MOUSE	40S ribosomal protein S6 OS=Mus musculus GN=Rps6 PE=1 SV=1	1	auto	0	99	LNISFPATGCQK	Carbamidomethyl(C)@10; Label:13C(6)15N(2)(K)@12			0.000498931	1342.68	672.347	1342.68	672.347	2	14	1.1.1.1577.12	15.2074	2366.71	1331.65	15.32	0.2	421.131	1.36122	26.9522	978.28	206.37	1331.65	223.39
92	2	2	3.349	3.349	3.349	sp|Q99JY9|ARP3_MOUSE	Actin-related protein 3 OS=Mus musculus GN=Actr3 PE=1 SV=3	1	auto	2	99	LPACVVDCGTGYTK	Carbamidomethyl(C)@4; Carbamidomethyl(C)@8; Label:13C(6)15N(2)(K)@14			0.00212176	1547.72	774.869	1547.72	774.867	2	14	1.1.1.1526.9	12.6784	218.31	199.5	12.65	0.15	154.446	1.35687	51.9519	147.03	57.03	199.5	68.95
8	6	6	4.051	4.051	4.051	sp|P30999|CTND1_MOUSE	Catenin delta-1 OS=Mus musculus GN=Ctnnd1 PE=1 SV=2	0	auto - discordant peptide type	0	99	YQEALPTVANSTGPHAASCFGAK	Deamidated(N)@10; Carbamidomethyl(C)@19			0.00931477	2377.11	793.377	2377.1	793.374	3	14	1.1.1.1563.20	14.5205	1516.19	1425.06	14.48	0.3	402.003	1.35624	15.357	1425.06	164.93	1932.72	195.09
39	4	4	8.427	8.427	8.427	sp|P60335|PCBP1_MOUSE	Poly(rC)-binding protein 1 OS=Mus musculus GN=Pcbp1 PE=1 SV=1	1	auto	0	99	LVVPATQCGSLIGK	Carbamidomethyl(C)@8; Label:13C(6)15N(2)(K)@14			-0.000516815	1449.81	725.912	1449.81	725.913	2	13	1.1.1.1568.15	14.764	1714.4	1024.11	14.88	0.2	414.497	1.33827	27.4748	765.25	161.83	1024.11	179.63
105	2	2	9.184	9.184	9.184	sp|Q8K3C0|RNK_MOUSE	Ribonuclease kappa OS=Mus musculus GN=Rnasek PE=3 SV=1	1	auto	2	99	ASLLCCGPK	Carbamidomethyl(C)@5; Carbamidomethyl(C)@6		cleaved M-A@N-term	-0.00182815	1004.48	503.245	1004.48	503.246	2	10	1.1.1.1459.2	9.63387	546.05	344.17	9.71	0.2	179.471	1.33597	17.7136	344.17	46.91	459.8	52.02
57	2.15	2.16	7.5	7.5	7.5	sp|O35682|MYADM_MOUSE	Myeloid-associated differentiation marker OS=Mus musculus GN=Myadm PE=1 SV=2	0	auto - MS already used	2	99	PVTVTRTTITTTTSSSTTVGSAR	Label:13C(6)15N(4)(R)@6; Label:13C(6)15N(4)(R)@23		cleaved M-P@N-term; missed R-T@6	0.000375072	2344.24	587.066	2344.23	587.066	4	13	1.1.1.1482.5	10.6608	562.58	514.09	10.62	0.21	487.081	1.32754	16.3519	387.25	47.96	514.09	54.89
76	2	2	6.667	6.667	6.667	sp|Q9DCW4|ETFB_MOUSE	Electron transfer flavoprotein subunit beta OS=Mus musculus GN=Etfb PE=1 SV=3	1	auto	2	99	EIIAVSCGPSQCQETIR	Carbamidomethyl(C)@7; Carbamidomethyl(C)@12; Label:13C(6)15N(4)(R)@17			-0.00263273	1956.92	653.316	1956.93	653.316	3	11	1.1.1.1551.11	13.9074	198.06	185.31	13.88	0.2	195.024	1.32696	49.1973	139.65	52.82	185.31	58.3
57	2.15	2.16	7.5	7.5	7.5	sp|O35682|MYADM_MOUSE	Myeloid-associated differentiation marker OS=Mus musculus GN=Myadm PE=1 SV=2	1	auto	0	99	PVTVTRTTITTTTSSSTTVGSAR			cleaved M-P@N-term; missed R-T@6	0.00381686	2324.22	582.063	2324.22	582.062	4	16	1.1.1.1482.4	10.6524	429.51	395.56	10.62	0.21	365.939	1.32377	16.0278	395.56	47.96	523.63	54.89
155	2	2	4.077	4.077	4.077	sp|P09411|PGK1_MOUSE	Phosphoglycerate kinase 1 OS=Mus musculus GN=Pgk1 PE=1 SV=4	1	auto	2	99	GCITIIGGGDTATCCAK	Carbamidomethyl(C)@2; Carbamidomethyl(C)@14; Carbamidomethyl(C)@15; Label:13C(6)15N(2)(K)@17			-0.00337049	1761.79	588.271	1761.79	588.272	3	12	1.1.1.1535.8	13.1017	808.46	645.8	13.18	0.2	392.058	1.31952	26.5599	489.42	97.38	645.8	113.62
137	2	2	4.688	4.688	4.688	sp|P63001|RAC1_MOUSE; sp|P60764|RAC3_MOUSE	Ras-related C3 botulinum toxin substrate 1 OS=Mus musculus GN=Rac1 PE=1 SV=1; Ras-related C3 botulinum toxin substrate 3 OS=Mus musculus GN=Rac3 PE=1 SV=1	1	auto	2	99	AVLCPPPVK	Carbamidomethyl(C)@4; Label:13C(6)15N(2)(K)@9			-0.000325483	987.566	494.79	987.567	494.791	2	7	1.1.1.1468.2	10.0153	230.21	227.97	10.02	0.25	101.708	1.31942	20.3137	172.78	26.47	227.97	30.41
8	6	6	4.051	4.051	4.051	sp|P30999|CTND1_MOUSE	Catenin delta-1 OS=Mus musculus GN=Ctnnd1 PE=1 SV=2	1	auto	0	99	YQEALPTVANSTGPHAASCFGAK	Carbamidomethyl(C)@19			0.00218518	2376.12	793.047	2376.12	793.046	3	19	1.1.1.1559.12	14.3205	9059.22	1487.52	14.02	0.2	523.476	1.31003	36.27	1487.52	407.71	1948.69	462.9
123	2	2	1.632	1.632	1.632	sp|Q61699|HS105_MOUSE; sp|Q61316|HSP74_MOUSE; sp|P48722|HS74L_MOUSE	Heat shock protein 105 kDa OS=Mus musculus GN=Hsph1 PE=1 SV=2; Heat shock 70 kDa protein 4 OS=Mus musculus GN=Hspa4 PE=1 SV=1; Heat shock 70 kDa protein 4L OS=Mus musculus GN=Hspa4l PE=1 SV=2	1	auto	2	99	GCALQCAILSPAFK	Carbamidomethyl(C)@2; Carbamidomethyl(C)@6			0.0031163	1534.77	768.391	1534.76	768.389	2	11	1.1.1.1660.11	19.3324	566.91	485.28	19.37	0.25	185.175	1.30828	40.1984	485.28	151.26	634.88	161.16
37	4	4	17.72	17.72	17.72	sp|P62281|RS11_MOUSE	40S ribosomal protein S11 OS=Mus musculus GN=Rps11 PE=1 SV=3	1	auto	0	99	DVQIGDIVTVGECRPLSK	Carbamidomethyl(C)@13			0.00180699	1985.03	662.683	1985.03	662.682	3	9	1.1.1.1637.12	18.1787	1222.36	1063.65	18.21	0.15	462.191	1.30739	24.9632	1063.65	202.08	1390.61	225.18
33	4	4	8.889	8.889	8.889	sp|P63276|RS17_MOUSE	40S ribosomal protein S17 OS=Mus musculus GN=Rps17 PE=1 SV=2	0	auto - MS already used	0	85.84	VCEEIAIIPSK	Carbamidomethyl(C)@2			-0.00732408	1257.66	629.836	1257.66	629.839	2	8	1.1.1.1565.7	14.5938	213.34	198.06	14.63	0.3	329.241	1.30536	40.9924	198.06	62.01	258.54	68.41
13	4.86	4.91	9.228	9.228	9.228	sp|P52480|KPYM_MOUSE	Pyruvate kinase PKM OS=Mus musculus GN=Pkm PE=1 SV=4	1	auto	0	99	CCSGAIIVLTK	Carbamidomethyl(C)@1; Carbamidomethyl(C)@2; Label:13C(6)15N(2)(K)@11			-0.000934036	1228.64	615.327	1228.64	615.327	2	16	1.1.1.1545.10	13.6085	1236.43	595.7	13.73	0.25	515.122	1.30399	36.186	456.83	125.35	595.7	140.53
39	4	4	8.427	8.427	8.427	sp|P60335|PCBP1_MOUSE	Poly(rC)-binding protein 1 OS=Mus musculus GN=Pcbp1 PE=1 SV=1	1	auto	2	99	LVVPATQCGSLIGK	Carbamidomethyl(C)@8			-0.00251583	1441.79	721.904	1441.8	721.905	2	11	1.1.1.1573.17	15.0084	1391.48	631.11	14.88	0.2	269.416	1.30058	34.9436	631.11	167.75	820.81	186.19
135	2	2	4.292	4.292	4.292	sp|P70290|EM55_MOUSE	55 kDa erythrocyte membrane protein OS=Mus musculus GN=Mpp1 PE=1 SV=1	1	auto	0	99	VASVAHSAPSEAPSCSPFGK	Carbamidomethyl(C)@15; Label:13C(6)15N(2)(K)@20			0.000600783	1992.95	665.323	1992.95	665.322	3	23	1.1.1.1483.2	10.6992	1904.39	1405.6	10.62	0.21	965.747	1.3004	11.0666	1080.9	90.83	1405.6	101.22
105	2	2	9.184	9.184	9.184	sp|Q8K3C0|RNK_MOUSE	Ribonuclease kappa OS=Mus musculus GN=Rnasek PE=3 SV=1	0	auto - MS already used	0	99	ASLLCCGPK	Carbamidomethyl(C)@5; Carbamidomethyl(C)@6; Label:13C(6)15N(2)(K)@9		cleaved M-A@N-term	-0.0014731	1012.49	507.253	1012.49	507.254	2	11	1.1.1.1459.3	9.65468	673.43	536.98	9.71	0.2	297.565	1.3001	14.9279	413.03	46.91	536.98	52.02
13	4.86	4.91	9.228	9.228	9.228	sp|P52480|KPYM_MOUSE	Pyruvate kinase PKM OS=Mus musculus GN=Pkm PE=1 SV=4	1	auto	2	99	CCSGAIIVLTK	Carbamidomethyl(C)@1; Carbamidomethyl(C)@2			-0.00098168	1220.62	611.32	1220.63	611.32	2	15	1.1.1.1547.5	13.6917	983.8	849.47	13.77	0.25	871.817	1.2967	19.8244	849.47	127.39	1101.51	142.82
8	6	6	4.051	4.051	4.051	sp|P30999|CTND1_MOUSE	Catenin delta-1 OS=Mus musculus GN=Ctnnd1 PE=1 SV=2	1	auto	0	99	YQEALPTVANSTGPHAASCFGAK	Carbamidomethyl(C)@19; Label:13C(6)15N(2)(K)@23			0.00210808	2384.13	795.718	2384.13	795.718	3	27	1.1.1.1553.9	14.0157	11677.8	11660.1	14.02	0.25	5336.82	1.29634	5.81449	8994.66	393.43	11660.1	446.69
33	4	4	8.889	8.889	8.889	sp|P63276|RS17_MOUSE	40S ribosomal protein S17 OS=Mus musculus GN=Rps17 PE=1 SV=2	1	auto	2	99	VCEEIAIIPSK	Carbamidomethyl(C)@2; Label:13C(6)15N(2)(K)@11			-0.0010512	1265.68	633.846	1265.68	633.846	2	12	1.1.1.1565.8	14.5972	259.65	258.66	14.62	0.25	272.952	1.29537	40.7907	199.68	62.01	258.66	68.41
58	2.07	2.08	1.076	0.4612	0.4612	sp|Q80X90|FLNB_MOUSE	Filamin-B OS=Mus musculus GN=Flnb PE=1 SV=3	1	auto	2	99	VVPCLVAPVAGR	Carbamidomethyl(C)@4; Label:13C(6)15N(4)(R)@12			-0.00202922	1246.71	624.361	1246.71	624.362	2	7	1.1.1.1566.10	14.6456	180.13	167.33	14.68	0.2	177.06	1.29492	51.2041	129.22	49.06	167.33	57.49
37	4	4	17.72	17.72	17.72	sp|P62281|RS11_MOUSE	40S ribosomal protein S11 OS=Mus musculus GN=Rps11 PE=1 SV=3	0	auto - MS already used	0	99	DVQIGDIVTVGECRPLSK	Carbamidomethyl(C)@13; Label:13C(6)15N(4)(R)@14; Label:13C(6)15N(2)(K)@18			0.0045256	2003.05	668.691	2003.05	668.69	3	11	1.1.1.1636.21	18.1352	1517.79	989.23	18.22	0.2	497.347	1.28702	35.0587	768.62	203.72	989.23	227.01
8	6	6	4.051	4.051	4.051	sp|P30999|CTND1_MOUSE	Catenin delta-1 OS=Mus musculus GN=Ctnnd1 PE=1 SV=2	1	auto	0	99	YQEALPTVANSTGPHAASCFGAK	Carbamidomethyl(C)@19			0.00218518	2376.12	793.047	2376.12	793.046	3	23	1.1.1.1554.16	14.0608	9059.22	8304.5	14.02	0.2	3069.43	1.2863	6.3852	8304.5	397.55	10682.1	451.36
133	2	2	3.03	3.03	3.03	sp|P97351|RS3A_MOUSE	40S ribosomal protein S3a OS=Mus musculus GN=Rps3a PE=1 SV=3	1	auto	2	99	LFCVGFTK	Carbamidomethyl(C)@3; Label:13C(6)15N(2)(K)@8			-0.000788474	978.508	490.261	978.509	490.262	2	9	1.1.1.1596.6	16.1491	553.01	347.73	16.27	0.25	150.547	1.28532	56.4786	270.54	122.74	347.73	116.97
37	4	4	17.72	17.72	17.72	sp|P62281|RS11_MOUSE	40S ribosomal protein S11 OS=Mus musculus GN=Rps11 PE=1 SV=3	1	auto	0	99	DVQIGDIVTVGECRPLSK	Carbamidomethyl(C)@13			0.00180699	1985.03	662.683	1985.03	662.682	3	9	1.1.1.1636.20	18.1344	1222.36	762.04	18.21	0.15	287.635	1.28517	35.3833	762.04	203.72	979.35	227.01
38	4	4	12.5	12.5	12.5	sp|P62242|RS8_MOUSE	40S ribosomal protein S8 OS=Mus musculus GN=Rps8 PE=1 SV=2	0	auto - MS already used	0	99	LLACIASRPGQCGR	Carbamidomethyl(C)@4; Label:13C(6)15N(4)(R)@8; Carbamidomethyl(C)@12; Label:13C(6)15N(4)(R)@14			-0.00332401	1577.8	526.941	1577.8	526.942	3	9	1.1.1.1476.3	10.4138	798.01	233.87	10.22	0.2	238.443	1.28155	42.3768	182.49	60.87	233.87	61.13
129	2	2	2.807	2.807	2.807	sp|Q3U0V1|FUBP2_MOUSE	Far upstream element-binding protein 2 OS=Mus musculus GN=Khsrp PE=1 SV=2	1	auto	2	99	IQQDSGCKVQISPDSGGLPER	Carbamidomethyl(C)@7; Label:13C(6)15N(2)(K)@8; Label:13C(6)15N(4)(R)@21		missed K-V@8	-0.00456109	2288.11	763.712	2288.12	763.713	3	13	1.1.1.1504.11	11.584	258.78	241.74	11.6	0.2	179.196	1.28142	28.9303	188.65	40.71	241.74	46.58
6	6	6	6.78	6.78	6.78	sp|Q9CPV7|ZDHC6_MOUSE	Palmitoyltransferase ZDHHC6 OS=Mus musculus GN=Zdhhc6 PE=2 SV=1	0	auto - discordant peptide type	0	99	YKVIEDYNGACCPLNR	Deamidated(N)@8; Carbamidomethyl(C)@11; Carbamidomethyl(C)@12		missed K-V@2	-0.00181251	1971.88	658.301	1971.88	658.301	3	15	1.1.1.1544.9	13.5571	381.63	299.29	13.48	0.2	261.557	1.27896	40.0481	299.29	92.35	382.78	97.72
57	2.15	2.16	7.5	7.5	7.5	sp|O35682|MYADM_MOUSE	Myeloid-associated differentiation marker OS=Mus musculus GN=Myadm PE=1 SV=2	1	auto	0	99	PVTVTRTTITTTTSSSTTVGSAR			cleaved M-P@N-term; missed R-T@6	-0.000850262	2324.22	775.746	2324.22	775.747	3	28	1.1.1.1479.6	10.5637	941.37	871.17	10.62	0.21	656.6	1.27348	10.4527	871.17	67.27	1109.42	78.16
39	4	4	8.427	8.427	8.427	sp|P60335|PCBP1_MOUSE	Poly(rC)-binding protein 1 OS=Mus musculus GN=Pcbp1 PE=1 SV=1	1	auto	0	99	LVVPATQCGSLIGK	Carbamidomethyl(C)@8			-0.00251583	1441.79	721.904	1441.8	721.905	2	11	1.1.1.1569.15	14.8082	1391.48	1133.51	14.88	0.2	466.623	1.26671	18.9193	1133.51	161.29	1435.83	179.03
155	2	2	4.077	4.077	4.077	sp|P09411|PGK1_MOUSE	Phosphoglycerate kinase 1 OS=Mus musculus GN=Pgk1 PE=1 SV=4	1	auto	0	99	GCITIIGGGDTATCCAK	Carbamidomethyl(C)@2; Carbamidomethyl(C)@14; Carbamidomethyl(C)@15; Label:13C(6)15N(2)(K)@17			-0.00449386	1761.79	881.902	1761.79	881.904	2	15	1.1.1.1534.10	13.0771	994.08	617.01	13.18	0.2	232.458	1.26307	31.3854	488.5	115.9	617.01	126.77
50	2.91	3.12	5.622	5.622	5.622	sp|P62754|RS6_MOUSE	40S ribosomal protein S6 OS=Mus musculus GN=Rps6 PE=1 SV=1	1	auto	2	99	LNISFPATGCQK	Carbamidomethyl(C)@10			-0.000646387	1334.66	668.34	1334.67	668.34	2	14	1.1.1.1578.8	15.2464	2019.68	1479.57	15.33	0.25	500.756	1.26125	18.6445	1479.57	209.33	1866.11	226.6
103	2	2	6.296	6.296	6.296	sp|Q8QZY6|TSN14_MOUSE	Tetraspanin-14 OS=Mus musculus GN=Tspan14 PE=1 SV=1	1	auto	2	99	EKCGVPFSCCVPDPAQK	Carbamidomethyl(C)@3; Carbamidomethyl(C)@9; Carbamidomethyl(C)@10		missed K-C@2	-0.000322155	1977.87	660.299	1977.87	660.299	3	16	1.1.1.1540.12	13.3594	1946.66	1797.2	13.33	0.25	998.414	1.25964	13.7191	1797.2	184.03	2263.82	206.69
45	4	4	8.96	8.96	8.96	sp|P10107|ANXA1_MOUSE	Annexin A1 OS=Mus musculus GN=Anxa1 PE=1 SV=2	1	auto	2	99	CATSTPAFFAEK	Carbamidomethyl(C)@1			0.00214488	1328.61	665.312	1328.61	665.311	2	11	1.1.1.1557.7	14.194	180.07	175.51	14.18	0.15	171.813	1.25889	42.6511	181.08	58.41	227.96	63.61
45	4	4	8.96	8.96	8.96	sp|P10107|ANXA1_MOUSE	Annexin A1 OS=Mus musculus GN=Anxa1 PE=1 SV=2	0	auto - MS already used	0	99	CATSTPAFFAEK	Carbamidomethyl(C)@1; Label:13C(6)15N(2)(K)@12			0.00731855	1336.63	669.322	1336.62	669.318	2	12	1.1.1.1557.8	14.1973	228.83	227.81	14.17	0.2	264.256	1.24985	42.5041	182.27	58.41	227.81	63.61
115	2	2	15	15	15	sp|Q8BHL7|C42S1_MOUSE	CDC42 small effector protein 1 OS=Mus musculus GN=Cdc42se1 PE=1 SV=1	1	auto	2	99	LGCCVVEKPQPK	Carbamidomethyl(C)@3; Carbamidomethyl(C)@4; Label:13C(6)15N(2)(K)@8; Label:13C(6)15N(2)(K)@12			-0.00172025	1429.74	477.587	1429.74	477.587	3	12	1.1.1.1125.2	6.85662	744.57	388.86	6.75	0.2	227.745	1.24415	20.2458	312.55	45.51	388.86	54.7
42	4	4	9.962	9.962	9.962	sp|P17918|PCNA_MOUSE	Proliferating cell nuclear antigen OS=Mus musculus GN=Pcna PE=1 SV=2	1	auto	2	99	DLSHIGDAVVISCAK	Carbamidomethyl(C)@13			0.00133103	1583.8	528.94	1583.8	528.94	3	13	1.1.1.1590.7	15.8431	1220.8	769.92	15.92	0.25	331.324	1.2434	29.8924	769.92	171.87	957.32	190.32
135	2	2	4.292	4.292	4.292	sp|P70290|EM55_MOUSE	55 kDa erythrocyte membrane protein OS=Mus musculus GN=Mpp1 PE=1 SV=1	1	auto	0	99	VASVAHSAPSEAPSCSPFGK	Carbamidomethyl(C)@15			0.0021409	1984.93	662.652	1984.93	662.651	3	21	1.1.1.1480.3	10.6136	1533.21	1515.26	10.62	0.21	984.139	1.24266	7.72923	1515.26	87.19	1882.95	97.17
6	6	6	6.78	6.78	6.78	sp|Q9CPV7|ZDHC6_MOUSE	Palmitoyltransferase ZDHHC6 OS=Mus musculus GN=Zdhhc6 PE=2 SV=1	1	auto	0	99	TFFTSPCTEEPR	Carbamidomethyl(C)@7			0.000511714	1470.65	736.33	1470.64	736.33	2	8	1.1.1.1563.17	14.513	3655.14	572.93	14.23	0.25	280.961	1.23673	57.0907	572.93	256.08	708.56	251.67
54	2.27	2.28	20.51	20.51	20.51	sp|P62983|RS27A_MOUSE	Ubiquitin-40S ribosomal protein S27a OS=Mus musculus GN=Rps27a PE=1 SV=2	1	auto	0	99	CCLTYCFNKPEDK	Carbamidomethyl(C)@1; Carbamidomethyl(C)@2; Carbamidomethyl(C)@6			-0.000905752	1733.72	578.914	1733.72	578.914	3	16	1.1.1.1509.3	11.8477	1269.92	999	11.9	0.25	595.973	1.23514	13.7666	999	103.52	1233.9	111.83
7	6	6	4.196	4.196	4.196	sp|P58252|EF2_MOUSE	Elongation factor 2 OS=Mus musculus GN=Eef2 PE=1 SV=2	0	auto - MS already used	0	99	ETVSEESNVLCLSK	Carbamidomethyl(C)@11; Label:13C(6)15N(2)(K)@14			-0.000835603	1601.77	801.892	1601.77	801.892	2	13	1.1.1.1571.15	14.9107	830.06	433.08	14.78	0.2	213.422	1.23483	49.0492	350.72	136.74	433.08	128.89
131	2	2	1.879	1.879	1.879	sp|Q2TBE6|P4K2A_MOUSE	Phosphatidylinositol 4-kinase type 2-alpha OS=Mus musculus GN=Pi4k2a PE=1 SV=1	1	auto	2	99	LCCPCCFGR	Carbamidomethyl(C)@2; Carbamidomethyl(C)@3; Carbamidomethyl(C)@5; Carbamidomethyl(C)@6			-9.45374e-05	1228.46	615.238	1228.46	615.238	2	9	1.1.1.1494.6	11.0837	199.83	188.69	11.1	0.28	151.147	1.23388	24.924	188.69	34.97	232.82	38.8
131	2	2	1.879	1.879	1.879	sp|Q2TBE6|P4K2A_MOUSE	Phosphatidylinositol 4-kinase type 2-alpha OS=Mus musculus GN=Pi4k2a PE=1 SV=1	0	auto - shared MS/MS	0	99	LCCPCCFGR	Carbamidomethyl(C)@2; Carbamidomethyl(C)@3; Carbamidomethyl(C)@5; Carbamidomethyl(C)@6; Label:13C(6)15N(4)(R)@9			-0.00157206	1238.47	620.241	1238.47	620.242	2	9	1.1.1.1494.7	11.0895	246	237.23	11.1	0.28	243.603	1.23288	24.4497	192.42	34.97	237.23	38.8
119	2	2	4.167	4.167	4.167	sp|Q7M759|AB17B_MOUSE	Alpha/beta hydrolase domain-containing protein 17B OS=Mus musculus GN=Abhd17b PE=1 SV=1	1	auto	2	99	TYCFDAFPNIDK	Carbamidomethyl(C)@3			-0.00025861	1489.65	745.835	1489.65	745.835	2	11	1.1.1.1673.12	19.9841	1641.24	1294.53	19.92	0.25	339.652	1.23247	22.8359	1294.53	226.54	1595.47	234.07
72	2	2	2.649	2.649	2.649	sp|Q9QZI8|SERC1_MOUSE	Serine incorporator 1 OS=Mus musculus GN=Serinc1 PE=1 SV=1	1	auto	0	99	GVVPCNILVGYK	Carbamidomethyl(C)@5			0.00106043	1317.71	659.864	1317.71	659.863	2	8	1.1.1.1636.19	18.1336	1306.2	1234.4	18.07	0.25	338.772	1.23123	23.8094	1234.4	210.59	1519.83	252.42
103	2	2	6.296	6.296	6.296	sp|Q8QZY6|TSN14_MOUSE	Tetraspanin-14 OS=Mus musculus GN=Tspan14 PE=1 SV=1	1	auto	0	99	EKCGVPFSCCVPDPAQK	Label:13C(6)15N(2)(K)@2; Carbamidomethyl(C)@3; Carbamidomethyl(C)@9; Carbamidomethyl(C)@10; Label:13C(6)15N(2)(K)@17		missed K-C@2	-0.00212062	1993.9	665.641	1993.9	665.642	3	19	1.1.1.1538.10	13.2581	2455.62	2230.55	13.33	0.25	1181.67	1.23123	14.5685	1811.65	194.99	2230.55	219
135	2	2	4.292	4.292	4.292	sp|P70290|EM55_MOUSE	55 kDa erythrocyte membrane protein OS=Mus musculus GN=Mpp1 PE=1 SV=1	1	auto	0	99	VASVAHSAPSEAPSCSPFGK	Carbamidomethyl(C)@15; Label:13C(6)15N(2)(K)@20			0.000600783	1992.95	665.323	1992.95	665.322	3	22	1.1.1.1478.4	10.5029	1904.39	917.21	10.62	0.21	535.101	1.22537	15.2108	748.52	84.23	917.21	93.87
119	2	2	4.167	4.167	4.167	sp|Q7M759|AB17B_MOUSE	Alpha/beta hydrolase domain-containing protein 17B OS=Mus musculus GN=Abhd17b PE=1 SV=1	1	auto	0	99	TYCFDAFPNIDK	Carbamidomethyl(C)@3; Label:13C(6)15N(2)(K)@12			-0.00177177	1497.67	749.841	1497.67	749.842	2	8	1.1.1.1674.12	20.0327	1752.23	1306.2	19.92	0.25	599.678	1.22535	27.755	1065.98	226.18	1306.2	233.71
38	4	4	12.5	12.5	12.5	sp|P62242|RS8_MOUSE	40S ribosomal protein S8 OS=Mus musculus GN=Rps8 PE=1 SV=2	1	auto	2	99	LLACIASRPGQCGR	Carbamidomethyl(C)@4; Carbamidomethyl(C)@12			0.0018846	1557.79	520.27	1557.79	520.27	3	9	1.1.1.1476.2	10.393	791.13	232.91	10.22	0.2	199.411	1.22339	33.8123	232.91	60.87	284.94	61.13
42	4	4	9.962	9.962	9.962	sp|P17918|PCNA_MOUSE	Proliferating cell nuclear antigen OS=Mus musculus GN=Pcna PE=1 SV=2	1	auto	0	99	DLSHIGDAVVISCAK	Carbamidomethyl(C)@13; Label:13C(6)15N(2)(K)@15			-0.00258694	1591.81	531.61	1591.81	531.611	3	16	1.1.1.1591.4	15.892	1496.95	1342.91	15.92	0.25	580.543	1.22282	21.0936	1098.21	171.71	1342.91	190.14
178	0.36	1.16	5.417	5.417	5.417	sp|Q9D123|TM219_MOUSE	Insulin-like growth factor-binding protein 3 receptor OS=Mus musculus GN=Tmem219 PE=2 SV=1	1	auto	0.355561	97.21	TPGTCLYFSGVPK	Carbamidomethyl(C)@5; Label:13C(6)15N(2)(K)@13			0.00561244	1433.72	717.865	1433.71	717.862	2	7	1.1.1.1605.16	16.5942	451.5	343.54	16.67	0.25	197.869	1.22074	45.1092	281.42	91.86	343.54	106.96
7	6	6	4.196	4.196	4.196	sp|P58252|EF2_MOUSE	Elongation factor 2 OS=Mus musculus GN=Eef2 PE=1 SV=2	1	auto	0	99	ETVSEESNVLCLSK	Carbamidomethyl(C)@11			-0.00332191	1593.75	797.883	1593.76	797.885	2	12	1.1.1.1571.14	14.9082	934.27	363.76	14.78	0.2	234.433	1.21324	47.6024	363.76	136.74	441.33	128.89
3	8	8	8.115	8.115	8.115	sp|Q9D8E6|RL4_MOUSE	60S ribosomal protein L4 OS=Mus musculus GN=Rpl4 PE=1 SV=3	0	auto - discordant peptide type	0	93.3	GPCIIYNEDNGIIK	Carbamidomethyl(C)@3; Deamidated(N)@10			0.00297085	1605.77	803.894	1605.77	803.893	2	7	1.1.1.1614.16	17.0517	301.33	209.88	16.92	0.25	149.342	1.21207	56.8605	209.88	93.53	254.39	89.84
39	4	4	8.427	8.427	8.427	sp|P60335|PCBP1_MOUSE	Poly(rC)-binding protein 1 OS=Mus musculus GN=Pcbp1 PE=1 SV=1	1	auto	0	99	AITIAGVPQSVTECVK	Carbamidomethyl(C)@14; Label:13C(6)15N(2)(K)@16			0.000523837	1679.9	840.958	1679.9	840.958	2	14	1.1.1.1620.13	17.3578	1059.08	931.33	17.28	0.2	384.149	1.21049	31.5295	769.38	183.22	931.33	192.45
163	2	2	5.357	5.357	5.357	sp|O08709|PRDX6_MOUSE	Peroxiredoxin-6 OS=Mus musculus GN=Prdx6 PE=1 SV=3	0	auto - discordant peptide type	0	99	DFTPVCTTELGR	Cation:Na(D)@1; Carbamidomethyl(C)@6; Label:13C(6)15N(4)(R)@12			0.00336977	1426.64	476.555	1426.64	476.554	3	12	1.1.1.1586.7	15.6413	1578.86	1098.45	15.53	0.2	474.819	1.20857	32.2566	908.88	234.51	1098.45	212.64
42	4	4	9.962	9.962	9.962	sp|P17918|PCNA_MOUSE	Proliferating cell nuclear antigen OS=Mus musculus GN=Pcna PE=1 SV=2	1	auto	0	93.3	DLSHIGDAVVISCAK	Carbamidomethyl(C)@13; Label:13C(6)15N(2)(K)@15			-0.00258694	1591.81	531.61	1591.81	531.611	3	7	1.1.1.1593.8	15.9859	1496.95	1279.32	15.92	0.25	212.112	1.207	21.7889	1059.92	170.18	1279.32	188.44
138	2	2	4.938	4.938	4.938	sp|P62908|RS3_MOUSE	40S ribosomal protein S3 OS=Mus musculus GN=Rps3 PE=1 SV=1	1	auto	0	99	GLCAIAQAESLR	Carbamidomethyl(C)@3			-0.00178563	1287.66	644.837	1287.66	644.838	2	13	1.1.1.1590.8	15.8465	3006.88	1478.49	15.97	0.2	525.782	1.20616	23.6995	1478.49	269.74	1783.29	269.75
39	4	4	8.427	8.427	8.427	sp|P60335|PCBP1_MOUSE	Poly(rC)-binding protein 1 OS=Mus musculus GN=Pcbp1 PE=1 SV=1	1	auto	0	99	LVVPATQCGSLIGK	Carbamidomethyl(C)@8; Label:13C(6)15N(2)(K)@14			-0.000516815	1449.81	725.912	1449.81	725.913	2	11	1.1.1.1572.11	14.9575	1714.4	1231.08	14.88	0.2	445.62	1.20015	22.0937	1025.77	166.38	1231.08	184.68
56	2.15	2.16	2.522	2.522	2.522	sp|Q922K7|NOP2_MOUSE	Probable 28S rRNA (cytosine-C(5))-methyltransferase OS=Mus musculus GN=Nop2 PE=1 SV=1	1	auto	2	99	VLLDAPCSGTGVISKDPAVK	Carbamidomethyl(C)@7; Label:13C(6)15N(2)(K)@15; Label:13C(6)15N(2)(K)@20		missed K-D@15	0.00237975	2042.11	681.71	2042.11	681.709	3	15	1.1.1.1552.7	13.9589	635.33	408.75	13.88	0.2	331.361	1.1984	39.3916	341.08	101.98	408.75	104.83
105	2	2	9.184	9.184	9.184	sp|Q8K3C0|RNK_MOUSE	Ribonuclease kappa OS=Mus musculus GN=Rnasek PE=3 SV=1	0	auto - MS already used	0	99	ASLLCCGPK	Carbamidomethyl(C)@5; Carbamidomethyl(C)@6; Label:13C(6)15N(2)(K)@9		cleaved M-A@N-term	-0.0014731	1012.49	507.253	1012.49	507.254	2	10	1.1.1.1464.3	9.8599	673.43	345.26	9.71	0.2	240.342	1.1979	22.1791	288.22	46.91	345.26	52.02
18	4.05	4.06	4.594	4.594	4.594	sp|Q6X893|CTL1_MOUSE	Choline transporter-like protein 1 OS=Mus musculus GN=Slc44a1 PE=1 SV=3	1	auto	0	99	LVSGYDSYGNICGQR	Carbamidomethyl(C)@12; Label:13C(6)15N(4)(R)@15			0.00299424	1697.77	566.932	1697.77	566.931	3	15	1.1.1.1551.5	13.8891	358.24	333.17	13.92	0.15	312.796	1.19536	35.2409	278.72	73.11	333.17	78.41
115	2	2	15	15	15	sp|Q8BHL7|C42S1_MOUSE	CDC42 small effector protein 1 OS=Mus musculus GN=Cdc42se1 PE=1 SV=1	1	auto	0	99	LGCCVVEKPQPK	Carbamidomethyl(C)@3; Carbamidomethyl(C)@4			-0.000844975	1413.71	472.244	1413.71	472.244	3	11	1.1.1.1126.2	6.90795	515.52	172.87	6.75	0.2	68.6237	1.19413	37.3526	172.87	45.51	206.43	54.7
110	2	2	7.246	7.246	7.246	sp|Q8BR63|F177A_MOUSE	Protein FAM177A1 OS=Mus musculus GN=Fam177a1 PE=1 SV=1	0	auto - MS already used	0	99	AATSTLSVCDFLGEK	Carbamidomethyl(C)@9; Label:13C(6)15N(2)(K)@15			0.000377684	1605.78	803.898	1605.78	803.897	2	14	1.1.1.1681.19	20.3893	6946.9	1452.04	20.12	0.25	482.753	1.19294	45.2817	1217.19	381.54	1452.04	474.5
105	2	2	9.184	9.184	9.184	sp|Q8K3C0|RNK_MOUSE	Ribonuclease kappa OS=Mus musculus GN=Rnasek PE=3 SV=1	1	auto	0	99	ASLLCCGPK	Carbamidomethyl(C)@5; Carbamidomethyl(C)@6		cleaved M-A@N-term	-0.00182815	1004.48	503.245	1004.48	503.246	2	9	1.1.1.1464.2	9.83907	546.05	348.72	9.71	0.2	202.61	1.19276	18.3677	348.72	46.91	415.94	52.02
110	2	2	7.246	7.246	7.246	sp|Q8BR63|F177A_MOUSE	Protein FAM177A1 OS=Mus musculus GN=Fam177a1 PE=1 SV=1	1	auto	0	99	AATSTLSVCDFLGEK	Carbamidomethyl(C)@9			0.000199813	1597.77	799.89	1597.77	799.89	2	12	1.1.1.1681.18	20.3884	4491.72	1223.14	20.12	0.25	318.127	1.1925	45.0701	1223.14	381.54	1458.6	474.5
119	2	2	4.167	4.167	4.167	sp|Q7M759|AB17B_MOUSE	Alpha/beta hydrolase domain-containing protein 17B OS=Mus musculus GN=Abhd17b PE=1 SV=1	1	auto	0	99	TYCFDAFPNIDK	Carbamidomethyl(C)@3			-0.00025861	1489.65	745.835	1489.65	745.835	2	8	1.1.1.1669.15	19.7836	1641.24	773.21	19.92	0.25	226.77	1.19014	38.9114	773.21	227.19	920.23	234.75
54	2.27	2.28	20.51	20.51	20.51	sp|P62983|RS27A_MOUSE	Ubiquitin-40S ribosomal protein S27a OS=Mus musculus GN=Rps27a PE=1 SV=2	1	auto	2	99	CCLTYCFNKPEDK	Carbamidomethyl(C)@1; Carbamidomethyl(C)@2; Carbamidomethyl(C)@6; Label:13C(6)15N(2)(K)@9; Label:13C(6)15N(2)(K)@13			-0.00068721	1749.75	584.257	1749.75	584.257	3	10	1.1.1.1508.4	11.7686	1482	471.19	11.9	0.25	310.078	1.18718	35.0251	396.9	102.82	471.19	111.07
130	2	2	1.563	1.563	1.563	sp|Q3TWI9|CSCL2_MOUSE	CSC1-like protein 2 OS=Mus musculus GN=Tmem63b PE=1 SV=1	1	auto	2	99	GCEQVEAIEYYTK	Carbamidomethyl(C)@2			0.0117878	1588.72	795.367	1588.71	795.361	2	8	1.1.1.1601.14	16.3954	201.72	177.9	16.33	0.25	130.551	1.18494	53.4462	177.9	71.93	210.8	73.68
119	2	2	4.167	4.167	4.167	sp|Q7M759|AB17B_MOUSE	Alpha/beta hydrolase domain-containing protein 17B OS=Mus musculus GN=Abhd17b PE=1 SV=1	0	auto - MS already used	0	99	TYCFDAFPNIDK	Carbamidomethyl(C)@3; Label:13C(6)15N(2)(K)@12			-0.00143374	1497.67	749.841	1497.67	749.842	2	9	1.1.1.1669.16	19.7844	1752.23	927.9	19.92	0.25	291.783	1.1846	38.4875	783.3	227.19	927.9	234.75
41	4	4	4.506	4.506	4.506	sp|P20152|VIME_MOUSE	Vimentin OS=Mus musculus GN=Vim PE=1 SV=3	1	auto	2	99	QVQSLTCEVDALK	Carbamidomethyl(C)@7; Label:13C(6)15N(2)(K)@13			0.00146162	1497.76	749.888	1497.76	749.887	2	14	1.1.1.1596.9	16.1657	1006.16	762.46	16.08	0.2	394.182	1.18437	28.5646	643.77	126.77	762.46	157.77
39	4	4	8.427	8.427	8.427	sp|P60335|PCBP1_MOUSE	Poly(rC)-binding protein 1 OS=Mus musculus GN=Pcbp1 PE=1 SV=1	1	auto	0	99	AITIAGVPQSVTECVK	Carbamidomethyl(C)@14; Label:13C(6)15N(2)(K)@16			0.000523837	1679.9	840.958	1679.9	840.958	2	13	1.1.1.1619.14	17.3005	1059.08	1058.24	17.28	0.2	465.223	1.17977	27.3618	896.99	183.31	1058.24	192.54
8	6	6	4.051	4.051	4.051	sp|P30999|CTND1_MOUSE	Catenin delta-1 OS=Mus musculus GN=Ctnnd1 PE=1 SV=2	0	auto - MS already used	0	98.42	LVENCVCLLR	Carbamidomethyl(C)@5; Carbamidomethyl(C)@7; Label:13C(6)15N(4)(R)@10			-0.00264867	1284.65	643.334	1284.66	643.335	2	6	1.1.1.1580.11	15.3454	549.98	348.42	15.18	0.3	213.062	1.17404	56.4359	296.77	137.24	348.42	112.71
95	2	2	6.646	6.646	6.646	sp|Q922H9|ZN330_MOUSE	Zinc finger protein 330 OS=Mus musculus GN=Znf330 PE=1 SV=1	1	auto	0	99	CLSTHACACPLTDAECVECER	Carbamidomethyl(C)@1; Carbamidomethyl(C)@7; Carbamidomethyl(C)@9; Carbamidomethyl(C)@16; Carbamidomethyl(C)@19; Label:13C(6)15N(4)(R)@21			-0.000716103	2548.01	850.345	2548.01	850.346	3	21	1.1.1.1543.13	13.5225	2229.73	1310.65	13.63	0.2	570.004	1.17111	21.7563	1119.15	182.22	1310.65	189.13
39	4	4	8.427	8.427	8.427	sp|P60335|PCBP1_MOUSE	Poly(rC)-binding protein 1 OS=Mus musculus GN=Pcbp1 PE=1 SV=1	1	auto	2	99	AITIAGVPQSVTECVK	Carbamidomethyl(C)@14; Label:13C(6)15N(2)(K)@16			0.000523837	1679.9	840.958	1679.9	840.958	2	12	1.1.1.1618.22	17.2565	1059.08	974.06	17.28	0.2	421.663	1.16907	29.2813	833.19	181.48	974.06	190.62
81	2	2	8.268	8.268	8.268	sp|Q9DBJ1|PGAM1_MOUSE	Phosphoglycerate mutase 1 OS=Mus musculus GN=Pgam1 PE=1 SV=3	1	auto	0	99	YADLTEDQLPSCESLKDTIAR	Carbamidomethyl(C)@12; Label:13C(6)15N(2)(K)@16; Label:13C(6)15N(4)(R)@21		missed K-D@16	0.00147607	2442.17	815.065	2442.17	815.064	3	14	1.1.1.1636.26	18.1394	2541.45	1115.13	17.97	0.25	497.546	1.16619	39.2327	956.22	278.01	1115.13	293.75
50	2.91	3.12	5.622	5.622	5.622	sp|P62754|RS6_MOUSE	40S ribosomal protein S6 OS=Mus musculus GN=Rps6 PE=1 SV=1	1	auto	0	99	LNISFPATGCQK	Carbamidomethyl(C)@10			-0.000646387	1334.66	668.34	1334.67	668.34	2	10	1.1.1.1583.13	15.4978	2019.68	810.17	15.33	0.25	282.029	1.16446	39.8662	810.17	236.56	943.41	256.07
57	2.15	2.16	7.5	7.5	7.5	sp|O35682|MYADM_MOUSE	Myeloid-associated differentiation marker OS=Mus musculus GN=Myadm PE=1 SV=2	1	auto	0	99	PVTVTRTTITTTTSSSTTVGSAR	Label:13C(6)15N(4)(R)@6; Label:13C(6)15N(4)(R)@23		cleaved M-P@N-term; missed R-T@6	0.000155977	2344.23	782.419	2344.23	782.419	3	27	1.1.1.1478.5	10.5137	1270.74	738.93	10.62	0.21	644.006	1.161	14.6704	636.46	66	738.93	76.68
14	4.73	4.77	11.28	11.28	11.28	sp|P12970|RL7A_MOUSE	60S ribosomal protein L7a OS=Mus musculus GN=Rpl7a PE=1 SV=2	0	auto - discordant peptide type	0.728158	99	MGVPYCIIK	Carbamyl@N-term; Carbamidomethyl(C)@6			-0.00257663	1122.55	562.284	1122.56	562.286	2	9	1.1.1.1569.9	14.7933	297.85	273.21	14.83	0.2	204.647	1.15764	37.0799	273.21	74.62	316.28	79.32
14	4.73	4.77	11.28	11.28	11.28	sp|P12970|RL7A_MOUSE	60S ribosomal protein L7a OS=Mus musculus GN=Rpl7a PE=1 SV=2	0	auto - discordant peptide type	0	35.32	MGVPYCIIK	Carbamyl(M)@1; Carbamidomethyl(C)@6			-0.00257663	1122.55	562.284	1122.56	562.286	2	9	1.1.1.1569.9	14.7933	297.85	273.21	14.83	0.2	204.647	1.15764	37.0799	273.21	74.62	316.28	79.32
8	6	6	4.051	4.051	4.051	sp|P30999|CTND1_MOUSE	Catenin delta-1 OS=Mus musculus GN=Ctnnd1 PE=1 SV=2	1	auto	0	99	LVENCVCLLR	Carbamidomethyl(C)@5; Carbamidomethyl(C)@7			-0.000438238	1274.65	638.331	1274.65	638.331	2	10	1.1.1.1580.10	15.3438	815.32	304.73	15.22	0.15	201.567	1.15466	55.2665	304.73	137.24	351.86	112.71
50	2.91	3.12	5.622	5.622	5.622	sp|P62754|RS6_MOUSE	40S ribosomal protein S6 OS=Mus musculus GN=Rps6 PE=1 SV=1	1	auto	0	99	LNISFPATGCQK	Carbamidomethyl(C)@10; Label:13C(6)15N(2)(K)@12			0.000498931	1342.68	672.347	1342.68	672.347	2	13	1.1.1.1582.9	15.4575	2366.71	1258.49	15.32	0.2	420.425	1.15389	28.5446	1090.65	227.05	1258.49	245.78
2	8	8	13.41	13.41	13.41	sp|Q9JJ00|PLS1_MOUSE	Phospholipid scramblase 1 OS=Mus musculus GN=Plscr1 PE=1 SV=1	1	auto	2	99	VYFAVEDTDCCTRNCCGASR	Carbamidomethyl(C)@10; Carbamidomethyl(C)@11; Label:13C(6)15N(4)(R)@13; Carbamidomethyl(C)@15; Carbamidomethyl(C)@16; Label:13C(6)15N(4)(R)@20		cleaved R-P@C-term; missed R-N@13	-0.000940599	2459.98	821.001	2459.98	821.002	3	10	1.1.1.1521.5	12.4229	214.75	188.05	12.45	0.15	209.969	1.15382	51.8612	162.98	60.99	188.05	67.52
43	4	4	10.73	10.73	10.73	sp|P14869|RLA0_MOUSE	60S acidic ribosomal protein P0 OS=Mus musculus GN=Rplp0 PE=1 SV=3	1	auto	2	99	CFIVGADNVGSK	Carbamidomethyl(C)@1; Label:13C(6)15N(2)(K)@12			-0.00151942	1273.62	637.817	1273.62	637.818	2	7	1.1.1.1532.10	12.97	160.74	150.85	12.93	0.25	153.652	1.15241	53.1381	130.9	52.26	150.85	52.9
55	2.18	2.19	2.517	2.517	2.238	sp|Q8VDZ4|ZDHC5_MOUSE	Palmitoyltransferase ZDHHC5 OS=Mus musculus GN=Zdhhc5 PE=1 SV=1	1	auto	2	99	GGVNPFTNGCCNNVSR	Carbamidomethyl(C)@10; Carbamidomethyl(C)@11			-0.00271626	1751.74	876.879	1751.75	876.881	2	15	1.1.1.1520.4	12.378	331.97	298.61	12.44	0.2	189.223	1.14189	39.7775	298.61	88.07	340.98	91.01
135	2	2	4.292	4.292	4.292	sp|P70290|EM55_MOUSE	55 kDa erythrocyte membrane protein OS=Mus musculus GN=Mpp1 PE=1 SV=1	1	auto	2	99	VASVAHSAPSEAPSCSPFGK	Carbamidomethyl(C)@15			0.0021409	1984.93	662.652	1984.93	662.651	3	18	1.1.1.1485.3	10.82	1533.21	354.72	10.62	0.21	278.124	1.13941	35.6921	354.72	90.51	404.17	100.87
129	2	2	2.807	2.807	2.807	sp|Q3U0V1|FUBP2_MOUSE	Far upstream element-binding protein 2 OS=Mus musculus GN=Khsrp PE=1 SV=2	1	auto	0	99	IQQDSGCKVQISPDSGGLPER	Carbamidomethyl(C)@7		missed K-V@8	0.0123156	2270.11	757.71	2270.1	757.706	3	20	1.1.1.1505.5	11.6393	197.62	186.98	11.6	0.25	203.266	1.13681	30.9687	186.98	40.81	212.56	46.7
81	2	2	8.268	8.268	8.268	sp|Q9DBJ1|PGAM1_MOUSE	Phosphoglycerate mutase 1 OS=Mus musculus GN=Pgam1 PE=1 SV=3	1	auto	0	99	YADLTEDQLPSCESLKDTIAR	Carbamidomethyl(C)@12		missed K-D@16	-0.00160427	2424.15	809.056	2424.15	809.057	3	14	1.1.1.1635.19	18.0838	2276.4	1502.33	17.97	0.2	538.477	1.12759	25.122	1502.33	275.4	1694.01	290.99
39	4	4	8.427	8.427	8.427	sp|P60335|PCBP1_MOUSE	Poly(rC)-binding protein 1 OS=Mus musculus GN=Pcbp1 PE=1 SV=1	1	auto	0	99	AITIAGVPQSVTECVK	Carbamidomethyl(C)@14; Label:13C(6)15N(2)(K)@16			0.000523837	1679.9	840.958	1679.9	840.958	2	12	1.1.1.1621.16	17.4077	1059.08	646.99	17.28	0.2	336.584	1.12636	43.4949	574.41	182.72	646.99	191.92
95	2	2	6.646	6.646	6.646	sp|Q922H9|ZN330_MOUSE	Zinc finger protein 330 OS=Mus musculus GN=Znf330 PE=1 SV=1	1	auto	0	99	CLSTHACACPLTDAECVECER	Carbamidomethyl(C)@1; Carbamidomethyl(C)@7; Carbamidomethyl(C)@9; Carbamidomethyl(C)@16; Carbamidomethyl(C)@19			0.00125371	2538.01	847.01	2538.01	847.009	3	18	1.1.1.1542.11	13.4729	2069.77	563.03	13.63	0.2	295.585	1.12555	44.1937	563.03	182.92	633.72	189.86
140	2	2	14.29	14.29	14.29	sp|P62830|RL23_MOUSE	60S ribosomal protein L23 OS=Mus musculus GN=Rpl23 PE=1 SV=1	1	auto	0	99	ISLGLPVGAVINCADNTGAK	Carbamidomethyl(C)@13			-0.00556798	1969.02	985.52	1969.03	985.522	2	15	1.1.1.1705.5	21.4523	1132.22	1103.62	21.47	0.29	297.328	1.10811	51.9075	1103.62	408.95	1222.93	444.53
57	2.15	2.16	7.5	7.5	7.5	sp|O35682|MYADM_MOUSE	Myeloid-associated differentiation marker OS=Mus musculus GN=Myadm PE=1 SV=2	1	auto	0	99	PVTVTRTTITTTTSSSTTVGSAR	Label:13C(6)15N(4)(R)@6; Label:13C(6)15N(4)(R)@23		cleaved M-P@N-term; missed R-T@6	0.000155977	2344.23	782.419	2344.23	782.419	3	21	1.1.1.1487.2	10.9198	1270.74	221.12	10.62	0.21	93.312	1.10804	51.5007	199.56	70.93	221.12	82.41
149	2	2	2.151	2.151	2.151	sp|P26443|DHE3_MOUSE	Glutamate dehydrogenase 1, mitochondrial OS=Mus musculus GN=Glud1 PE=1 SV=1	1	auto	2	99	CAVVDVPFGGAK	Carbamidomethyl(C)@1; Label:13C(6)15N(2)(K)@12			-9.26432e-05	1226.62	614.318	1226.62	614.318	2	10	1.1.1.1569.12	14.8008	170.29	165.63	14.78	0.25	193.502	1.10479	49.2036	149.92	53.23	165.63	56.42
13	4.86	4.91	9.228	9.228	9.228	sp|P52480|KPYM_MOUSE	Pyruvate kinase PKM OS=Mus musculus GN=Pkm PE=1 SV=4	0	auto - shared MS/MS	0	99	NTGIICTIGPASR	Carbamidomethyl(C)@6; Label:13C(6)15N(4)(R)@13			-0.00139476	1368.7	685.36	1368.71	685.36	2	12	1.1.1.1538.13	13.2681	3865.65	1245.29	13.43	0.2	415.084	1.10462	32.6737	1127.35	271.67	1245.29	274.77
13	4.86	4.91	9.228	9.228	9.228	sp|P52480|KPYM_MOUSE	Pyruvate kinase PKM OS=Mus musculus GN=Pkm PE=1 SV=4	0	auto - MS already used	0	99	NTGIICTIGPASR	Carbamidomethyl(C)@6; Label:13C(6)15N(4)(R)@13			-0.00139476	1368.7	685.36	1368.71	685.36	2	14	1.1.1.1538.12	13.2647	3865.65	1190.69	13.43	0.2	482.652	1.10396	34.161	1078.56	271.67	1190.69	274.77
13	4.86	4.91	9.228	9.228	9.228	sp|P52480|KPYM_MOUSE	Pyruvate kinase PKM OS=Mus musculus GN=Pkm PE=1 SV=4	1	auto	0	99	NTGIICTIGPASR	Carbamidomethyl(C)@6			-0.00150281	1358.7	680.355	1358.7	680.356	2	12	1.1.1.1538.11	13.2614	3779	1029.78	13.43	0.25	466.06	1.10325	35.7898	1029.78	271.67	1136.1	274.77
56	2.15	2.16	2.522	2.522	2.522	sp|Q922K7|NOP2_MOUSE	Probable 28S rRNA (cytosine-C(5))-methyltransferase OS=Mus musculus GN=Nop2 PE=1 SV=1	1	auto	0	99	VLLDAPCSGTGVISKDPAVK	Carbamidomethyl(C)@7		missed K-D@15	0.00527735	2026.08	676.368	2026.08	676.366	3	14	1.1.1.1550.12	13.8576	601.25	558.52	13.87	0.1	348.216	1.10318	24.7339	558.52	101.07	616.15	103.89
55	2.18	2.19	2.517	2.517	2.238	sp|Q8VDZ4|ZDHC5_MOUSE	Palmitoyltransferase ZDHHC5 OS=Mus musculus GN=Zdhhc5 PE=1 SV=1	0	auto - discordant peptide type	0	99	GGVNPFTNGCCNNVSR	Deamidated(N)@8; Carbamidomethyl(C)@10; Carbamidomethyl(C)@11			0.00361976	1752.73	877.375	1752.73	877.373	2	15	1.1.1.1533.10	13.0278	662.7	286.97	13.18	0.35	147.349	1.10276	50.5887	286.97	106.48	316.46	108.82
54	2.27	2.28	20.51	20.51	20.51	sp|P62983|RS27A_MOUSE	Ubiquitin-40S ribosomal protein S27a OS=Mus musculus GN=Rps27a PE=1 SV=2	1	auto	0	99	CCLTYCFNKPEDK	Carbamidomethyl(C)@1; Carbamidomethyl(C)@2; Carbamidomethyl(C)@6			-0.000905752	1733.72	578.914	1733.72	578.914	3	13	1.1.1.1514.3	12.0806	1269.92	650.06	11.9	0.25	300.813	1.09974	31.1032	650.06	144.24	714.9	155.82
36	4	4	7.87	7.87	7.87	sp|P62827|RAN_MOUSE	GTP-binding nuclear protein Ran OS=Mus musculus GN=Ran PE=1 SV=3	1	auto	0	99	VCENIPIVLCGNK	Carbamidomethyl(C)@2; Carbamidomethyl(C)@10			-0.00134725	1514.76	758.386	1514.76	758.387	2	12	1.1.1.1593.15	16.0009	3604.3	1057.25	16.17	0.2	279.491	1.09688	37.7116	1057.25	292.41	1159.68	297.3
36	4	4	7.87	7.87	7.87	sp|P62827|RAN_MOUSE	GTP-binding nuclear protein Ran OS=Mus musculus GN=Ran PE=1 SV=3	0	auto - MS already used	0	99	VCENIPIVLCGNK	Carbamidomethyl(C)@2; Carbamidomethyl(C)@10; Label:13C(6)15N(2)(K)@13			-0.00215633	1522.77	762.393	1522.77	762.394	2	12	1.1.1.1593.16	16.0034	3725.98	1202.99	16.17	0.2	361.023	1.09542	36.3278	1098.2	292.41	1202.99	297.3
41	4	4	4.506	4.506	4.506	sp|P20152|VIME_MOUSE	Vimentin OS=Mus musculus GN=Vim PE=1 SV=3	1	auto	0	99	QVQSLTCEVDALKGTNESLER	Gln->pyro-Glu@N-term; Carbamidomethyl(C)@7		missed K-G@13	-0.00232608	2359.13	787.384	2359.13	787.385	3	16	1.1.1.1706.2	21.5163	1014.39	1011.35	21.57	0.29	159.481	1.09521	51.0643	1011.35	361.95	1107.64	403.45
36	4	4	7.87	7.87	7.87	sp|P62827|RAN_MOUSE	GTP-binding nuclear protein Ran OS=Mus musculus GN=Ran PE=1 SV=3	1	auto	0	99	VCENIPIVLCGNKVDIK	Carbamidomethyl(C)@2; Carbamidomethyl(C)@10; Label:13C(6)15N(2)(K)@13; Label:13C(6)15N(2)(K)@17		missed K-V@13	-0.000326983	1986.06	663.028	1986.06	663.028	3	14	1.1.1.1618.15	17.2449	2443.62	1035.76	17.42	0.35	410.868	1.08986	42.0252	950.36	298.21	1035.76	289.55
55	2.18	2.19	2.517	2.517	2.238	sp|Q8VDZ4|ZDHC5_MOUSE	Palmitoyltransferase ZDHHC5 OS=Mus musculus GN=Zdhhc5 PE=1 SV=1	0	auto - MS already used	0	99	GGVNPFTNGCCNNVSR	Carbamidomethyl(C)@10; Carbamidomethyl(C)@11; Label:13C(6)15N(4)(R)@16			-0.0026113	1761.75	881.884	1761.76	881.885	2	14	1.1.1.1520.5	12.3888	354.53	350.32	12.4	0.15	239.349	1.08957	37.7521	321.52	88.07	350.32	91.01
81	2	2	8.268	8.268	8.268	sp|Q9DBJ1|PGAM1_MOUSE	Phosphoglycerate mutase 1 OS=Mus musculus GN=Pgam1 PE=1 SV=3	1	auto	0	99	YADLTEDQLPSCESLKDTIAR	Carbamidomethyl(C)@12; Label:13C(6)15N(2)(K)@16; Label:13C(6)15N(4)(R)@21		missed K-D@16	0.00147607	2442.17	815.065	2442.17	815.064	3	16	1.1.1.1631.18	17.8829	2541.45	1681.79	17.97	0.25	734.361	1.0847	28.2733	1550.46	314.01	1681.79	331.79
10	6	6	11.24	11.24	11.24	sp|P08249|MDHM_MOUSE	Malate dehydrogenase, mitochondrial OS=Mus musculus GN=Mdh2 PE=1 SV=3	1	auto	2	99	GCDVVVIPAGVPR	Carbamidomethyl(C)@2			-0.00106984	1337.71	669.863	1337.71	669.864	2	10	1.1.1.1592.11	15.9496	596.36	312.81	16.07	0.2	239.331	1.08395	49.0947	312.81	120.58	339.07	103.09
38	4	4	12.5	12.5	12.5	sp|P62242|RS8_MOUSE	40S ribosomal protein S8 OS=Mus musculus GN=Rps8 PE=1 SV=2	1	auto	2	99	NCIVLIDSTPYR	Carbamidomethyl(C)@2			0.00214452	1449.73	725.873	1449.73	725.872	2	9	1.1.1.1617.16	17.1965	290.35	256.74	17.22	0.2	515.818	1.07794	54.6673	256.74	97.43	276.75	108.9
13	4.86	4.91	9.228	9.228	9.228	sp|P52480|KPYM_MOUSE	Pyruvate kinase PKM OS=Mus musculus GN=Pkm PE=1 SV=4	1	auto	0	99	CCSGAIIVLTK	Carbamidomethyl(C)@1; Carbamidomethyl(C)@2; Label:13C(6)15N(2)(K)@11			-0.000934036	1228.64	615.327	1228.64	615.327	2	15	1.1.1.1550.11	13.8542	1236.43	775.29	13.73	0.25	578.249	1.07708	25.9244	719.81	129.28	775.29	144.94
163	2	2	5.357	5.357	5.357	sp|O08709|PRDX6_MOUSE	Peroxiredoxin-6 OS=Mus musculus GN=Prdx6 PE=1 SV=3	1	auto	0	96.98	DFTPVCTTELGR	Carbamidomethyl(C)@6			0.00592018	1394.66	465.893	1394.65	465.891	3	6	1.1.1.1540.5	13.3419	481.85	364.99	13.43	0.2	289.707	1.07663	33.4616	364.99	91.56	392.96	87.02
95	2	2	6.646	6.646	6.646	sp|Q922H9|ZN330_MOUSE	Zinc finger protein 330 OS=Mus musculus GN=Znf330 PE=1 SV=1	1	auto	0	99	CLSTHACACPLTDAECVECER	Carbamidomethyl(C)@1; Carbamidomethyl(C)@7; Carbamidomethyl(C)@9; Carbamidomethyl(C)@16; Carbamidomethyl(C)@19			0.00125371	2538.01	847.01	2538.01	847.009	3	20	1.1.1.1547.12	13.715	2069.77	1526.15	13.63	0.2	719.639	1.06552	16.9026	1526.15	184.78	1626.14	191.79
54	2.27	2.28	20.51	20.51	20.51	sp|P62983|RS27A_MOUSE	Ubiquitin-40S ribosomal protein S27a OS=Mus musculus GN=Rps27a PE=1 SV=2	1	auto	0	99	CCLTYCFNKPEDK	Carbamidomethyl(C)@1; Carbamidomethyl(C)@2; Carbamidomethyl(C)@6; Label:13C(6)15N(2)(K)@9; Label:13C(6)15N(2)(K)@13			-0.00068721	1749.75	584.257	1749.75	584.257	3	14	1.1.1.1513.3	12.0208	1482	994.86	11.9	0.25	566.393	1.0632	20.4553	935.72	134.26	994.86	145.04
118	2	2	2.532	2.532	2.532	sp|Q80TN5|ZDH17_MOUSE	Palmitoyltransferase ZDHHC17 OS=Mus musculus GN=Zdhhc17 PE=1 SV=2	0	auto - discordant peptide type	0	28.21	VTTTSIESPFNHGCVR	Deamidated(N)@11; Carbamidomethyl(C)@14; Label:13C(6)15N(4)(R)@16			0.0123087	1814.86	605.961	1814.85	605.957	3	8	1.1.1.1539.9	13.3024	353.03	254.58	13.23	0.69	434.188	1.0596	46.1666	240.26	73.45	254.58	88.07
138	2	2	4.938	4.938	4.938	sp|P62908|RS3_MOUSE	40S ribosomal protein S3 OS=Mus musculus GN=Rps3 PE=1 SV=1	1	auto	0	99	GLCAIAQAESLR	Carbamidomethyl(C)@3; Label:13C(6)15N(4)(R)@12			-0.00187779	1297.67	433.563	1297.67	433.564	3	12	1.1.1.1593.6	15.9826	930.71	916.32	15.97	0.2	493.429	1.05659	23.4235	867.24	146.47	916.32	148.72
153	2	2	0.599	0.599	0.599	sp|P19096|FAS_MOUSE	Fatty acid synthase OS=Mus musculus GN=Fasn PE=1 SV=2	1	auto	0	99	CILLSNLSNTSHAPK	Carbamidomethyl(C)@1; Label:13C(6)15N(2)(K)@15			-0.000564594	1661.86	554.962	1661.86	554.962	3	11	1.1.1.1541.8	13.3989	589.77	581.47	13.43	0.25	406.801	1.05635	26.6104	550.45	112.94	581.47	98.53
3	8	8	8.115	8.115	8.115	sp|Q9D8E6|RL4_MOUSE	60S ribosomal protein L4 OS=Mus musculus GN=Rpl4 PE=1 SV=3	0	auto - discordant peptide type	0	99	RGPCIIYNEDNGIIK	Label:13C(6)15N(4)(R)@1; Carbamidomethyl(C)@4; Deamidated(N)@11; Label:13C(6)15N(2)(K)@15		missed R-G@1	-0.00380432	1779.89	594.304	1779.89	594.305	3	13	1.1.1.1567.7	14.6939	359.62	292.69	14.78	0.2	266.268	1.0563	39.8675	277.09	78.92	292.69	81.65
173	0.75	1.66	2.715	2.715	2.715	sp|Q9CXK4|SWET1_MOUSE	Sugar transporter SWEET1 OS=Mus musculus GN=Slc50a1 PE=2 SV=1	1	auto	0.752027	99	LGLFCK	Carbamidomethyl(C)@5; Label:13C(6)15N(2)(K)@6			0.00157044	744.41	373.212	744.408	373.211	2	6	1.1.1.1541.3	13.3865	384.12	294.55	13.43	0.2	226.487	1.05547	36.4996	279.07	68.55	294.55	79.52
3	8	8	8.115	8.115	8.115	sp|Q9D8E6|RL4_MOUSE	60S ribosomal protein L4 OS=Mus musculus GN=Rpl4 PE=1 SV=3	0	auto - discordant peptide type	0	99	RGPCIIYNEDNGIIK	Carbamidomethyl(C)@4; Deamidated(N)@11		missed R-G@1	-0.0013989	1761.87	588.298	1761.87	588.298	3	14	1.1.1.1567.6	14.6914	325.89	273.22	14.72	0.25	335.533	1.05538	40.4495	273.22	78.92	288.35	81.65
103	2	2	6.296	6.296	6.296	sp|Q8QZY6|TSN14_MOUSE	Tetraspanin-14 OS=Mus musculus GN=Tspan14 PE=1 SV=1	1	auto	0	99	EKCGVPFSCCVPDPAQK	Carbamidomethyl(C)@3; Carbamidomethyl(C)@9; Carbamidomethyl(C)@10		missed K-C@2	-0.000322155	1977.87	660.299	1977.87	660.299	3	16	1.1.1.1535.14	13.1167	1946.66	767.16	13.33	0.25	477.467	1.05437	33.5765	767.16	176.3	808.87	198.01
17	4.26	4.27	14.86	14.86	8.446	sp|Q9JIZ9|PLS3_MOUSE	Phospholipid scramblase 3 OS=Mus musculus GN=Plscr3 PE=1 SV=1	1	auto	0.262807	55.05	VVGPCWTCGCGTDTNFEVK	Carbamidomethyl(C)@5; Carbamidomethyl(C)@8; Carbamidomethyl(C)@10; Label:13C(6)15N(2)(K)@19			-0.00295033	2193.93	732.319	2193.94	732.32	3	7	1.1.1.1638.28	18.2413	1570.84	949.52	18.11	0.2	360.112	1.05348	35.0778	901.32	226.5	949.52	232.38
99	2	2	1.233	1.233	1.233	sp|Q8VI59|PCX3_MOUSE	Pecanex-like protein 3 OS=Mus musculus GN=Pcnxl3 PE=1 SV=2	1	auto	0	99	EVEAITEGVEEDEGCCCCEPGHLPR	Carbamidomethyl(C)@15; Carbamidomethyl(C)@16; Carbamidomethyl(C)@17; Carbamidomethyl(C)@18			-0.00029321	2931.18	978.067	2931.18	978.067	3	10	1.1.1.1570.19	14.8707	821.33	401.41	14.97	0.2	216.242	1.04639	42.1633	401.41	126.47	420.03	117.69
36	4	4	7.87	7.87	7.87	sp|P62827|RAN_MOUSE	GTP-binding nuclear protein Ran OS=Mus musculus GN=Ran PE=1 SV=3	1	auto	0	99	VCENIPIVLCGNKVDIK	Carbamidomethyl(C)@2; Carbamidomethyl(C)@10; Label:13C(6)15N(2)(K)@13; Label:13C(6)15N(2)(K)@17		missed K-V@13	-0.000326983	1986.06	663.028	1986.06	663.028	3	16	1.1.1.1623.9	17.4971	2443.62	2036.89	17.42	0.35	732.384	1.0463	23.4761	1946.75	335	2036.89	325.27
8	6	6	4.051	4.051	4.051	sp|P30999|CTND1_MOUSE	Catenin delta-1 OS=Mus musculus GN=Ctnnd1 PE=1 SV=2	0	auto - discordant peptide type	0	99	YQEALPTVANSTGPHAASCFGAK	Cation:Na(E)@3; Carbamidomethyl(C)@19; Label:13C(6)15N(2)(K)@23			0.00162362	2406.11	602.536	2406.11	602.536	4	14	1.1.1.1553.3	13.9873	605.76	446.09	13.93	0.2	578.149	1.04427	30.6471	427.18	87.45	446.09	101.74
118	2	2	2.532	2.532	2.532	sp|Q80TN5|ZDH17_MOUSE	Palmitoyltransferase ZDHHC17 OS=Mus musculus GN=Zdhhc17 PE=1 SV=2	1	auto	0	99	VTTTSIESPFNHGCVR	Carbamidomethyl(C)@14			0.00018625	1803.86	602.293	1803.86	602.293	3	13	1.1.1.1522.6	12.4793	4202.23	1224.63	12.69	0.25	458.695	1.04324	32.5181	1224.63	282.1	1277.58	293.23
3	8	8	8.115	8.115	8.115	sp|Q9D8E6|RL4_MOUSE	60S ribosomal protein L4 OS=Mus musculus GN=Rpl4 PE=1 SV=3	0	auto - discordant peptide type	2	99	ACARPLISVYSEKGESSGK	Acetyl@N-term; Carbamidomethyl(C)@2	Acetyl@2	cleaved M-A@N-term; missed K-G@13	0.00125398	2080.03	694.35	2080.03	694.349	3	22	1.1.1.1542.8	13.4604	5749.56	1271.3	13.63	0.25	753.617	1.04322	31.1513	1271.3	304.87	1326.24	263.69
24	4	4	6.265	6.265	6.265	sp|Q91ZN5|S35B2_MOUSE	Adenosine 3'-phospho 5'-phosphosulfate transporter 1 OS=Mus musculus GN=Slc35b2 PE=1 SV=1	1	auto	0	99	GLCFPLVK	Carbamidomethyl(C)@3; Label:13C(6)15N(2)(K)@8			0.000237848	940.53	471.272	940.53	471.272	2	9	1.1.1.1628.4	17.7281	10280.1	3999.62	17.91	0.3	841.094	1.04036	34.0627	3844.44	998.51	3999.62	881.44
118	2	2	2.532	2.532	2.532	sp|Q80TN5|ZDH17_MOUSE	Palmitoyltransferase ZDHHC17 OS=Mus musculus GN=Zdhhc17 PE=1 SV=2	0	auto - MS already used	0	99	VTTTSIESPFNHGCVR	Carbamidomethyl(C)@14; Label:13C(6)15N(4)(R)@16			-0.00287787	1813.86	605.628	1813.87	605.629	3	11	1.1.1.1522.7	12.4867	4540.22	1387.75	12.64	0.25	504.473	1.03733	29.8516	1337.81	282.1	1387.75	293.23
130	2	2	1.563	1.563	1.563	sp|Q3TWI9|CSCL2_MOUSE	CSC1-like protein 2 OS=Mus musculus GN=Tmem63b PE=1 SV=1	1	auto	0	90.88	GCEQVEAIEYYTK	Carbamidomethyl(C)@2; Label:13C(6)15N(2)(K)@13			-0.00489076	1596.72	799.366	1596.72	799.368	2	6	1.1.1.1600.21	16.3537	211.66	201.14	16.37	0.2	169.733	1.03696	52.6618	193.97	72.67	201.14	74.44
43	4	4	10.73	10.73	10.73	sp|P14869|RLA0_MOUSE	60S acidic ribosomal protein P0 OS=Mus musculus GN=Rplp0 PE=1 SV=3	0	auto - discordant peptide type	0	99	AGAIAPCEVTVPAQNTGLGPEK	Oxidation(P)@6; Carbamidomethyl(C)@7; Cation:K(E)@8; Label:13C(6)15N(2)(K)@22	Oxidation(P)@118		-0.0272322	2241.03	561.265	2241.06	561.272	4	10	1.1.1.1577.8	15.1966	296.28	249.87	15.23	0.1	279.561	1.0365	45.8133	241.07	79.89	249.87	79.04
140	2	2	14.29	14.29	14.29	sp|P62830|RL23_MOUSE	60S ribosomal protein L23 OS=Mus musculus GN=Rpl23 PE=1 SV=1	1	auto	0	99	ISLGLPVGAVINCADNTGAK	Carbamidomethyl(C)@13; Label:13C(6)15N(2)(K)@20			0.000876871	1977.05	660.022	1977.04	660.022	3	19	1.1.1.1708.6	21.6019	2139.35	1139.01	21.47	0.2	465.848	1.0358	54.89	1099.64	398.1	1139.01	469.94
38	4	4	12.5	12.5	12.5	sp|P62242|RS8_MOUSE	40S ribosomal protein S8 OS=Mus musculus GN=Rps8 PE=1 SV=2	0	auto - MS already used	0	99	LLACIASRPGQCGR	Carbamidomethyl(C)@4; Label:13C(6)15N(4)(R)@8; Carbamidomethyl(C)@12; Label:13C(6)15N(4)(R)@14			-0.00332401	1577.8	526.941	1577.8	526.942	3	9	1.1.1.1471.3	10.1647	798.01	733.29	10.22	0.2	558.791	1.03422	11.2966	709.03	57.46	733.29	57.71
123	2	2	1.632	1.632	1.632	sp|Q61699|HS105_MOUSE; sp|Q61316|HSP74_MOUSE; sp|P48722|HS74L_MOUSE	Heat shock protein 105 kDa OS=Mus musculus GN=Hsph1 PE=1 SV=2; Heat shock 70 kDa protein 4 OS=Mus musculus GN=Hspa4 PE=1 SV=1; Heat shock 70 kDa protein 4L OS=Mus musculus GN=Hspa4l PE=1 SV=2	1	auto	0	99	GCALQCAILSPAFK	Carbamidomethyl(C)@2; Carbamidomethyl(C)@6; Label:13C(6)15N(2)(K)@14			0.00450435	1542.78	772.398	1542.78	772.396	2	10	1.1.1.1661.17	19.3905	643.53	537.48	19.32	0.25	186.025	1.03409	43.2682	519.76	156.63	537.48	166.88
27	4	4	3.1	3.1	3.1	sp|Q8BFW7|LPP_MOUSE	Lipoma-preferred partner homolog OS=Mus musculus GN=Lpp PE=1 SV=1	1	auto	2	99	TYITDPVSAPCAPPLQPK	Carbamidomethyl(C)@11			-0.00321066	1953.98	652.335	1953.99	652.336	3	9	1.1.1.1607.18	16.6932	467.15	340.05	16.77	0.15	195.22	1.03379	45.4683	340.05	108.12	351.54	114.26
3	8	8	8.115	8.115	8.115	sp|Q9D8E6|RL4_MOUSE	60S ribosomal protein L4 OS=Mus musculus GN=Rpl4 PE=1 SV=3	0	auto - discordant peptide type	0	99	ACARPLISVYSEKGESSGK	Acetyl@N-term; Carbamidomethyl(C)@2; Label:13C(6)15N(4)(R)@4; Label:13C(6)15N(2)(K)@13; Label:13C(6)15N(2)(K)@19	Acetyl@2	cleaved M-A@N-term; missed K-G@13	-0.00123128	2106.06	703.028	2106.06	703.028	3	22	1.1.1.1542.9	13.4645	4301.02	1402.02	13.63	0.2	680.14	1.03324	29.3008	1356.92	304.87	1402.02	263.69
138	2	2	4.938	4.938	4.938	sp|P62908|RS3_MOUSE	40S ribosomal protein S3 OS=Mus musculus GN=Rps3 PE=1 SV=1	1	auto	2	99	GLCAIAQAESLR	Carbamidomethyl(C)@3			0.000265759	1287.66	430.228	1287.66	430.227	3	13	1.1.1.1592.4	15.9321	904.34	816.3	15.97	0.2	506.953	1.03256	25.512	816.3	148.49	842.88	150.77
9	6	6	5.396	5.396	5.396	sp|P11983|TCPA_MOUSE	T-complex protein 1 subunit alpha OS=Mus musculus GN=Tcp1 PE=1 SV=3	1	auto	2	99	ICDDELILIK	Carbamidomethyl(C)@2			0.00320728	1230.66	616.335	1230.65	616.334	2	14	1.1.1.1645.16	18.5823	1062.03	555.96	18.67	0.1	482.484	1.02432	42.7985	555.96	180.64	569.48	158.64
118	2	2	2.532	2.532	2.532	sp|Q80TN5|ZDH17_MOUSE	Palmitoyltransferase ZDHHC17 OS=Mus musculus GN=Zdhhc17 PE=1 SV=2	1	auto	0	99	VTTTSIESPFNHGCVR	Carbamidomethyl(C)@14			0.00018625	1803.86	602.293	1803.86	602.293	3	16	1.1.1.1527.6	12.72	4202.23	3785.38	12.69	0.25	1713.75	1.02204	11.8841	3785.38	315.4	3868.79	327.84
38	4	4	12.5	12.5	12.5	sp|P62242|RS8_MOUSE	40S ribosomal protein S8 OS=Mus musculus GN=Rps8 PE=1 SV=2	1	auto	0	99	LLACIASRPGQCGR	Carbamidomethyl(C)@4; Carbamidomethyl(C)@12			0.0018846	1557.79	520.27	1557.79	520.27	3	9	1.1.1.1471.2	10.1439	791.13	633.56	10.22	0.2	396.812	1.02134	12.7198	633.56	57.46	647.08	57.71
136	2	2	8.517	8.517	8.517	sp|P68040|GBLP_MOUSE	Guanine nucleotide-binding protein subunit beta-2-like 1 OS=Mus musculus GN=Gnb2l1 PE=1 SV=3	1	auto	2	99	TNHIGHTGYLNTVTVSPDGSLCASGGK	Carbamidomethyl(C)@22			-0.00523194	2742.3	686.582	2742.3	686.583	4	10	1.1.1.1549.13	13.8037	242.12	208.33	13.83	0.15	291.106	1.02078	42.2054	208.33	63.81	212.66	61.75
6	6	6	6.78	6.78	6.78	sp|Q9CPV7|ZDHC6_MOUSE	Palmitoyltransferase ZDHHC6 OS=Mus musculus GN=Zdhhc6 PE=2 SV=1	0	auto - MS already used	0	99	TFFTSPCTEEPR	Carbamidomethyl(C)@7; Label:13C(6)15N(4)(R)@12			0.000740832	1480.65	741.334	1480.65	741.334	2	11	1.1.1.1554.14	14.0557	3530.18	1212.48	14.23	0.25	421.294	1.02004	29.5	1188.66	252.52	1212.48	248.17
6	6	6	6.78	6.78	6.78	sp|Q9CPV7|ZDHC6_MOUSE	Palmitoyltransferase ZDHHC6 OS=Mus musculus GN=Zdhhc6 PE=2 SV=1	1	auto	2	99	TFFTSPCTEEPR	Carbamidomethyl(C)@7			0.000511714	1470.65	736.33	1470.64	736.33	2	12	1.1.1.1554.13	14.0533	3655.14	1155.39	14.23	0.25	412.798	1.01815	30.3766	1155.39	252.52	1176.36	248.17
55	2.18	2.19	2.517	2.517	2.238	sp|Q8VDZ4|ZDHC5_MOUSE	Palmitoyltransferase ZDHHC5 OS=Mus musculus GN=Zdhhc5 PE=1 SV=1	0	auto - discordant peptide type	0.176526	84.81	FRGGVNPFTNGCCNNVSR	Deamidated(N)@10; Carbamidomethyl(C)@12; Carbamidomethyl(C)@13		missed R-G@2	0.00334645	2055.9	686.308	2055.9	686.307	3	8	1.1.1.1538.13	13.2681	244.41	208.2	13.33	0.44	415.084	1.01705	46.1032	208.2	69.09	211.75	67.77
49	2.92	3.12	7.643	7.643	7.643	sp|Q8BP67|RL24_MOUSE	60S ribosomal protein L24 OS=Mus musculus GN=Rpl24 PE=1 SV=2	0	auto - discordant peptide type	0	99	MKVELCSFSGYK	Carbamyl@N-term; Label:13C(6)15N(2)(K)@2; Carbamidomethyl(C)@6; Label:13C(6)15N(2)(K)@12		missed K-V@2	-0.00672443	1506.71	503.244	1506.72	503.247	3	12	1.1.1.1535.4	13.0917	603.19	344.44	13.18	0.2	280.261	1.01695	42.8766	338.7	108.52	344.44	98.14
49	2.92	3.12	7.643	7.643	7.643	sp|Q8BP67|RL24_MOUSE	60S ribosomal protein L24 OS=Mus musculus GN=Rpl24 PE=1 SV=2	0	auto - discordant peptide type	0	35.32	MKVELCSFSGYK	Carbamyl(M)@1; Label:13C(6)15N(2)(K)@2; Carbamidomethyl(C)@6; Label:13C(6)15N(2)(K)@12		missed K-V@2	-0.00672443	1506.71	503.244	1506.72	503.247	3	12	1.1.1.1535.4	13.0917	603.19	344.44	13.18	0.2	280.261	1.01695	42.8766	338.7	108.52	344.44	98.14
118	2	2	2.532	2.532	2.532	sp|Q80TN5|ZDH17_MOUSE	Palmitoyltransferase ZDHHC17 OS=Mus musculus GN=Zdhhc17 PE=1 SV=2	0	auto - MS already used	0	99	VTTTSIESPFNHGCVR	Carbamidomethyl(C)@14; Label:13C(6)15N(4)(R)@16			-0.00287787	1813.86	605.628	1813.87	605.629	3	19	1.1.1.1527.7	12.7258	4540.22	3765.1	12.64	0.25	1645.34	1.01517	12.1711	3708.83	315.4	3765.1	327.84
13	4.86	4.91	9.228	9.228	9.228	sp|P52480|KPYM_MOUSE	Pyruvate kinase PKM OS=Mus musculus GN=Pkm PE=1 SV=4	0	auto - MS already used	0	99	NTGIICTIGPASR	Carbamidomethyl(C)@6; Label:13C(6)15N(4)(R)@13			-0.00139476	1368.7	685.36	1368.71	685.36	2	15	1.1.1.1543.9	13.5075	3865.65	3066.18	13.43	0.2	1260.78	1.01306	11.4949	3026.66	246.21	3066.18	249.02
15	4.58	4.59	6.004	6.004	6.004	sp|Q61753|SERA_MOUSE	D-3-phosphoglycerate dehydrogenase OS=Mus musculus GN=Phgdh PE=1 SV=3	1	auto	2	99	VLISDSLDPCCRK	Carbamidomethyl(C)@10; Carbamidomethyl(C)@11		missed R-K@12	0.00171009	1561.76	521.594	1561.76	521.594	3	9	1.1.1.1527.4	12.7083	284.13	274.48	12.69	0.44	206.621	1.01239	43.2254	274.48	82.01	277.88	86.8
13	4.86	4.91	9.228	9.228	9.228	sp|P52480|KPYM_MOUSE	Pyruvate kinase PKM OS=Mus musculus GN=Pkm PE=1 SV=4	0	auto - MS already used	0	99	NTGIICTIGPASR	Carbamidomethyl(C)@6			-0.00150281	1358.7	680.355	1358.7	680.356	2	10	1.1.1.1543.8	13.5042	3779	3076.9	13.43	0.25	335.322	1.01141	11.3164	3076.9	246.21	3112.01	249.02
13	4.86	4.91	9.228	9.228	9.228	sp|P52480|KPYM_MOUSE	Pyruvate kinase PKM OS=Mus musculus GN=Pkm PE=1 SV=4	1	auto	2	99	NTGIICTIGPASR	Carbamidomethyl(C)@6			-0.00150281	1358.7	680.355	1358.7	680.356	2	16	1.1.1.1543.7	13.5009	3779	3127.39	13.43	0.25	1200.26	1.00981	11.1425	3127.39	246.21	3158.06	249.02
138	2	2	4.938	4.938	4.938	sp|P62908|RS3_MOUSE	40S ribosomal protein S3 OS=Mus musculus GN=Rps3 PE=1 SV=1	1	auto	0	99	GLCAIAQAESLR	Carbamidomethyl(C)@3			-0.00178563	1287.66	644.837	1287.66	644.838	2	15	1.1.1.1595.7	16.0891	3006.88	1939.08	15.97	0.2	626.396	1.00775	19.4537	1939.08	267.76	1954.11	267.77
95	2	2	6.646	6.646	6.646	sp|Q922H9|ZN330_MOUSE	Zinc finger protein 330 OS=Mus musculus GN=Znf330 PE=1 SV=1	1	auto	2	99	CLSTHACACPLTDAECVECER	Carbamidomethyl(C)@1; Carbamidomethyl(C)@7; Carbamidomethyl(C)@9; Carbamidomethyl(C)@16; Carbamidomethyl(C)@19; Label:13C(6)15N(4)(R)@21			-0.000716103	2548.01	850.345	2548.01	850.346	3	20	1.1.1.1548.12	13.7646	2229.73	1088.11	13.63	0.2	582.855	1.0071	24.8835	1080.44	187.22	1088.11	194.32
12	5.29	5.34	13.75	13.75	13.75	sp|Q9R0Q7|TEBP_MOUSE	Prostaglandin E synthase 3 OS=Mus musculus GN=Ptges3 PE=1 SV=1	1	auto	0	66.71	SILCCLR	Carbamidomethyl(C)@4; Carbamidomethyl(C)@5; Label:13C(6)15N(4)(R)@7			-0.000626958	930.465	466.24	930.465	466.24	2	4	1.1.1.1551.4	13.8866	629.54	285.33	13.68	0.25	147.574	1.00667	52.9321	283.44	108.85	285.33	103.94
62	2	2	21.95	14.63	6.098	sp|P17742|PPIA_MOUSE	Peptidyl-prolyl cis-trans isomerase A OS=Mus musculus GN=Ppia PE=1 SV=2	0	auto - discordant peptide type	0	78.82	IIPGFMCQGGDFTR	Carbamyl(M)@6; Carbamidomethyl(C)@7; Label:13C(6)15N(4)(R)@14			-7.24507e-05	1650.75	826.383	1650.75	826.383	2	9	1.1.1.1619.12	17.2954	1314.71	1249.41	17.27	0.25	341.832	1.00377	24.8263	1244.72	223.19	1249.41	214.53
34	4	4	5.759	5.759	5.759	sp|P63038|CH60_MOUSE	60 kDa heat shock protein, mitochondrial OS=Mus musculus GN=Hspd1 PE=1 SV=1	1	auto	0	99	AAVEEGIVLGGGCALLR	Carbamidomethyl(C)@13; Label:13C(6)15N(4)(R)@17			-0.00162301	1693.9	847.96	1693.91	847.96	2	10	1.1.1.1679.10	20.2855	1014.57	520.95	20.37	0.15	249.495	1.00351	52.6475	519.13	201.47	520.95	185.33
36	4	4	7.87	7.87	7.87	sp|P62827|RAN_MOUSE	GTP-binding nuclear protein Ran OS=Mus musculus GN=Ran PE=1 SV=3	1	auto	0	99	VCENIPIVLCGNKVDIK	Carbamidomethyl(C)@2; Carbamidomethyl(C)@10		missed K-V@13	-0.0025569	1970.03	657.684	1970.03	657.685	3	15	1.1.1.1619.8	17.2879	2591.98	1527.37	17.42	0.25	512.12	1.00224	27.4585	1527.37	301.22	1530.79	292.47
14	4.73	4.77	11.28	11.28	11.28	sp|P12970|RL7A_MOUSE	60S ribosomal protein L7a OS=Mus musculus GN=Rpl7a PE=1 SV=2	1	auto	0	99	TCTTVAFTQVNSEDKGALAK	Carbamidomethyl(C)@2		missed K-G@15	-0.00111018	2140.05	714.356	2140.05	714.356	3	15	1.1.1.1521.3	12.4095	2080.7	748.98	12.54	0.2	339.949	1.00088	38.2385	748.98	210.16	749.64	194.74
35	4	4	24.35	24.35	24.35	sp|P62889|RL30_MOUSE	60S ribosomal protein L30 OS=Mus musculus GN=Rpl30 PE=1 SV=2	0	auto - shared MS/MS	0	99	LVILANNCPALR	Carbamidomethyl(C)@8; Label:13C(6)15N(4)(R)@12			-0.0024166	1362.77	682.39	1362.77	682.391	2	13	1.1.1.1595.8	16.0925	4411.84	2812.62	16.22	0.2	1420.76	1.00046	16.6596	2811.33	338.02	2812.62	324.34
152	2	2	5.911	5.911	5.911	sp|P19253|RL13A_MOUSE	60S ribosomal protein L13a OS=Mus musculus GN=Rpl13a PE=1 SV=4	1	auto	0	99	CEGINISGNFYR	Carbamidomethyl(C)@1			0.00943835	1428.66	715.335	1428.65	715.33	2	8	1.1.1.1608.21	16.7584	221.38	188.37	16.72	0.15	243.248	0.996709	56.5559	188.37	74.87	187.75	75.54
35	4	4	24.35	24.35	24.35	sp|P62889|RL30_MOUSE	60S ribosomal protein L30 OS=Mus musculus GN=Rpl30 PE=1 SV=2	1	auto	2	99	LVILANNCPALR	Carbamidomethyl(C)@8			-0.000556836	1352.76	451.927	1352.76	451.927	3	15	1.1.1.1596.3	16.1341	900.75	694.2	16.21	0.15	392.323	0.996255	30.8922	694.2	149.28	691.6	153.39
15	4.58	4.59	6.004	6.004	6.004	sp|Q61753|SERA_MOUSE	D-3-phosphoglycerate dehydrogenase OS=Mus musculus GN=Phgdh PE=1 SV=3	1	auto	0	99	ALVDHENVISCPHLGASTK	Carbamidomethyl(C)@11; Label:13C(6)15N(2)(K)@19			0.00226825	2055.03	514.765	2055.03	514.765	4	11	1.1.1.1507.2	11.7146	785.47	318.96	11.85	0.2	272.783	0.994481	35.8703	320.73	82.57	318.96	79.67
7	6	6	4.196	4.196	4.196	sp|P58252|EF2_MOUSE	Elongation factor 2 OS=Mus musculus GN=Eef2 PE=1 SV=2	1	auto	0	99	STLTDSLVCK	Carbamidomethyl(C)@9; Label:13C(6)15N(2)(K)@10			-0.00710564	1130.57	566.29	1130.57	566.294	2	8	1.1.1.1522.4	12.4651	155.95	140.49	12.44	0.1	144.557	0.993635	53.6759	141.39	52.62	140.49	54.34
14	4.73	4.77	11.28	11.28	11.28	sp|P12970|RL7A_MOUSE	60S ribosomal protein L7a OS=Mus musculus GN=Rpl7a PE=1 SV=2	0	auto - MS already used	0	99	TCTTVAFTQVNSEDKGALAK	Carbamidomethyl(C)@2; Label:13C(6)15N(2)(K)@15; Label:13C(6)15N(2)(K)@20		missed K-G@15	-0.00309338	2156.07	719.698	2156.08	719.699	3	15	1.1.1.1521.4	12.4162	1786.49	829.84	12.54	0.2	389.834	0.991363	34.3664	837.07	210.16	829.84	194.74
35	4	4	24.35	24.35	24.35	sp|P62889|RL30_MOUSE	60S ribosomal protein L30 OS=Mus musculus GN=Rpl30 PE=1 SV=2	0	auto - MS already used	0	99	LVILANNCPALR	Carbamidomethyl(C)@8; Label:13C(6)15N(4)(R)@12			-0.0024166	1362.77	682.39	1362.77	682.391	2	12	1.1.1.1594.16	16.0492	4411.84	1650.55	16.22	0.2	571.891	0.990988	27.9676	1665.56	334.66	1650.55	321.1
6	6	6	6.78	6.78	6.78	sp|Q9CPV7|ZDHC6_MOUSE	Palmitoyltransferase ZDHHC6 OS=Mus musculus GN=Zdhhc6 PE=2 SV=1	0	auto - MS already used	0	99	TFFTSPCTEEPR	Carbamidomethyl(C)@7; Label:13C(6)15N(4)(R)@12			0.000740832	1480.65	741.334	1480.65	741.334	2	14	1.1.1.1559.10	14.3122	3530.18	2872	14.23	0.25	840.626	0.990745	12.5833	2898.83	258.97	2872	254.51
6	6	6	6.78	6.78	6.78	sp|Q9CPV7|ZDHC6_MOUSE	Palmitoyltransferase ZDHHC6 OS=Mus musculus GN=Zdhhc6 PE=2 SV=1	1	auto	0	99	TFFTSPCTEEPR	Carbamidomethyl(C)@7			0.000511714	1470.65	736.33	1470.64	736.33	2	13	1.1.1.1559.9	14.308	3655.14	2955.62	14.23	0.25	884.705	0.98895	12.3527	2955.62	258.97	2922.96	254.51
27	4	4	3.1	3.1	3.1	sp|Q8BFW7|LPP_MOUSE	Lipoma-preferred partner homolog OS=Mus musculus GN=Lpp PE=1 SV=1	1	auto	2	99	KTYITDPVSAPCAPPLQPK	Carbamidomethyl(C)@12		missed K-T@1	-0.00183528	2082.08	695.034	2082.08	695.035	3	12	1.1.1.1561.10	14.4037	890.4	612.32	14.33	0.15	430.027	0.987833	29.7181	612.32	126.57	604.87	129.15
35	4	4	24.35	24.35	24.35	sp|P62889|RL30_MOUSE	60S ribosomal protein L30 OS=Mus musculus GN=Rpl30 PE=1 SV=2	1	auto	0	99	LVILANNCPALR	Carbamidomethyl(C)@8			-0.00142609	1352.76	677.386	1352.76	677.387	2	11	1.1.1.1594.15	16.0476	4792.12	1628.2	16.22	0.2	513.069	0.987354	28.6604	1628.2	334.66	1607.61	321.1
91	2	2	3.904	3.904	3.904	sp|Q99LC5|ETFA_MOUSE	Electron transfer flavoprotein subunit alpha, mitochondrial OS=Mus musculus GN=Etfa PE=1 SV=2	1	auto	0	99	LGGEVSCLVAGTK	Carbamidomethyl(C)@7; Label:13C(6)15N(2)(K)@13			-0.00433323	1297.67	649.845	1297.68	649.847	2	14	1.1.1.1562.5	14.4422	411.52	404.15	14.47	0.15	311.669	0.98159	29.8255	411.73	86.15	404.15	85.9
118	2	2	2.532	2.532	2.532	sp|Q80TN5|ZDH17_MOUSE	Palmitoyltransferase ZDHHC17 OS=Mus musculus GN=Zdhhc17 PE=1 SV=2	1	auto	2	99	VTTTSIESPFNHGCVR	Carbamidomethyl(C)@14			0.00018625	1803.86	602.293	1803.86	602.293	3	11	1.1.1.1532.5	12.95	4202.23	877.84	12.69	0.25	525.582	0.980623	44.8975	877.84	270.46	860.83	281.13
138	2	2	4.938	4.938	4.938	sp|P62908|RS3_MOUSE	40S ribosomal protein S3 OS=Mus musculus GN=Rps3 PE=1 SV=1	1	auto	0	99	GLCAIAQAESLR	Carbamidomethyl(C)@3; Label:13C(6)15N(4)(R)@12			-0.00411827	1297.66	649.84	1297.67	649.842	2	17	1.1.1.1594.14	16.0459	3007.07	2434.57	15.92	0.4	1023.48	0.980452	15.2493	2483.11	265.09	2434.57	265.1
118	2	2	2.532	2.532	2.532	sp|Q80TN5|ZDH17_MOUSE	Palmitoyltransferase ZDHHC17 OS=Mus musculus GN=Zdhhc17 PE=1 SV=2	0	auto - MS already used	0	99	VTTTSIESPFNHGCVR	Carbamidomethyl(C)@14; Label:13C(6)15N(4)(R)@16			-0.00287787	1813.86	605.628	1813.87	605.629	3	12	1.1.1.1532.6	12.9533	4540.22	844.34	12.64	0.25	411.336	0.979229	45.7437	862.25	270.46	844.34	281.13
31	4	4	3.474	3.474	3.474	sp|Q01853|TERA_MOUSE	Transitional endoplasmic reticulum ATPase OS=Mus musculus GN=Vcp PE=1 SV=4	1	auto	0	99	LGDVISIQPCPDVK	Carbamidomethyl(C)@10			4.75172e-05	1539.8	770.906	1539.8	770.906	2	13	1.1.1.1602.16	16.4486	2451.29	1044.19	16.32	0.2	331.656	0.978548	34.7554	1044.19	251.44	1021.79	256.08
35	4	4	24.35	24.35	24.35	sp|P62889|RL30_MOUSE	60S ribosomal protein L30 OS=Mus musculus GN=Rpl30 PE=1 SV=2	0	auto - discordant peptide type	0	99	LVILANNCPALR	Deamidated(N)@6; Carbamidomethyl(C)@8			-0.00253601	1353.74	677.878	1353.74	677.879	2	9	1.1.1.1613.10	16.984	289.3	280.72	17.02	0.2	205.835	0.976952	45.0299	280.72	88.53	274.25	88.15
31	4	4	3.474	3.474	3.474	sp|Q01853|TERA_MOUSE	Transitional endoplasmic reticulum ATPase OS=Mus musculus GN=Vcp PE=1 SV=4	0	auto - MS already used	0	99	LGDVISIQPCPDVK	Carbamidomethyl(C)@10; Label:13C(6)15N(2)(K)@14			0.000947251	1547.81	774.913	1547.81	774.913	2	9	1.1.1.1602.17	16.4503	2542.69	1000.57	16.32	0.2	328.057	0.974531	35.4227	1026.72	251.44	1000.57	256.08
35	4	4	24.35	24.35	24.35	sp|P62889|RL30_MOUSE	60S ribosomal protein L30 OS=Mus musculus GN=Rpl30 PE=1 SV=2	0	auto - discordant peptide type	0	99	LVILANNCPALR	Deamidated(N)@6; Carbamidomethyl(C)@8; Label:13C(6)15N(4)(R)@12			-0.00474723	1363.75	682.881	1363.75	682.883	2	8	1.1.1.1613.11	16.9848	286.83	273.32	16.97	0.2	281.466	0.973015	45.0939	280.9	88.53	273.32	88.15
40	4	4	21.21	21.21	21.21	sp|P35979|RL12_MOUSE	60S ribosomal protein L12 OS=Mus musculus GN=Rpl12 PE=1 SV=2	1	auto	2	99	EILGTAQSVGCNVDGR	Carbamidomethyl(C)@11			0.00275211	1674.8	559.275	1674.8	559.274	3	12	1.1.1.1536.9	13.1561	411.2	319.56	13.23	0.15	237.219	0.966047	38.7975	319.56	86.42	308.71	85.88
141	2	2	7.955	7.955	7.955	sp|P62717|RL18A_MOUSE	60S ribosomal protein L18a OS=Mus musculus GN=Rpl18a PE=1 SV=1	0	auto - MS already used	0	28.21	SSGEIVYCGQVFEK	Carbamidomethyl(C)@8			0.00279614	1601.74	801.879	1601.74	801.877	2	5	1.1.1.1580.23	15.3654	760.64	441.28	15.47	0.2	225.306	0.965532	39.8091	441.28	132.55	426.07	111.31
103	2	2	6.296	6.296	6.296	sp|Q8QZY6|TSN14_MOUSE	Tetraspanin-14 OS=Mus musculus GN=Tspan14 PE=1 SV=1	1	auto	0	98.42	EKCGVPFSCCVPDPAQK	Carbamidomethyl(C)@3; Carbamidomethyl(C)@9; Carbamidomethyl(C)@10		missed K-C@2	-0.000322155	1977.87	660.299	1977.87	660.299	3	9	1.1.1.1534.8	13.0671	1946.66	502.74	13.33	0.25	319.117	0.96525	54.1375	502.74	177.4	485.27	199.24
40	4	4	21.21	21.21	21.21	sp|P35979|RL12_MOUSE	60S ribosomal protein L12 OS=Mus musculus GN=Rpl12 PE=1 SV=2	1	auto	0	66.71	EILGTAQSVGCNVDGR	Carbamidomethyl(C)@11; Label:13C(6)15N(4)(R)@16			-0.000860283	1684.81	562.61	1684.81	562.61	3	8	1.1.1.1538.4	13.2406	406.09	373.9	13.22	0.15	259.021	0.964331	33.1906	387.73	89.62	373.9	89.06
75	2	2	3.778	3.778	3.778	sp|Q9ERD7|TBB3_MOUSE; sp|Q9CWF2|TBB2B_MOUSE; sp|Q7TMM9|TBB2A_MOUSE; sp|P99024|TBB5_MOUSE	Tubulin beta-3 chain OS=Mus musculus GN=Tubb3 PE=1 SV=1; Tubulin beta-2B chain OS=Mus musculus GN=Tubb2b PE=1 SV=1; Tubulin beta-2A chain OS=Mus musculus GN=Tubb2a PE=1 SV=1; Tubulin beta-5 chain OS=Mus musculus GN=Tubb5 PE=1 SV=1	1	auto	2	99	EIVHIQAGQCGNQIGAK	Carbamidomethyl(C)@10			0.000699573	1821.92	608.313	1821.92	608.312	3	16	1.1.1.1474.3	10.3003	900.07	468.33	10.42	0.25	309.452	0.962569	19.1955	468.33	64.04	450.8	60.73
75	2	2	3.778	3.778	3.778	sp|Q9ERD7|TBB3_MOUSE; sp|Q9CWF2|TBB2B_MOUSE; sp|Q7TMM9|TBB2A_MOUSE; sp|P99024|TBB5_MOUSE	Tubulin beta-3 chain OS=Mus musculus GN=Tubb3 PE=1 SV=1; Tubulin beta-2B chain OS=Mus musculus GN=Tubb2b PE=1 SV=1; Tubulin beta-2A chain OS=Mus musculus GN=Tubb2a PE=1 SV=1; Tubulin beta-5 chain OS=Mus musculus GN=Tubb5 PE=1 SV=1	0	auto - MS already used	0	99	EIVHIQAGQCGNQIGAK	Carbamidomethyl(C)@10; Label:13C(6)15N(2)(K)@17			0.000625214	1829.93	610.984	1829.93	610.984	3	16	1.1.1.1474.4	10.3144	809.21	520.9	10.42	0.25	364.433	0.959636	16.5866	542.81	64.04	520.9	60.73
99	2	2	1.233	1.233	1.233	sp|Q8VI59|PCX3_MOUSE	Pecanex-like protein 3 OS=Mus musculus GN=Pcnxl3 PE=1 SV=2	1	auto	2	99	EVEAITEGVEEDEGCCCCEPGHLPR	Carbamidomethyl(C)@15; Carbamidomethyl(C)@16; Carbamidomethyl(C)@17; Carbamidomethyl(C)@18			-0.00029321	2931.18	978.067	2931.18	978.067	3	11	1.1.1.1574.12	15.0609	821.33	583.55	14.97	0.2	206.184	0.959181	31.2163	583.55	130.74	559.73	121.67
141	2	2	7.955	7.955	7.955	sp|P62717|RL18A_MOUSE	60S ribosomal protein L18a OS=Mus musculus GN=Rpl18a PE=1 SV=1	1	auto	0	99	SSGEIVYCGQVFEK	Carbamidomethyl(C)@8; Label:13C(6)15N(2)(K)@14			-0.00240799	1609.75	805.883	1609.75	805.884	2	8	1.1.1.1580.24	15.3671	536.41	432.01	15.48	0.25	340.202	0.958553	39.1004	450.69	132.55	432.01	111.31
133	2	2	3.03	3.03	3.03	sp|P97351|RS3A_MOUSE	40S ribosomal protein S3a OS=Mus musculus GN=Rps3a PE=1 SV=3	1	auto	0	99	LFCVGFTK	Carbamidomethyl(C)@3			-0.000960842	970.494	486.254	970.495	486.255	2	7	1.1.1.1598.9	16.2304	608.92	568.75	16.27	0.2	198.464	0.958382	31.1805	568.75	125.75	545.08	119.84
163	2	2	5.357	5.357	5.357	sp|O08709|PRDX6_MOUSE	Peroxiredoxin-6 OS=Mus musculus GN=Prdx6 PE=1 SV=3	0	auto - MS already used	0	99	DFTPVCTTELGR	Carbamidomethyl(C)@6; Label:13C(6)15N(4)(R)@12			-0.000572443	1404.66	703.336	1404.66	703.336	2	11	1.1.1.1580.16	15.3537	33189.6	4871.63	15.53	0.2	965.354	0.957868	25.693	5085.91	933.78	4871.63	875.59
36	4	4	7.87	7.87	7.87	sp|P62827|RAN_MOUSE	GTP-binding nuclear protein Ran OS=Mus musculus GN=Ran PE=1 SV=3	1	auto	0	99	VCENIPIVLCGNK	Carbamidomethyl(C)@2; Carbamidomethyl(C)@10			-0.00134725	1514.76	758.386	1514.76	758.387	2	14	1.1.1.1598.21	16.2488	3604.3	2798.66	16.17	0.2	734.614	0.956822	15.9516	2798.66	305.95	2677.82	311.07
30	4	4	1.985	1.985	1.985	sp|Q02053|UBA1_MOUSE	Ubiquitin-like modifier-activating enzyme 1 OS=Mus musculus GN=Uba1 PE=1 SV=1	1	auto	0	99	SIPICTLK	Carbamidomethyl(C)@5			-0.000218262	930.521	466.268	930.521	466.268	2	7	1.1.1.1505.2	11.6143	1506.15	713.53	11.75	0.25	340.601	0.956666	21.6946	713.53	112.67	682.61	101.55
36	4	4	7.87	7.87	7.87	sp|P62827|RAN_MOUSE	GTP-binding nuclear protein Ran OS=Mus musculus GN=Ran PE=1 SV=3	0	auto - MS already used	0	99	VCENIPIVLCGNK	Carbamidomethyl(C)@2; Carbamidomethyl(C)@10; Label:13C(6)15N(2)(K)@13			-0.00215633	1522.77	762.393	1522.77	762.394	2	14	1.1.1.1598.22	16.2504	3725.98	2652.47	16.17	0.2	748.076	0.956538	16.1018	2772.99	305.95	2652.47	311.07
163	2	2	5.357	5.357	5.357	sp|O08709|PRDX6_MOUSE	Peroxiredoxin-6 OS=Mus musculus GN=Prdx6 PE=1 SV=3	1	auto	0	99	DFTPVCTTELGR	Carbamidomethyl(C)@6			-0.000802229	1394.65	698.332	1394.65	698.332	2	12	1.1.1.1580.15	15.3521	37747.7	4918.57	15.53	0.2	853.508	0.955806	26.5952	4918.57	933.78	4701.2	875.59
9	6	6	5.396	5.396	5.396	sp|P11983|TCPA_MOUSE	T-complex protein 1 subunit alpha OS=Mus musculus GN=Tcp1 PE=1 SV=3	1	auto	2	99	SLHDALCVVK	Carbamidomethyl(C)@7			0.00277888	1140.6	381.207	1140.6	381.206	3	13	1.1.1.1502.2	11.461	440.99	249.97	11.35	0.2	209.02	0.953634	31.8126	249.97	58.06	238.38	51.82
12	5.29	5.34	13.75	13.75	13.75	sp|Q9R0Q7|TEBP_MOUSE	Prostaglandin E synthase 3 OS=Mus musculus GN=Ptges3 PE=1 SV=1	1	auto	0	33.55	SILCCLR	Carbamidomethyl(C)@4; Carbamidomethyl(C)@5; Label:13C(6)15N(4)(R)@7			-0.000626958	930.465	466.24	930.465	466.24	2	5	1.1.1.1545.3	13.5851	629.54	495.89	13.68	0.25	173.912	0.951421	28.5456	521.21	105.01	495.89	100.28
35	4	4	24.35	24.35	24.35	sp|P62889|RL30_MOUSE	60S ribosomal protein L30 OS=Mus musculus GN=Rpl30 PE=1 SV=2	0	auto - MS already used	0	99	LVILANNCPALR	Carbamidomethyl(C)@8; Label:13C(6)15N(4)(R)@12			-0.0024166	1362.77	682.39	1362.77	682.391	2	14	1.1.1.1599.19	16.3036	4411.84	2896.97	16.22	0.2	988.094	0.950864	16.6248	3046.67	356.53	2896.97	342.09
35	4	4	24.35	24.35	24.35	sp|P62889|RL30_MOUSE	60S ribosomal protein L30 OS=Mus musculus GN=Rpl30 PE=1 SV=2	1	auto	0	99	LVILANNCPALR	Carbamidomethyl(C)@8			-0.00142609	1352.76	677.386	1352.76	677.387	2	13	1.1.1.1599.17	16.3003	4792.12	3120.75	16.22	0.2	911.63	0.949054	16.2458	3120.75	356.53	2961.76	342.09
91	2	2	3.904	3.904	3.904	sp|Q99LC5|ETFA_MOUSE	Electron transfer flavoprotein subunit alpha, mitochondrial OS=Mus musculus GN=Etfa PE=1 SV=2	1	auto	2	99	LGGEVSCLVAGTK	Carbamidomethyl(C)@7			0.00086872	1289.67	645.84	1289.66	645.84	2	14	1.1.1.1561.8	14.397	413.95	349.23	14.47	0.2	190.541	0.946769	35.8884	349.23	86.3	330.64	86.05
81	2	2	8.268	8.268	8.268	sp|Q9DBJ1|PGAM1_MOUSE	Phosphoglycerate mutase 1 OS=Mus musculus GN=Pgam1 PE=1 SV=3	1	auto	2	99	YADLTEDQLPSCESLKDTIAR	Carbamidomethyl(C)@12		missed K-D@16	-0.00160427	2424.15	809.056	2424.15	809.057	3	13	1.1.1.1630.11	17.8509	2276.4	1177.57	17.97	0.2	493.168	0.945464	45.5206	1177.57	357.44	1113.35	377.68
30	4	4	1.985	1.985	1.985	sp|Q02053|UBA1_MOUSE	Ubiquitin-like modifier-activating enzyme 1 OS=Mus musculus GN=Uba1 PE=1 SV=1	1	auto	0	99	SIPICTLK	Carbamidomethyl(C)@5; Label:13C(6)15N(2)(K)@8			-0.000289514	938.535	470.275	938.535	470.275	2	7	1.1.1.1504.2	11.5582	1223.5	333.07	11.75	0.25	121.786	0.942446	43.9958	353.41	112.37	333.07	101.28
99	2	2	1.233	1.233	1.233	sp|Q8VI59|PCX3_MOUSE	Pecanex-like protein 3 OS=Mus musculus GN=Pcnxl3 PE=1 SV=2	1	auto	0	99	EVEAITEGVEEDEGCCCCEPGHLPR	Carbamidomethyl(C)@15; Carbamidomethyl(C)@16; Carbamidomethyl(C)@17; Carbamidomethyl(C)@18; Label:13C(6)15N(4)(R)@25			0.00103124	2941.19	981.403	2941.19	981.403	3	12	1.1.1.1571.18	14.9182	711.25	608.12	14.98	0.25	313.145	0.940678	27.8971	646.47	128.21	608.12	119.31
114	2	2	3.654	3.654	3.654	sp|Q8BK67|RCC2_MOUSE	Protein RCC2 OS=Mus musculus GN=Rcc2 PE=1 SV=1	1	auto	0	99	TVVSGSCAAHSLLITTEGK	Carbamidomethyl(C)@7			0.000188142	1929.98	644.335	1929.98	644.335	3	14	1.1.1.1560.9	14.3579	554.18	360.68	14.28	0.15	268.548	0.93967	38.1934	360.68	100.1	338.92	88.93
49	2.92	3.12	7.643	7.643	7.643	sp|Q8BP67|RL24_MOUSE	60S ribosomal protein L24 OS=Mus musculus GN=Rpl24 PE=1 SV=2	1	auto	0	99	VELCSFSGYK	Carbamidomethyl(C)@4; Label:13C(6)15N(2)(K)@10			0.00121727	1196.56	599.289	1196.56	599.289	2	9	1.1.1.1565.5	14.5889	477.75	308.32	14.68	0.2	198.4	0.936602	44.312	329.19	105.04	308.32	94.8
111	2	2	2.637	2.637	2.637	sp|Q8BPB5|FBLN3_MOUSE	EGF-containing fibulin-like extracellular matrix protein 1 OS=Mus musculus GN=Efemp1 PE=1 SV=1	1	auto	2	99	GSFTCQCLPGYQK	Carbamidomethyl(C)@5; Carbamidomethyl(C)@7			0.00115837	1544.68	773.346	1544.68	773.345	2	7	1.1.1.1543.12	13.5183	193.44	189.32	13.53	0.2	147.255	0.935559	42.6413	189.32	55.71	177.12	54.66
101	2	2	2.254	2.254	2.254	sp|Q8R3L5|SO3A1_MOUSE	Solute carrier organic anion transporter family member 3A1 OS=Mus musculus GN=Slco3a1 PE=1 SV=1	1	auto	0	99	HPLEPDSSASCFQQLR	Carbamidomethyl(C)@11			0.00738038	1870.87	624.631	1870.86	624.628	3	15	1.1.1.1534.6	13.0571	2404.18	1617.67	13.18	0.25	1113.14	0.932712	17.6089	1617.67	197.15	1508.82	191.77
35	4	4	24.35	24.35	24.35	sp|P62889|RL30_MOUSE	60S ribosomal protein L30 OS=Mus musculus GN=Rpl30 PE=1 SV=2	0	auto - shared MS/MS	0	99	LVILANNCPALR	Carbamidomethyl(C)@8; Label:13C(6)15N(4)(R)@12			-0.0024166	1362.77	682.39	1362.77	682.391	2	10	1.1.1.1600.13	16.3404	4411.84	2125.13	16.22	0.2	1155.41	0.928325	22.2509	2289.21	354.18	2125.13	339.84
34	4	4	5.759	5.759	5.759	sp|P63038|CH60_MOUSE	60 kDa heat shock protein, mitochondrial OS=Mus musculus GN=Hspd1 PE=1 SV=1	1	auto	0	99	AAVEEGIVLGGGCALLR	Carbamidomethyl(C)@13			-0.00589282	1683.89	842.953	1683.9	842.956	2	11	1.1.1.1680.15	20.3473	1200.43	976	20.42	0.2	375.935	0.927152	29.0396	976	201.2	904.9	185.08
15	4.58	4.59	6.004	6.004	6.004	sp|Q61753|SERA_MOUSE	D-3-phosphoglycerate dehydrogenase OS=Mus musculus GN=Phgdh PE=1 SV=3	1	auto	2	99	ALVDHENVISCPHLGASTK	Carbamidomethyl(C)@11			0.00160822	2047.02	512.762	2047.02	512.761	4	16	1.1.1.1508.3	11.7645	843.77	601.49	11.85	0.2	366.451	0.924953	20.1342	601.49	83.81	556.35	80.86
7	6	6	4.196	4.196	4.196	sp|P58252|EF2_MOUSE	Elongation factor 2 OS=Mus musculus GN=Eef2 PE=1 SV=2	0	auto - MS already used	0	99	ETVSEESNVLCLSK	Carbamidomethyl(C)@11; Label:13C(6)15N(2)(K)@14			-0.000835603	1601.77	801.892	1601.77	801.892	2	13	1.1.1.1567.15	14.7172	830.06	724.37	14.78	0.2	296.89	0.921543	23.9503	786.04	131.61	724.37	124.05
7	6	6	4.196	4.196	4.196	sp|P58252|EF2_MOUSE	Elongation factor 2 OS=Mus musculus GN=Eef2 PE=1 SV=2	1	auto	2	99	ETVSEESNVLCLSK	Carbamidomethyl(C)@11			-0.00332191	1593.75	797.883	1593.76	797.885	2	13	1.1.1.1567.14	14.7139	934.27	763.68	14.78	0.2	334.922	0.920006	24.6726	763.68	131.61	702.59	124.05
31	4	4	3.474	3.474	3.474	sp|Q01853|TERA_MOUSE	Transitional endoplasmic reticulum ATPase OS=Mus musculus GN=Vcp PE=1 SV=4	1	auto	2	99	AIANECQANFISIK	Carbamidomethyl(C)@6			-0.000885019	1577.79	789.9	1577.79	789.901	2	12	1.1.1.1589.12	15.8126	366.78	360.09	15.82	0.15	205.178	0.919076	37.6054	360.09	93.88	330.95	89.69
33	4	4	8.889	8.889	8.889	sp|P63276|RS17_MOUSE	40S ribosomal protein S17 OS=Mus musculus GN=Rps17 PE=1 SV=2	0	auto - MS already used	0	99	VCEEIAIIPSKK	Carbamidomethyl(C)@2; Label:13C(6)15N(2)(K)@11; Label:13C(6)15N(2)(K)@12		missed K-K@11	-0.000377825	1401.79	468.27	1401.79	468.27	3	13	1.1.1.1499.3	11.3256	384.68	249.48	11.4	0.2	224.8	0.916465	28.646	272.22	55.61	249.48	50.1
31	4	4	3.474	3.474	3.474	sp|Q01853|TERA_MOUSE	Transitional endoplasmic reticulum ATPase OS=Mus musculus GN=Vcp PE=1 SV=4	0	auto - MS already used	0	99	AIANECQANFISIK	Carbamidomethyl(C)@6; Label:13C(6)15N(2)(K)@14			-0.0029152	1585.8	793.907	1585.8	793.908	2	12	1.1.1.1589.13	15.8167	334.8	332.72	15.82	0.25	206.577	0.91613	37.3477	363.18	93.88	332.72	89.69
33	4	4	8.889	8.889	8.889	sp|P63276|RS17_MOUSE	40S ribosomal protein S17 OS=Mus musculus GN=Rps17 PE=1 SV=2	1	auto	2	99	VCEEIAIIPSKK	Carbamidomethyl(C)@2		missed K-K@11	3.91914e-05	1385.76	462.927	1385.76	462.927	3	12	1.1.1.1499.2	11.3156	473.98	243.7	11.45	0.2	154.339	0.912844	32.0609	243.7	55.61	222.46	50.1
10	6	6	11.24	11.24	11.24	sp|P08249|MDHM_MOUSE	Malate dehydrogenase, mitochondrial OS=Mus musculus GN=Mdh2 PE=1 SV=3	1	auto	0	99	GCDVVVIPAGVPR	Carbamidomethyl(C)@2; Label:13C(6)15N(4)(R)@13			-0.00206021	1347.72	674.867	1347.72	674.868	2	12	1.1.1.1593.11	15.9909	435.88	416.33	15.98	0.1	309.516	0.912284	35.7193	456.36	118.94	416.33	101.69
29	4	4	3.583	3.583	3.583	sp|Q61656|DDX5_MOUSE	Probable ATP-dependent RNA helicase DDX5 OS=Mus musculus GN=Ddx5 PE=1 SV=2	1	auto	0	33.55	LIDFLECGK	Carbamidomethyl(C)@7; Label:13C(6)15N(2)(K)@9			-0.000448269	1101.56	551.788	1101.56	551.788	2	6	1.1.1.1644.11	18.5272	542.66	522.78	18.52	0.2	897.995	0.911783	34.4213	573.36	136.61	522.78	129.87
14	4.73	4.77	11.28	11.28	11.28	sp|P12970|RL7A_MOUSE	60S ribosomal protein L7a OS=Mus musculus GN=Rpl7a PE=1 SV=2	0	auto - MS already used	0	99	TCTTVAFTQVNSEDKGALAK	Carbamidomethyl(C)@2; Label:13C(6)15N(2)(K)@15; Label:13C(6)15N(2)(K)@20		missed K-G@15	-0.00309338	2156.07	719.698	2156.08	719.699	3	18	1.1.1.1526.8	12.6734	1786.49	950.24	12.54	0.2	419.473	0.911589	29.1204	1042.4	212.88	950.24	197.26
12	5.29	5.34	13.75	13.75	13.75	sp|Q9R0Q7|TEBP_MOUSE	Prostaglandin E synthase 3 OS=Mus musculus GN=Ptges3 PE=1 SV=1	1	auto	2	99	SILCCLR	Carbamidomethyl(C)@4; Carbamidomethyl(C)@5			0.000480138	920.458	461.236	920.457	461.236	2	6	1.1.1.1547.2	13.6825	690.41	683.4	13.68	0.25	364.871	0.909467	22.6431	683.4	106.72	621.53	101.91
14	4.73	4.77	11.28	11.28	11.28	sp|P12970|RL7A_MOUSE	60S ribosomal protein L7a OS=Mus musculus GN=Rpl7a PE=1 SV=2	1	auto	2	99	TCTTVAFTQVNSEDKGALAK	Carbamidomethyl(C)@2		missed K-G@15	-0.00111018	2140.05	714.356	2140.05	714.356	3	18	1.1.1.1526.7	12.6684	2080.7	1086.41	12.54	0.2	394.681	0.909408	27.9748	1086.41	212.88	987.99	197.26
24	4	4	6.265	6.265	6.265	sp|Q91ZN5|S35B2_MOUSE	Adenosine 3'-phospho 5'-phosphosulfate transporter 1 OS=Mus musculus GN=Slc35b2 PE=1 SV=1	1	auto	0	96.98	GLCFPLVK	Carbamidomethyl(C)@3; Label:13C(6)15N(2)(K)@8			0.000237848	940.53	471.272	940.53	471.272	2	8	1.1.1.1630.3	17.8242	10280.1	8690.06	17.91	0.3	752.387	0.909153	12.5477	9558.41	860.48	8690.06	759.59
71	2	2	4.624	4.624	4.624	sp|Q9WUM5|SUCA_MOUSE	Succinyl-CoA ligase [ADP/GDP-forming] subunit alpha, mitochondrial OS=Mus musculus GN=Suclg1 PE=1 SV=4	1	auto	0	78.82	LIGPNCPGVINPGECK	Carbamidomethyl(C)@6; Carbamidomethyl(C)@15; Label:13C(6)15N(2)(K)@16			0.00420915	1731.86	578.293	1731.85	578.292	3	6	1.1.1.1555.5	14.0856	405.55	227.6	13.93	0.25	189.923	0.908003	55.3382	250.66	102.43	227.6	84.93
21	4	4	3.605	3.605	3.605	sp|Q9Z1F9|SAE2_MOUSE	SUMO-activating enzyme subunit 2 OS=Mus musculus GN=Uba2 PE=1 SV=1	1	auto	0	99	TFPGCTIR	Carbamidomethyl(C)@5			-0.00128105	950.463	476.239	950.464	476.239	2	7	1.1.1.1477.2	10.4356	487.35	473.42	10.52	0.98	266.38	0.905179	14.6422	473.42	47.71	428.53	45.52
12	5.29	5.34	13.75	13.75	13.75	sp|Q9R0Q7|TEBP_MOUSE	Prostaglandin E synthase 3 OS=Mus musculus GN=Ptges3 PE=1 SV=1	1	auto	0	99	SILCCLR	Carbamidomethyl(C)@4; Carbamidomethyl(C)@5; Label:13C(6)15N(4)(R)@7			-0.000626958	930.465	466.24	930.465	466.24	2	6	1.1.1.1546.6	13.6425	629.54	614.43	13.68	0.25	319.342	0.900713	22.6056	682.16	105.81	614.43	101.04
10	6	6	11.24	11.24	11.24	sp|P08249|MDHM_MOUSE	Malate dehydrogenase, mitochondrial OS=Mus musculus GN=Mdh2 PE=1 SV=3	1	auto	2	99	TIIPLISQCTPK	Carbamidomethyl(C)@9			-0.00106977	1369.76	685.889	1369.76	685.889	2	13	1.1.1.1620.6	17.3387	1346.03	1269.28	17.27	0.25	442.984	0.90044	25.6593	1269.28	216.97	1142.91	218.71
43	4	4	10.73	10.73	10.73	sp|P14869|RLA0_MOUSE	60S acidic ribosomal protein P0 OS=Mus musculus GN=Rplp0 PE=1 SV=3	0	auto - discordant peptide type	0	99	AGAIAPCEVTVPAQNTGLGPEK	Carbamidomethyl(C)@7; Cation:Na(E)@8			7.6641e-05	2201.08	734.699	2201.08	734.699	3	26	1.1.1.1577.13	15.2108	3937.63	3631.08	15.23	0.2	1518.94	0.897405	11.5197	3631.08	288.15	3258.55	272.1
9	6	6	5.396	5.396	5.396	sp|P11983|TCPA_MOUSE	T-complex protein 1 subunit alpha OS=Mus musculus GN=Tcp1 PE=1 SV=3	1	auto	0	99	SLHDALCVVK	Carbamidomethyl(C)@7			0.00277888	1140.6	381.207	1140.6	381.206	3	14	1.1.1.1498.2	11.262	440.99	286.02	11.35	0.2	263.294	0.89714	26.3744	286.02	53.48	256.6	47.73
71	2	2	4.624	4.624	4.624	sp|Q9WUM5|SUCA_MOUSE	Succinyl-CoA ligase [ADP/GDP-forming] subunit alpha, mitochondrial OS=Mus musculus GN=Suclg1 PE=1 SV=4	1	auto	0	99	LIGPNCPGVINPGECK	Carbamidomethyl(C)@6; Carbamidomethyl(C)@15; Label:13C(6)15N(2)(K)@16			0.00285706	1731.86	866.935	1731.85	866.934	2	11	1.1.1.1550.15	13.8676	422.56	380.15	13.92	0.25	235.57	0.896432	30.5482	424.07	88.59	380.15	84.73
55	2.18	2.19	2.517	2.517	2.238	sp|Q8VDZ4|ZDHC5_MOUSE	Palmitoyltransferase ZDHHC5 OS=Mus musculus GN=Zdhhc5 PE=1 SV=1	0	auto - discordant peptide type	0	99	GGVNPFTNGCCNNVSR	Deamidated(N)@8; Carbamidomethyl(C)@10; Carbamidomethyl(C)@11			0.00595917	1752.74	585.253	1752.73	585.251	3	11	1.1.1.1539.8	13.2998	572.73	348.93	13.18	0.3	242.477	0.896369	44.3829	348.93	103.39	312.77	103.35
55	2.18	2.19	2.517	2.517	2.238	sp|Q8VDZ4|ZDHC5_MOUSE	Palmitoyltransferase ZDHHC5 OS=Mus musculus GN=Zdhhc5 PE=1 SV=1	0	auto - discordant peptide type	0	99	GGVNPFTNGCCNNVSR	Deamidated(N)@8; Carbamidomethyl(C)@10; Carbamidomethyl(C)@11			0.00361976	1752.73	877.375	1752.73	877.373	2	10	1.1.1.1538.15	13.2747	662.7	486.98	13.18	0.35	211.781	0.894636	35.5488	486.98	114.03	435.67	116.53
10	6	6	11.24	11.24	11.24	sp|P08249|MDHM_MOUSE	Malate dehydrogenase, mitochondrial OS=Mus musculus GN=Mdh2 PE=1 SV=3	1	auto	0	99	TIIPLISQCTPK	Carbamidomethyl(C)@9; Label:13C(6)15N(2)(K)@12			-0.00199991	1377.78	689.895	1377.78	689.896	2	12	1.1.1.1621.11	17.3952	1367.78	887.15	17.27	0.25	324.94	0.889587	32.79	997.26	216.37	887.15	218.11
164	2	2	2.622	2.622	2.622	sp|O08553|DPYL2_MOUSE	Dihydropyrimidinase-related protein 2 OS=Mus musculus GN=Dpysl2 PE=1 SV=2	1	auto	2	99	GLYDGPVCEVSVTPK	Carbamidomethyl(C)@8			-0.000539402	1619.79	810.9	1619.79	810.901	2	10	1.1.1.1592.13	15.9562	342.74	311.76	15.97	0.1	215.929	0.889274	46.0512	311.76	91.41	277.24	98.45
21	4	4	3.605	3.605	3.605	sp|Q9Z1F9|SAE2_MOUSE	SUMO-activating enzyme subunit 2 OS=Mus musculus GN=Uba2 PE=1 SV=1	1	auto	0	99	TFPGCTIR	Carbamidomethyl(C)@5			-0.00128105	950.463	476.239	950.464	476.239	2	7	1.1.1.1486.2	10.8415	487.35	423.04	10.52	0.98	224.45	0.886914	17.7762	423.04	51.2	375.2	48.85
31	4	4	3.474	3.474	3.474	sp|Q01853|TERA_MOUSE	Transitional endoplasmic reticulum ATPase OS=Mus musculus GN=Vcp PE=1 SV=4	0	auto - MS already used	0	99	LGDVISIQPCPDVK	Carbamidomethyl(C)@10; Label:13C(6)15N(2)(K)@14			0.000947251	1547.81	774.913	1547.81	774.913	2	14	1.1.1.1597.16	16.1989	2542.69	1155.45	16.32	0.2	466.042	0.884149	29.0386	1306.85	248.78	1155.45	253.37
21	4	4	3.605	3.605	3.605	sp|Q9Z1F9|SAE2_MOUSE	SUMO-activating enzyme subunit 2 OS=Mus musculus GN=Uba2 PE=1 SV=1	0	auto - MS already used	0	99	TFPGCTIR	Carbamidomethyl(C)@5; Label:13C(6)15N(4)(R)@8			5.27524e-05	960.473	481.244	960.473	481.244	2	7	1.1.1.1477.3	10.4497	443.64	421.43	10.37	0.66	238.843	0.883538	14.7214	476.98	47.71	421.43	45.52
31	4	4	3.474	3.474	3.474	sp|Q01853|TERA_MOUSE	Transitional endoplasmic reticulum ATPase OS=Mus musculus GN=Vcp PE=1 SV=4	1	auto	2	99	LGDVISIQPCPDVK	Carbamidomethyl(C)@10			4.75172e-05	1539.8	770.906	1539.8	770.906	2	11	1.1.1.1597.15	16.1973	2451.29	1276.94	16.32	0.2	421.613	0.882477	29.7509	1276.94	248.78	1126.87	253.37
43	4	4	10.73	10.73	10.73	sp|P14869|RLA0_MOUSE	60S acidic ribosomal protein P0 OS=Mus musculus GN=Rplp0 PE=1 SV=3	0	auto - discordant peptide type	0	99	AGAIAPCEVTVPAQNTGLGPEK	Carbamidomethyl(C)@7; Cation:Na(E)@8; Label:13C(6)15N(2)(K)@22			0.000915824	2209.09	737.371	2209.09	737.371	3	17	1.1.1.1575.16	15.1059	3511.2	1167.02	15.23	0.15	432.439	0.878033	31.5756	1329.13	285.78	1167.02	269.86
21	4	4	3.605	3.605	3.605	sp|Q9Z1F9|SAE2_MOUSE	SUMO-activating enzyme subunit 2 OS=Mus musculus GN=Uba2 PE=1 SV=1	0	auto - MS already used	0	99	TFPGCTIR	Carbamidomethyl(C)@5; Label:13C(6)15N(4)(R)@8			5.27524e-05	960.473	481.244	960.473	481.244	2	7	1.1.1.1482.3	10.6441	443.64	406.06	10.37	0.66	245.739	0.876357	16.2974	463.35	51.08	406.06	48.74
163	2	2	5.357	5.357	5.357	sp|O08709|PRDX6_MOUSE	Peroxiredoxin-6 OS=Mus musculus GN=Prdx6 PE=1 SV=3	0	auto - MS already used	0	99	DFTPVCTTELGR	Carbamidomethyl(C)@6; Label:13C(6)15N(4)(R)@12			-0.000572443	1404.66	703.336	1404.66	703.336	2	12	1.1.1.1590.13	15.8631	33189.6	2659.3	15.53	0.2	792.471	0.875951	46.1162	3035.9	955.73	2659.3	896.17
163	2	2	5.357	5.357	5.357	sp|O08709|PRDX6_MOUSE	Peroxiredoxin-6 OS=Mus musculus GN=Prdx6 PE=1 SV=3	1	auto	0	99	DFTPVCTTELGR	Carbamidomethyl(C)@6			-0.000802229	1394.65	698.332	1394.65	698.332	2	12	1.1.1.1590.12	15.8598	37747.7	3145.83	15.53	0.2	869.568	0.875715	44.5111	3145.83	955.73	2754.85	896.17
75	2	2	3.778	3.778	3.778	sp|Q9ERD7|TBB3_MOUSE; sp|Q9CWF2|TBB2B_MOUSE; sp|Q7TMM9|TBB2A_MOUSE; sp|P99024|TBB5_MOUSE	Tubulin beta-3 chain OS=Mus musculus GN=Tubb3 PE=1 SV=1; Tubulin beta-2B chain OS=Mus musculus GN=Tubb2b PE=1 SV=1; Tubulin beta-2A chain OS=Mus musculus GN=Tubb2a PE=1 SV=1; Tubulin beta-5 chain OS=Mus musculus GN=Tubb5 PE=1 SV=1	0	auto - MS already used	0	99	EIVHIQAGQCGNQIGAK	Carbamidomethyl(C)@10; Label:13C(6)15N(2)(K)@17			0.000625214	1829.93	610.984	1829.93	610.984	3	19	1.1.1.1479.4	10.547	809.21	520.46	10.42	0.25	375.984	0.874106	16.299	595.42	65.78	520.46	62.37
21	4	4	3.605	3.605	3.605	sp|Q9Z1F9|SAE2_MOUSE	SUMO-activating enzyme subunit 2 OS=Mus musculus GN=Uba2 PE=1 SV=1	1	auto	0	99	TFPGCTIR	Carbamidomethyl(C)@5			-0.00128105	950.463	476.239	950.464	476.239	2	6	1.1.1.1482.2	10.6358	487.35	466.42	10.52	0.98	278.83	0.874105	16.2128	466.42	51.08	407.7	48.74
49	2.92	3.12	7.643	7.643	7.643	sp|Q8BP67|RL24_MOUSE	60S ribosomal protein L24 OS=Mus musculus GN=Rpl24 PE=1 SV=2	0	auto - discordant peptide type	0.920819	99	MKVELCSFSGYK	Carbamyl@N-term; Carbamidomethyl(C)@6		missed K-V@2	0.00111012	1490.69	497.904	1490.69	497.904	3	15	1.1.1.1536.7	13.1494	737.48	600.15	13.19	0.2	359.274	0.873715	27.7532	600.15	115.73	524.36	104.66
49	2.92	3.12	7.643	7.643	7.643	sp|Q8BP67|RL24_MOUSE	60S ribosomal protein L24 OS=Mus musculus GN=Rpl24 PE=1 SV=2	0	auto - discordant peptide type	0	60.03	MKVELCSFSGYK	Carbamyl(K)@2; Carbamidomethyl(C)@6		missed K-V@2	0.00111012	1490.69	497.904	1490.69	497.904	3	15	1.1.1.1536.7	13.1494	737.48	600.15	13.19	0.2	359.274	0.873715	27.7532	600.15	115.73	524.36	104.66
49	2.92	3.12	7.643	7.643	7.643	sp|Q8BP67|RL24_MOUSE	60S ribosomal protein L24 OS=Mus musculus GN=Rpl24 PE=1 SV=2	0	auto - discordant peptide type	0	35.32	MKVELCSFSGYK	Carbamyl(M)@1; Carbamidomethyl(C)@6		missed K-V@2	0.00111012	1490.69	497.904	1490.69	497.904	3	15	1.1.1.1536.7	13.1494	737.48	600.15	13.19	0.2	359.274	0.873715	27.7532	600.15	115.73	524.36	104.66
43	4	4	10.73	10.73	10.73	sp|P14869|RLA0_MOUSE	60S acidic ribosomal protein P0 OS=Mus musculus GN=Rplp0 PE=1 SV=3	1	auto	0	99	AGAIAPCEVTVPAQNTGLGPEK	Carbamidomethyl(C)@7			0.00122808	2179.1	727.372	2179.09	727.372	3	26	1.1.1.1576.12	15.1608	9119.44	5781.4	15.27	0.15	1856.27	0.872662	10.9117	5781.4	436.04	5045.21	397.84
8	6	6	4.051	4.051	4.051	sp|P30999|CTND1_MOUSE	Catenin delta-1 OS=Mus musculus GN=Ctnnd1 PE=1 SV=2	1	auto	2	99	LVENCVCLLR	Carbamidomethyl(C)@5; Carbamidomethyl(C)@7			-0.000438238	1274.65	638.331	1274.65	638.331	2	10	1.1.1.1575.9	15.0926	815.32	405.21	15.22	0.15	254.842	0.871104	44.1063	405.21	130.04	352.98	106.8
43	4	4	10.73	10.73	10.73	sp|P14869|RLA0_MOUSE	60S acidic ribosomal protein P0 OS=Mus musculus GN=Rplp0 PE=1 SV=3	0	auto - MS already used	0	99	AGAIAPCEVTVPAQNTGLGPEK	Carbamidomethyl(C)@7; Label:13C(6)15N(2)(K)@22			0.000602526	2187.11	730.044	2187.11	730.043	3	24	1.1.1.1576.13	15.1642	7591.58	5221.01	15.23	0.15	2227.07	0.870316	10.5307	5998.98	436.04	5221.01	397.84
21	4	4	3.605	3.605	3.605	sp|Q9Z1F9|SAE2_MOUSE	SUMO-activating enzyme subunit 2 OS=Mus musculus GN=Uba2 PE=1 SV=1	0	auto - MS already used	0	99	TFPGCTIR	Carbamidomethyl(C)@5; Label:13C(6)15N(4)(R)@8			5.27524e-05	960.473	481.244	960.473	481.244	2	7	1.1.1.1486.3	10.8557	443.64	364.59	10.37	0.66	197.013	0.868775	18.121	419.66	51.2	364.59	48.85
75	2	2	3.778	3.778	3.778	sp|Q9ERD7|TBB3_MOUSE; sp|Q9CWF2|TBB2B_MOUSE; sp|Q7TMM9|TBB2A_MOUSE; sp|P99024|TBB5_MOUSE	Tubulin beta-3 chain OS=Mus musculus GN=Tubb3 PE=1 SV=1; Tubulin beta-2B chain OS=Mus musculus GN=Tubb2b PE=1 SV=1; Tubulin beta-2A chain OS=Mus musculus GN=Tubb2a PE=1 SV=1; Tubulin beta-5 chain OS=Mus musculus GN=Tubb5 PE=1 SV=1	1	auto	0	99	EIVHIQAGQCGNQIGAK	Carbamidomethyl(C)@10			0.000699573	1821.92	608.313	1821.92	608.312	3	17	1.1.1.1479.3	10.5387	900.07	630.75	10.42	0.25	481.734	0.862053	15.5027	630.75	65.78	543.74	62.37
100	2	2	1.873	1.873	1.873	sp|Q8VBW6|ULA1_MOUSE	NEDD8-activating enzyme E1 regulatory subunit OS=Mus musculus GN=Nae1 PE=1 SV=1	1	auto	0	99	LLCSNSAFLR	Carbamidomethyl(C)@3			-0.00127901	1179.61	590.81	1179.61	590.811	2	11	1.1.1.1568.7	14.744	2601.29	664.07	14.92	0.2	283.21	0.860301	45.476	664.07	221.27	571.3	176.81
9	6	6	5.396	5.396	5.396	sp|P11983|TCPA_MOUSE	T-complex protein 1 subunit alpha OS=Mus musculus GN=Tcp1 PE=1 SV=3	1	auto	0	99	ICDDELILIK	Carbamidomethyl(C)@2; Label:13C(6)15N(2)(K)@10			0.000691367	1238.67	620.341	1238.67	620.341	2	14	1.1.1.1646.7	18.6275	819.09	759.56	18.67	0.2	312.565	0.860009	29.3281	883.2	181.23	759.56	159.16
163	2	2	5.357	5.357	5.357	sp|O08709|PRDX6_MOUSE	Peroxiredoxin-6 OS=Mus musculus GN=Prdx6 PE=1 SV=3	1	auto	0	99	DFTPVCTTELGR	Carbamidomethyl(C)@6			-0.000802229	1394.65	698.332	1394.65	698.332	2	16	1.1.1.1585.9	15.5968	37747.7	33476.8	15.53	0.2	8808.56	0.856523	4.66165	33476.8	1052.5	28673.7	986.91
163	2	2	5.357	5.357	5.357	sp|O08709|PRDX6_MOUSE	Peroxiredoxin-6 OS=Mus musculus GN=Prdx6 PE=1 SV=3	0	auto - MS already used	0	99	DFTPVCTTELGR	Carbamidomethyl(C)@6; Label:13C(6)15N(4)(R)@12			-0.000572443	1404.66	703.336	1404.66	703.336	2	14	1.1.1.1585.10	15.5993	33189.6	28318.8	15.53	0.2	8207.22	0.855585	4.71772	33098.8	1052.5	28318.8	986.91
21	4	4	3.605	3.605	3.605	sp|Q9Z1F9|SAE2_MOUSE	SUMO-activating enzyme subunit 2 OS=Mus musculus GN=Uba2 PE=1 SV=1	0	auto - MS already used	0	87.73	TFPGCTIR	Carbamidomethyl(C)@5			-0.00128105	950.463	476.239	950.464	476.239	2	5	1.1.1.1472.2	10.1938	487.35	266.92	10.52	0.98	214.804	0.852353	26.1874	266.92	46.57	227.51	44.43
8	6	6	4.051	4.051	4.051	sp|P30999|CTND1_MOUSE	Catenin delta-1 OS=Mus musculus GN=Ctnnd1 PE=1 SV=2	0	auto - MS already used	0	99	LVENCVCLLR	Carbamidomethyl(C)@5; Carbamidomethyl(C)@7; Label:13C(6)15N(4)(R)@10			-0.00264867	1284.65	643.334	1284.66	643.335	2	8	1.1.1.1575.11	15.0959	549.98	361.73	15.18	0.3	258.091	0.85161	42.5322	424.76	130.04	361.73	106.8
3	8	8	8.115	8.115	8.115	sp|Q9D8E6|RL4_MOUSE	60S ribosomal protein L4 OS=Mus musculus GN=Rpl4 PE=1 SV=3	1	auto	0	99	RGPCIIYNEDNGIIK	Carbamidomethyl(C)@4		missed R-G@1	0.00245741	1760.89	587.971	1760.89	587.97	3	15	1.1.1.1556.4	14.1439	1072.99	901.27	14.18	0.15	549.608	0.834467	22.0879	901.27	137.47	752.08	120.15
21	4	4	3.605	3.605	3.605	sp|Q9Z1F9|SAE2_MOUSE	SUMO-activating enzyme subunit 2 OS=Mus musculus GN=Uba2 PE=1 SV=1	1	auto	2	99	TFPGCTIR	Carbamidomethyl(C)@5; Label:13C(6)15N(4)(R)@8			5.27524e-05	960.473	481.244	960.473	481.244	2	7	1.1.1.1472.3	10.2147	443.64	253.44	10.37	0.66	188.966	0.833574	23.2796	304.04	46.57	253.44	44.43
185	0.08	0.13	3.871	3.871	0	sp|Q99JW1|AB17A_MOUSE	Alpha/beta hydrolase domain-containing protein 17A OS=Mus musculus GN=Abhd17a PE=1 SV=1	1	auto	0.075204	88.59	TYCFDAFPNIEK	Carbamidomethyl(C)@3			0.00660834	1503.68	752.846	1503.67	752.842	2	7	1.1.1.1673.14	19.9875	380.37	317.73	20.02	0.15	315.663	0.829446	54.3458	317.73	109.06	263.54	111.04
14	4.73	4.77	11.28	11.28	11.28	sp|P12970|RL7A_MOUSE	60S ribosomal protein L7a OS=Mus musculus GN=Rpl7a PE=1 SV=2	1	auto	0	99	KTCTTVAFTQVNSEDKGALAK	Label:13C(6)15N(2)(K)@1; Carbamidomethyl(C)@3; Label:13C(6)15N(2)(K)@16; Label:13C(6)15N(2)(K)@21		missed K-T@1; missed K-G@16	-0.00600535	2292.18	574.052	2292.18	574.053	4	19	1.1.1.1479.2	10.5304	560.27	531.23	10.56	0.15	487.481	0.827861	13.1218	641.69	56.21	531.23	51.9
24	4	4	6.265	6.265	6.265	sp|Q91ZN5|S35B2_MOUSE	Adenosine 3'-phospho 5'-phosphosulfate transporter 1 OS=Mus musculus GN=Slc35b2 PE=1 SV=1	1	auto	2	99	GLCFPLVK	Carbamidomethyl(C)@3			-0.000362258	932.515	467.265	932.515	467.265	2	9	1.1.1.1636.8	18.1244	13192.3	5352.86	17.92	0.25	935.038	0.827219	18.2851	5352.86	669.27	4427.99	590.8
29	4	4	3.583	3.583	3.583	sp|Q61656|DDX5_MOUSE	Probable ATP-dependent RNA helicase DDX5 OS=Mus musculus GN=Ddx5 PE=1 SV=2	1	auto	2	99	LIDFLECGK	Carbamidomethyl(C)@7			-0.000497148	1093.55	547.781	1093.55	547.781	2	8	1.1.1.1643.17	18.482	600.44	597.55	18.51	0.2	226.891	0.827044	34.5766	597.55	135.61	494.2	128.92
111	2	2	2.637	2.637	2.637	sp|Q8BPB5|FBLN3_MOUSE	EGF-containing fibulin-like extracellular matrix protein 1 OS=Mus musculus GN=Efemp1 PE=1 SV=1	1	auto	0	96.98	GSFTCQCLPGYQK	Carbamidomethyl(C)@5; Carbamidomethyl(C)@7; Label:13C(6)15N(2)(K)@13			0.000471168	1552.69	777.352	1552.69	777.352	2	7	1.1.1.1544.13	13.5721	186.23	142.73	13.53	0.15	151.103	0.82522	50.1314	172.96	55.81	142.73	54.76
3	8	8	8.115	8.115	8.115	sp|Q9D8E6|RL4_MOUSE	60S ribosomal protein L4 OS=Mus musculus GN=Rpl4 PE=1 SV=3	0	auto - MS already used	0	99	RGPCIIYNEDNGIIK	Label:13C(6)15N(4)(R)@1; Carbamidomethyl(C)@4; Label:13C(6)15N(2)(K)@15		missed R-G@1	0.00243236	1778.91	593.978	1778.91	593.977	3	14	1.1.1.1556.5	14.1489	819.6	762.8	14.18	0.2	507.778	0.821505	21.6168	928.54	137.47	762.8	120.15
114	2	2	3.654	3.654	3.654	sp|Q8BK67|RCC2_MOUSE	Protein RCC2 OS=Mus musculus GN=Rcc2 PE=1 SV=1	1	auto	2	99	TVVSGSCAAHSLLITTEGK	Carbamidomethyl(C)@7; Label:13C(6)15N(2)(K)@19			0.00597251	1938	647.008	1938	647.006	3	14	1.1.1.1559.7	14.2997	437.38	412.08	14.27	0.25	341.551	0.819163	29.5701	503.05	100.84	412.08	89.58
30	4	4	1.985	1.985	1.985	sp|Q02053|UBA1_MOUSE	Ubiquitin-like modifier-activating enzyme 1 OS=Mus musculus GN=Uba1 PE=1 SV=1	1	auto	2	99	SIPICTLK	Carbamidomethyl(C)@5; Label:13C(6)15N(2)(K)@8			-0.000289514	938.535	470.275	938.535	470.275	2	7	1.1.1.1508.2	11.7603	1223.5	1209.28	11.75	0.25	472.551	0.813005	11.239	1487.42	111.97	1209.28	100.92
3	8	8	8.115	8.115	8.115	sp|Q9D8E6|RL4_MOUSE	60S ribosomal protein L4 OS=Mus musculus GN=Rpl4 PE=1 SV=3	0	auto - discordant peptide type	2	99	ACARPLISVYSEK	Acetyl@N-term; Carbamidomethyl(C)@2; Label:13C(6)15N(4)(R)@4; Label:13C(6)15N(2)(K)@13	Acetyl@2	cleaved M-A@N-term	-0.00423664	1552.8	777.407	1552.8	777.409	2	17	1.1.1.1599.22	16.3086	1839.44	1102.39	16.17	0.25	477.036	0.810628	27.1084	1359.92	248.3	1102.39	220.89
3	8	8	8.115	8.115	8.115	sp|Q9D8E6|RL4_MOUSE	60S ribosomal protein L4 OS=Mus musculus GN=Rpl4 PE=1 SV=3	0	auto - discordant peptide type	0	99	ACARPLISVYSEK	Acetyl@N-term; Carbamidomethyl(C)@2; Label:13C(6)15N(4)(R)@4; Label:13C(6)15N(2)(K)@13	Acetyl@2	cleaved M-A@N-term	-0.00423664	1552.8	777.407	1552.8	777.409	2	16	1.1.1.1594.19	16.0542	1839.44	900.16	16.17	0.25	429.33	0.807601	31.1094	1114.61	233.07	900.16	207.34
30	4	4	1.985	1.985	1.985	sp|Q02053|UBA1_MOUSE	Ubiquitin-like modifier-activating enzyme 1 OS=Mus musculus GN=Uba1 PE=1 SV=1	1	auto	0	99	SIPICTLK	Carbamidomethyl(C)@5			-0.000218262	930.521	466.268	930.521	466.268	2	7	1.1.1.1509.2	11.8269	1506.15	1238.52	11.75	0.25	519.809	0.806721	13.6481	1238.52	112.73	999.14	101.61
3	8	8	8.115	8.115	8.115	sp|Q9D8E6|RL4_MOUSE	60S ribosomal protein L4 OS=Mus musculus GN=Rpl4 PE=1 SV=3	0	auto - discordant peptide type	0	99	ACARPLISVYSEK	Acetyl@N-term; Carbamidomethyl(C)@2	Acetyl@2	cleaved M-A@N-term	-0.00121457	1534.78	768.397	1534.78	768.398	2	13	1.1.1.1594.18	16.0526	2324.33	1094.79	16.17	0.25	313.964	0.806136	31.7042	1094.79	233.07	882.55	207.34
9	6	6	5.396	5.396	5.396	sp|P11983|TCPA_MOUSE	T-complex protein 1 subunit alpha OS=Mus musculus GN=Tcp1 PE=1 SV=3	1	auto	0	99	SLHDALCVVK	Carbamidomethyl(C)@7; Label:13C(6)15N(2)(K)@10			0.0006046	1148.61	383.878	1148.61	383.877	3	11	1.1.1.1501.2	11.4266	351.32	277.85	11.35	0.25	271.424	0.80429	24.4272	345.46	56.49	277.85	50.42
151	2	2	3.456	3.456	3.456	sp|P21550|ENOB_MOUSE	Beta-enolase OS=Mus musculus GN=Eno3 PE=1 SV=3	0	auto - shared MS/MS	0	93.3	VNQIGSVTESIQACK	Carbamidomethyl(C)@14			0.000716888	1632.81	817.415	1632.81	817.414	2	9	1.1.1.1560.11	14.3663	2006.75	947.8	14.22	0.2	344.661	0.803429	30.5915	947.8	190.48	761.49	175.63
24	4	4	6.265	6.265	6.265	sp|Q91ZN5|S35B2_MOUSE	Adenosine 3'-phospho 5'-phosphosulfate transporter 1 OS=Mus musculus GN=Slc35b2 PE=1 SV=1	1	auto	0	99	GLCFPLVK	Carbamidomethyl(C)@3; Label:13C(6)15N(2)(K)@8			0.000237848	940.53	471.272	940.53	471.272	2	7	1.1.1.1638.15	18.2305	10280.1	2322.84	17.91	0.3	506.842	0.79815	34.5018	2910.28	673.42	2322.84	594.46
3	8	8	8.115	8.115	8.115	sp|Q9D8E6|RL4_MOUSE	60S ribosomal protein L4 OS=Mus musculus GN=Rpl4 PE=1 SV=3	0	auto - discordant peptide type	0	97.81	ACARPLISVYSEK	Acetyl@N-term; Carbamidomethyl(C)@2	Acetyl@2	cleaved M-A@N-term	-0.00121457	1534.78	768.397	1534.78	768.398	2	9	1.1.1.1600.20	16.352	2324.33	988.13	16.17	0.25	395.575	0.787376	37.6642	988.13	246.67	778.03	219.43
151	2	2	3.456	3.456	3.456	sp|P21550|ENOB_MOUSE	Beta-enolase OS=Mus musculus GN=Eno3 PE=1 SV=3	0	auto - MS already used	0	99	VNQIGSVTESIQACK	Carbamidomethyl(C)@14; Label:13C(6)15N(2)(K)@15			-0.00229017	1640.83	821.42	1640.83	821.421	2	14	1.1.1.1555.18	14.1131	1706.1	940.42	14.22	0.2	612.953	0.786771	24.3516	1195.29	188.93	940.42	174.21
24	4	4	6.265	6.265	6.265	sp|Q91ZN5|S35B2_MOUSE	Adenosine 3'-phospho 5'-phosphosulfate transporter 1 OS=Mus musculus GN=Slc35b2 PE=1 SV=1	1	auto	0	94.27	GLCFPLVK	Carbamidomethyl(C)@3; Label:13C(6)15N(2)(K)@8			0.000237848	940.53	471.272	940.53	471.272	2	6	1.1.1.1635.7	18.0738	10280.1	5907.28	17.91	0.3	540.914	0.78578	13.2635	7517.73	662.97	5907.28	585.24
43	4	4	10.73	10.73	10.73	sp|P14869|RLA0_MOUSE	60S acidic ribosomal protein P0 OS=Mus musculus GN=Rplp0 PE=1 SV=3	0	auto - discordant peptide type	0	99	AGAIAPCEVTVPAQNTGLGPEK	Carbamidomethyl(C)@7; Cation:Na(E)@8; Label:13C(6)15N(2)(K)@22			0.000915824	2209.09	737.371	2209.09	737.371	3	16	1.1.1.1580.18	15.3571	3511.2	1866.89	15.23	0.15	707.627	0.782891	19.8158	2384.61	301.59	1866.89	284.79
14	4.73	4.77	11.28	11.28	11.28	sp|P12970|RL7A_MOUSE	60S ribosomal protein L7a OS=Mus musculus GN=Rpl7a PE=1 SV=2	1	auto	0	99	KTCTTVAFTQVNSEDKGALAK	Carbamidomethyl(C)@3		missed K-T@1; missed K-G@16	0.000807298	2268.14	568.043	2268.14	568.043	4	17	1.1.1.1478.2	10.482	657.21	521.23	10.57	0.21	426.809	0.78261	16.3607	521.23	55.14	407.92	50.91
3	8	8	8.115	8.115	8.115	sp|Q9D8E6|RL4_MOUSE	60S ribosomal protein L4 OS=Mus musculus GN=Rpl4 PE=1 SV=3	1	auto	0	99	GPCIIYNEDNGIIK	Carbamidomethyl(C)@3			-0.0016563	1604.79	803.4	1604.79	803.401	2	8	1.1.1.1604.19	16.5505	786.88	390.94	16.42	0.2	208.564	0.782038	56.1896	390.94	141.47	305.73	131.42
151	2	2	3.456	3.456	3.456	sp|P21550|ENOB_MOUSE	Beta-enolase OS=Mus musculus GN=Eno3 PE=1 SV=3	1	auto	0	99	VNQIGSVTESIQACK	Carbamidomethyl(C)@14			0.000716888	1632.81	817.415	1632.81	817.414	2	14	1.1.1.1555.17	14.1106	2006.75	1164.42	14.22	0.2	400.954	0.781367	25.0974	1164.42	188.93	909.84	174.21
43	4	4	10.73	10.73	10.73	sp|P14869|RLA0_MOUSE	60S acidic ribosomal protein P0 OS=Mus musculus GN=Rplp0 PE=1 SV=3	1	auto	0	99	AGAIAPCEVTVPAQNTGLGPEK	Carbamidomethyl(C)@7			0.00122808	2179.1	727.372	2179.09	727.372	3	21	1.1.1.1581.15	15.4102	9119.44	3171.71	15.27	0.15	953.191	0.777344	22.6153	3171.71	465.18	2465.51	424.43
43	4	4	10.73	10.73	10.73	sp|P14869|RLA0_MOUSE	60S acidic ribosomal protein P0 OS=Mus musculus GN=Rplp0 PE=1 SV=3	0	auto - MS already used	0	99	AGAIAPCEVTVPAQNTGLGPEK	Carbamidomethyl(C)@7; Label:13C(6)15N(2)(K)@22			0.000602526	2187.11	730.044	2187.11	730.043	3	20	1.1.1.1581.16	15.4127	7591.58	2374.2	15.23	0.15	976.202	0.771804	23.4148	3076.17	465.18	2374.2	424.43
24	4	4	6.265	6.265	6.265	sp|Q91ZN5|S35B2_MOUSE	Adenosine 3'-phospho 5'-phosphosulfate transporter 1 OS=Mus musculus GN=Slc35b2 PE=1 SV=1	1	auto	0	99	GLCFPLVK	Carbamidomethyl(C)@3			-0.000362258	932.515	467.265	932.515	467.265	2	9	1.1.1.1632.11	17.927	13192.3	13051.1	17.92	0.25	2284.6	0.768773	7.90655	13051.1	677.69	10033.3	598.23
3	8	8	8.115	8.115	8.115	sp|Q9D8E6|RL4_MOUSE	60S ribosomal protein L4 OS=Mus musculus GN=Rpl4 PE=1 SV=3	1	auto	0	99	GPCIIYNEDNGIIK	Carbamidomethyl(C)@3; Label:13C(6)15N(2)(K)@14			-0.00393078	1612.8	807.406	1612.8	807.408	2	14	1.1.1.1601.15	16.3979	679.07	580.69	16.42	0.15	355.475	0.765607	29.452	758.47	142.07	580.69	131.98
10	6	6	11.24	11.24	11.24	sp|P08249|MDHM_MOUSE	Malate dehydrogenase, mitochondrial OS=Mus musculus GN=Mdh2 PE=1 SV=3	1	auto	0	81.38	GYLGPEQLPDCLK	Carbamidomethyl(C)@11; Label:13C(6)15N(2)(K)@13			0.000999049	1496.74	749.379	1496.74	749.378	2	6	1.1.1.1631.16	17.8813	941	747.35	17.92	0.15	338.022	0.758954	34.42	984.71	210.04	747.35	201.89
29	4	4	3.583	3.583	3.583	sp|Q61656|DDX5_MOUSE	Probable ATP-dependent RNA helicase DDX5 OS=Mus musculus GN=Ddx5 PE=1 SV=2	0	auto - MS already used	0	99	GDGPICLVLAPTR	Carbamidomethyl(C)@6; Label:13C(6)15N(4)(R)@13			-0.00348521	1377.73	689.871	1377.73	689.873	2	7	1.1.1.1651.14	18.881	462.69	342.87	18.97	0.2	214.231	0.757975	46.1656	452.35	135.18	342.87	120.65
143	2	2	21.52	21.52	21.52	sp|P60603|ROMO1_MOUSE	Reactive oxygen species modulator 1 OS=Mus musculus GN=Romo1 PE=2 SV=1	1	auto	2	99	PVAVGPYGQSQPSCFDR	Carbamidomethyl(C)@14		cleaved M-P@N-term	0.0103567	1863.87	622.297	1863.86	622.293	3	17	1.1.1.1558.7	14.2588	310.51	294.63	14.22	0.25	215.516	0.75773	38.0236	294.63	74.57	223.25	63.35
29	4	4	3.583	3.583	3.583	sp|Q61656|DDX5_MOUSE	Probable ATP-dependent RNA helicase DDX5 OS=Mus musculus GN=Ddx5 PE=1 SV=2	1	auto	0	99	GDGPICLVLAPTR	Carbamidomethyl(C)@6			-0.000419359	1367.72	684.869	1367.72	684.869	2	7	1.1.1.1651.12	18.8794	580.85	447.41	18.96	0.2	247.765	0.753939	46.8207	447.41	135.18	337.32	120.65
84	2	2	2.058	2.058	2.058	sp|Q9D0E1|HNRPM_MOUSE	Heterogeneous nuclear ribonucleoprotein M OS=Mus musculus GN=Hnrnpm PE=1 SV=3	1	auto	2	99	GCGVVKFESPEVAER	Carbamidomethyl(C)@2		missed K-F@6	-0.000120282	1662.8	555.275	1662.8	555.275	3	15	1.1.1.1511.3	11.9254	187.8	186.96	11.95	0.25	224.056	0.74524	35.8172	186.96	43.72	139.33	37.8
24	4	4	6.265	6.265	6.265	sp|Q91ZN5|S35B2_MOUSE	Adenosine 3'-phospho 5'-phosphosulfate transporter 1 OS=Mus musculus GN=Slc35b2 PE=1 SV=1	1	auto	0	99	GLCFPLVK	Carbamidomethyl(C)@3; Label:13C(6)15N(2)(K)@8			0.000237848	940.53	471.272	940.53	471.272	2	9	1.1.1.1633.6	17.9728	10280.1	9079.49	17.91	0.3	1966.05	0.739803	8.49955	12272.9	670.03	9079.49	591.47
10	6	6	11.24	11.24	11.24	sp|P08249|MDHM_MOUSE	Malate dehydrogenase, mitochondrial OS=Mus musculus GN=Mdh2 PE=1 SV=3	1	auto	0	99	TIIPLISQCTPK	Carbamidomethyl(C)@9; Label:13C(6)15N(2)(K)@12			-0.00199991	1377.78	689.895	1377.78	689.896	2	10	1.1.1.1616.17	17.1467	1367.78	586.13	17.27	0.25	294.273	0.739652	44.424	792.44	208.26	586.13	209.93
22	4	4	5.028	5.028	5.028	sp|Q9D1C1|UBE2C_MOUSE; sp|P61089|UBE2N_MOUSE	Ubiquitin-conjugating enzyme E2 C OS=Mus musculus GN=Ube2c PE=1 SV=1; Ubiquitin-conjugating enzyme E2 N OS=Mus musculus GN=Ube2n PE=1 SV=1	0	auto - discordant peptide type	0	90.88	ICLDILK	Carbamidomethyl(C)@2; Cation:Na(D)@4		cleaved N-I@N-term	0.000806116	895.482	448.748	895.481	448.748	2	7	1.1.1.1621.3	17.3793	1016.82	491.19	17.47	0.15	191.522	0.738228	56.0546	491.19	188.06	362.61	148.46
70	2	2	2.933	2.933	2.933	sp|Q9Z2Z9|GFPT2_MOUSE; sp|P47856|GFPT1_MOUSE	Glutamine--fructose-6-phosphate aminotransferase [isomerizing] 2 OS=Mus musculus GN=Gfpt2 PE=1 SV=3; Glutamine--fructose-6-phosphate aminotransferase [isomerizing] 1 OS=Mus musculus GN=Gfpt1 PE=1 SV=3	1	auto	2	99	ETDCGVHINAGPEIGVASTK	Carbamidomethyl(C)@4; Label:13C(6)15N(2)(K)@20			0.00603153	2061.99	688.339	2061.99	688.337	3	12	1.1.1.1531.10	12.9291	249.74	246.59	12.94	0.15	265.584	0.737609	36.5451	334.31	79.67	246.59	68.32
141	2	2	7.955	7.955	7.955	sp|P62717|RL18A_MOUSE	60S ribosomal protein L18a OS=Mus musculus GN=Rpl18a PE=1 SV=1	1	auto	2	99	SSGEIVYCGQVFEK	Carbamidomethyl(C)@8			0.00279614	1601.74	801.879	1601.74	801.877	2	11	1.1.1.1581.18	15.4177	760.64	690.04	15.47	0.2	298.452	0.737059	29.515	690.04	134.35	508.6	112.82
122	2	2	3.867	3.867	3.867	sp|Q61990|PCBP2_MOUSE; sp|P57722|PCBP3_MOUSE	Poly(rC)-binding protein 2 OS=Mus musculus GN=Pcbp2 PE=1 SV=1; Poly(rC)-binding protein 3 OS=Mus musculus GN=Pcbp3 PE=1 SV=3	1	auto	0	99	LVVPASQCGSLIGK	Carbamidomethyl(C)@8; Label:13C(6)15N(2)(K)@14			0.00152668	1435.8	718.905	1435.79	718.905	2	13	1.1.1.1558.9	14.2705	879.69	793.81	14.32	0.2	353.701	0.73692	20.7277	1077.2	144.38	793.81	125.51
24	4	4	6.265	6.265	6.265	sp|Q91ZN5|S35B2_MOUSE	Adenosine 3'-phospho 5'-phosphosulfate transporter 1 OS=Mus musculus GN=Slc35b2 PE=1 SV=1	1	auto	0	20.11	GLCFPLVK	Carbamidomethyl(C)@3; Label:13C(6)15N(2)(K)@8			0.000237848	940.53	471.272	940.53	471.272	2	5	1.1.1.1639.4	18.2736	10280.1	1609.99	17.91	0.3	277.052	0.732153	47.5815	2198.98	667.96	1609.99	589.64
22	4	4	5.028	5.028	5.028	sp|Q9D1C1|UBE2C_MOUSE; sp|P61089|UBE2N_MOUSE	Ubiquitin-conjugating enzyme E2 C OS=Mus musculus GN=Ube2c PE=1 SV=1; Ubiquitin-conjugating enzyme E2 N OS=Mus musculus GN=Ube2n PE=1 SV=1	1	auto	0	99	ICLDILKDK	Carbamidomethyl(C)@2		cleaved N-I@N-term; missed K-D@7	0.000511893	1116.62	373.214	1116.62	373.214	3	12	1.1.1.1569.3	14.7824	7450.14	4295.5	14.88	0.25	1593.41	0.727627	13.0821	4295.5	373.2	3125.52	305.69
22	4	4	5.028	5.028	5.028	sp|Q9D1C1|UBE2C_MOUSE; sp|P61089|UBE2N_MOUSE	Ubiquitin-conjugating enzyme E2 C OS=Mus musculus GN=Ube2c PE=1 SV=1; Ubiquitin-conjugating enzyme E2 N OS=Mus musculus GN=Ube2n PE=1 SV=1	0	auto - MS already used	0	99	ICLDILKDK	Carbamidomethyl(C)@2; Label:13C(6)15N(2)(K)@7; Label:13C(6)15N(2)(K)@9		cleaved N-I@N-term; missed K-D@7	-0.000174084	1132.65	378.557	1132.65	378.557	3	12	1.1.1.1569.4	14.7841	4998.34	3175.33	14.88	0.2	1440.68	0.724969	12.8562	4379.95	373.2	3175.33	305.69
100	2	2	1.873	1.873	1.873	sp|Q8VBW6|ULA1_MOUSE	NEDD8-activating enzyme E1 regulatory subunit OS=Mus musculus GN=Nae1 PE=1 SV=1	1	auto	0	99	LLCSNSAFLR	Carbamidomethyl(C)@3; Label:13C(6)15N(4)(R)@10			-0.000436645	1189.61	595.815	1189.62	595.815	2	10	1.1.1.1569.10	14.7958	1660.92	1031.5	14.92	0.25	512.201	0.720352	22.9997	1431.94	220.52	1031.5	176.21
49	2.92	3.12	7.643	7.643	7.643	sp|Q8BP67|RL24_MOUSE	60S ribosomal protein L24 OS=Mus musculus GN=Rpl24 PE=1 SV=2	1	auto	2	99	VELCSFSGYK	Carbamidomethyl(C)@4			0.00300038	1188.55	595.283	1188.55	595.282	2	10	1.1.1.1568.8	14.7465	612.25	574.35	14.72	0.3	328.188	0.718308	30.0148	574.35	107.35	412.56	96.89
151	2	2	3.456	3.456	3.456	sp|P21550|ENOB_MOUSE	Beta-enolase OS=Mus musculus GN=Eno3 PE=1 SV=3	1	auto	0	99	VNQIGSVTESIQACK	Carbamidomethyl(C)@14; Label:13C(6)15N(2)(K)@15			-0.00129099	1640.83	547.95	1640.83	547.95	3	9	1.1.1.1555.4	14.0839	1186.83	450.2	14.18	0.15	265.78	0.714887	39.9151	629.75	147.9	450.2	145.3
159	2	2	3.989	3.989	3.989	sp|O35226|PSMD4_MOUSE	26S proteasome non-ATPase regulatory subunit 4 OS=Mus musculus GN=Psmd4 PE=1 SV=1	1	auto	2	99	LQAQQDAVNIVCHSK	Carbamidomethyl(C)@12			-0.00136871	1709.85	570.957	1709.85	570.958	3	17	1.1.1.1506.2	11.6773	301.89	280.16	11.71	0.2	284.671	0.707239	27.1444	280.16	49.91	198.14	40.58
22	4	4	5.028	5.028	5.028	sp|Q9D1C1|UBE2C_MOUSE; sp|P61089|UBE2N_MOUSE	Ubiquitin-conjugating enzyme E2 C OS=Mus musculus GN=Ube2c PE=1 SV=1; Ubiquitin-conjugating enzyme E2 N OS=Mus musculus GN=Ube2n PE=1 SV=1	1	auto	0	99	ICLDILK	Carbamidomethyl(C)@2		cleaved N-I@N-term	0.000477026	873.5	437.757	873.499	437.757	2	11	1.1.1.1619.3	17.2796	143510	13647.4	17.52	0.25	1322.04	0.704638	25.1429	13647.4	2241.35	9616.47	1830.77
151	2	2	3.456	3.456	3.456	sp|P21550|ENOB_MOUSE	Beta-enolase OS=Mus musculus GN=Eno3 PE=1 SV=3	1	auto	0	99	VNQIGSVTESIQACK	Carbamidomethyl(C)@14			6.3865e-05	1632.81	545.279	1632.81	545.279	3	17	1.1.1.1560.4	14.3388	1229.7	746.54	14.18	0.25	430.527	0.70094	34.3895	746.54	149.11	523.28	146.49
3	8	8	8.115	8.115	8.115	sp|Q9D8E6|RL4_MOUSE	60S ribosomal protein L4 OS=Mus musculus GN=Rpl4 PE=1 SV=3	0	auto - discordant peptide type	0	99	ACARPLISVYSEKGESSGK	Acetyl@N-term; Carbamidomethyl(C)@2	Acetyl@2	cleaved M-A@N-term; missed K-G@13	0.00125398	2080.03	694.35	2080.03	694.349	3	25	1.1.1.1547.8	13.7017	5749.56	4901.65	13.63	0.25	2249.26	0.696364	10.0188	4901.65	307.97	3413.33	266.37
151	2	2	3.456	3.456	3.456	sp|P21550|ENOB_MOUSE	Beta-enolase OS=Mus musculus GN=Eno3 PE=1 SV=3	0	auto - MS already used	2	99	VNQIGSVTESIQACK	Carbamidomethyl(C)@14; Label:13C(6)15N(2)(K)@15			-0.00129099	1640.83	547.95	1640.83	547.95	3	12	1.1.1.1560.5	14.3421	1186.83	512.73	14.18	0.15	410.437	0.695963	35.0132	736.72	149.11	512.73	146.49
3	8	8	8.115	8.115	8.115	sp|Q9D8E6|RL4_MOUSE	60S ribosomal protein L4 OS=Mus musculus GN=Rpl4 PE=1 SV=3	0	auto - discordant peptide type	0	99	ACARPLISVYSEKGESSGK	Acetyl@N-term; Carbamidomethyl(C)@2; Label:13C(6)15N(4)(R)@4; Label:13C(6)15N(2)(K)@13; Label:13C(6)15N(2)(K)@19	Acetyl@2	cleaved M-A@N-term; missed K-G@13	-0.00123128	2106.06	703.028	2106.06	703.028	3	25	1.1.1.1547.9	13.705	4301.02	3349.01	13.63	0.2	1913.47	0.693314	10.1936	4830.44	307.97	3349.01	266.37
122	2	2	3.867	3.867	3.867	sp|Q61990|PCBP2_MOUSE; sp|P57722|PCBP3_MOUSE	Poly(rC)-binding protein 2 OS=Mus musculus GN=Pcbp2 PE=1 SV=1; Poly(rC)-binding protein 3 OS=Mus musculus GN=Pcbp3 PE=1 SV=3	1	auto	2	99	LVVPASQCGSLIGK	Carbamidomethyl(C)@8			0.00196896	1427.78	714.899	1427.78	714.898	2	11	1.1.1.1562.6	14.4455	1164.04	615.44	14.32	0.2	241.967	0.693195	37.6518	615.44	144.47	426.62	125.59
22	4	4	5.028	5.028	5.028	sp|Q9D1C1|UBE2C_MOUSE; sp|P61089|UBE2N_MOUSE	Ubiquitin-conjugating enzyme E2 C OS=Mus musculus GN=Ube2c PE=1 SV=1; Ubiquitin-conjugating enzyme E2 N OS=Mus musculus GN=Ube2n PE=1 SV=1	1	auto	0	99	ICLDILK	Carbamidomethyl(C)@2; Label:13C(6)15N(2)(K)@7		cleaved N-I@N-term	0.000650717	881.514	441.764	881.514	441.764	2	11	1.1.1.1628.3	17.7256	95748.5	36688.6	17.52	0.25	6485.54	0.692778	9.6141	52958.7	3293.31	36688.6	2690.04
163	2	2	5.357	5.357	5.357	sp|O08709|PRDX6_MOUSE	Peroxiredoxin-6 OS=Mus musculus GN=Prdx6 PE=1 SV=3	1	auto	2	99	DFTPVCTTELGR	Carbamidomethyl(C)@6; Label:13C(6)15N(4)(R)@12			0.000754131	1404.66	469.227	1404.66	469.227	3	9	1.1.1.1543.4	13.4909	435.29	287.8	13.38	0.2	214.065	0.687037	35.8258	418.9	87.92	287.8	83.56
22	4	4	5.028	5.028	5.028	sp|Q9D1C1|UBE2C_MOUSE; sp|P61089|UBE2N_MOUSE	Ubiquitin-conjugating enzyme E2 C OS=Mus musculus GN=Ube2c PE=1 SV=1; Ubiquitin-conjugating enzyme E2 N OS=Mus musculus GN=Ube2n PE=1 SV=1	1	auto	0	99	ICLDILK	Carbamidomethyl(C)@2		cleaved N-I@N-term	0.000477026	873.5	437.757	873.499	437.757	2	11	1.1.1.1629.2	17.7906	143510	36381.9	17.52	0.25	5966.27	0.684277	14.0985	36381.9	3293.91	24895.3	2690.52
22	4	4	5.028	5.028	5.028	sp|Q9D1C1|UBE2C_MOUSE; sp|P61089|UBE2N_MOUSE	Ubiquitin-conjugating enzyme E2 C OS=Mus musculus GN=Ube2c PE=1 SV=1; Ubiquitin-conjugating enzyme E2 N OS=Mus musculus GN=Ube2n PE=1 SV=1	1	auto	0	99	ICLDILK	Carbamidomethyl(C)@2; Label:13C(6)15N(2)(K)@7		cleaved N-I@N-term	0.000650717	881.514	441.764	881.514	441.764	2	9	1.1.1.1622.6	17.43	95748.5	79444.5	17.52	0.25	5410.46	0.679079	3.01179	116988	2252.52	79444.5	1839.9
122	2	2	3.867	3.867	3.867	sp|Q61990|PCBP2_MOUSE; sp|P57722|PCBP3_MOUSE	Poly(rC)-binding protein 2 OS=Mus musculus GN=Pcbp2 PE=1 SV=1; Poly(rC)-binding protein 3 OS=Mus musculus GN=Pcbp3 PE=1 SV=3	1	auto	0	99	LVVPASQCGSLIGK	Carbamidomethyl(C)@8			0.00196896	1427.78	714.899	1427.78	714.898	2	9	1.1.1.1557.11	14.2073	1164.04	650.3	14.32	0.2	260.008	0.678025	35.87	650.3	143.46	440.92	124.71
89	2	2	8.466	8.466	8.466	sp|Q99LX0|PARK7_MOUSE	Protein deglycase DJ-1 OS=Mus musculus GN=Park7 PE=1 SV=1	1	auto	0	99	VTVAGLAGKDPVQCSR	Carbamidomethyl(C)@14		missed K-D@9	-5.07709e-05	1656.86	553.294	1656.86	553.294	3	17	1.1.1.1500.3	11.3691	798.91	522.57	11.46	0.25	385.836	0.675565	21.6973	522.57	74.06	353.03	58
22	4	4	5.028	5.028	5.028	sp|Q9D1C1|UBE2C_MOUSE; sp|P61089|UBE2N_MOUSE	Ubiquitin-conjugating enzyme E2 C OS=Mus musculus GN=Ube2c PE=1 SV=1; Ubiquitin-conjugating enzyme E2 N OS=Mus musculus GN=Ube2n PE=1 SV=1	1	auto	0	99	ICLDILK	Carbamidomethyl(C)@2; Label:13C(6)15N(2)(K)@7		cleaved N-I@N-term	0.000650717	881.514	441.764	881.514	441.764	2	11	1.1.1.1623.3	17.4805	95748.5	95024.4	17.52	0.25	19252.1	0.674112	2.77813	140962	2492.67	95024.4	2036.06
89	2	2	8.466	8.466	8.466	sp|Q99LX0|PARK7_MOUSE	Protein deglycase DJ-1 OS=Mus musculus GN=Park7 PE=1 SV=1	0	auto - MS already used	0	99	VTVAGLAGKDPVQCSR	Label:13C(6)15N(2)(K)@9; Carbamidomethyl(C)@14; Label:13C(6)15N(4)(R)@16		missed K-D@9	-0.00208843	1674.88	559.301	1674.88	559.302	3	15	1.1.1.1500.4	11.3757	490.08	370.34	11.45	0.2	381.929	0.672991	20.6495	550.29	74.06	370.34	58
14	4.73	4.77	11.28	11.28	11.28	sp|P12970|RL7A_MOUSE	60S ribosomal protein L7a OS=Mus musculus GN=Rpl7a PE=1 SV=2	1	auto	2	99	KTCTTVAFTQVNSEDKGALAK	Carbamidomethyl(C)@3		missed K-T@1; missed K-G@16	0.000807298	2268.14	568.043	2268.14	568.043	4	13	1.1.1.1484.2	10.7365	657.21	224.3	10.57	0.21	195.17	0.670174	45.022	224.3	59.32	150.32	54.77
100	2	2	1.873	1.873	1.873	sp|Q8VBW6|ULA1_MOUSE	NEDD8-activating enzyme E1 regulatory subunit OS=Mus musculus GN=Nae1 PE=1 SV=1	0	auto - shared MS/MS	0	92.17	LLCSNSAFLR	Carbamidomethyl(C)@3; Label:13C(6)15N(4)(R)@10			-0.000436645	1189.61	595.815	1189.62	595.815	2	7	1.1.1.1573.10	14.9942	1660.92	1315.22	14.92	0.25	489.431	0.669534	18.1793	1964.38	229.35	1315.22	183.27
22	4	4	5.028	5.028	5.028	sp|Q9D1C1|UBE2C_MOUSE; sp|P61089|UBE2N_MOUSE	Ubiquitin-conjugating enzyme E2 C OS=Mus musculus GN=Ube2c PE=1 SV=1; Ubiquitin-conjugating enzyme E2 N OS=Mus musculus GN=Ube2n PE=1 SV=1	1	auto	0	98.42	ICLDILK	Carbamidomethyl(C)@2		cleaved N-I@N-term	0.000477026	873.5	437.757	873.499	437.757	2	11	1.1.1.1624.2	17.5449	143510	133693	17.52	0.25	21696.3	0.668766	6.34698	133693	5375.54	89409.4	4390.84
100	2	2	1.873	1.873	1.873	sp|Q8VBW6|ULA1_MOUSE	NEDD8-activating enzyme E1 regulatory subunit OS=Mus musculus GN=Nae1 PE=1 SV=1	1	auto	0	99	LLCSNSAFLR	Carbamidomethyl(C)@3; Label:13C(6)15N(4)(R)@10			-0.000436645	1189.61	595.815	1189.62	595.815	2	11	1.1.1.1573.9	14.9925	1660.92	1324.91	14.92	0.25	624.966	0.666833	18.0164	1986.87	229.35	1324.91	183.27
173	0.75	1.66	2.715	2.715	2.715	sp|Q9CXK4|SWET1_MOUSE	Sugar transporter SWEET1 OS=Mus musculus GN=Slc50a1 PE=2 SV=1	1	auto	0	96.98	LGLFCK	Carbamidomethyl(C)@5			0.00200481	736.396	369.205	736.394	369.204	2	5	1.1.1.1540.3	13.3369	285.5	282.28	13.38	0.3	147.574	0.664199	50.2433	282.28	70.47	187.49	81.75
30	4	4	1.985	1.985	1.985	sp|Q02053|UBA1_MOUSE	Ubiquitin-like modifier-activating enzyme 1 OS=Mus musculus GN=Uba1 PE=1 SV=1	1	auto	0	99	DNPGVVTCLDEAR	Carbamidomethyl(C)@8; Label:13C(6)15N(4)(R)@13			-0.0087701	1454.66	728.338	1454.67	728.342	2	11	1.1.1.1551.12	13.9107	140.1	125.54	13.93	0.15	161.155	0.653412	50.692	192.13	62.09	125.54	49.03
71	2	2	4.624	4.624	4.624	sp|Q9WUM5|SUCA_MOUSE	Succinyl-CoA ligase [ADP/GDP-forming] subunit alpha, mitochondrial OS=Mus musculus GN=Suclg1 PE=1 SV=4	1	auto	0	99	LIGPNCPGVINPGECK	Carbamidomethyl(C)@6; Carbamidomethyl(C)@15			0.0143536	1723.85	575.625	1723.84	575.62	3	9	1.1.1.1550.4	13.8368	589.87	436.07	13.92	0.2	284.809	0.651317	37.1651	436.07	100.11	284.02	83.01
71	2	2	4.624	4.624	4.624	sp|Q9WUM5|SUCA_MOUSE	Succinyl-CoA ligase [ADP/GDP-forming] subunit alpha, mitochondrial OS=Mus musculus GN=Suclg1 PE=1 SV=4	0	auto - MS already used	2	99	LIGPNCPGVINPGECK	Carbamidomethyl(C)@6; Carbamidomethyl(C)@15; Label:13C(6)15N(2)(K)@16			0.00420915	1731.86	578.293	1731.85	578.292	3	10	1.1.1.1550.5	13.8392	405.55	287.33	13.93	0.25	279.561	0.649113	36.6896	442.65	100.11	287.33	83.01
22	4	4	5.028	5.028	5.028	sp|Q9D1C1|UBE2C_MOUSE; sp|P61089|UBE2N_MOUSE	Ubiquitin-conjugating enzyme E2 C OS=Mus musculus GN=Ube2c PE=1 SV=1; Ubiquitin-conjugating enzyme E2 N OS=Mus musculus GN=Ube2n PE=1 SV=1	1	auto	0	99	ICLDILK	Carbamidomethyl(C)@2		cleaved N-I@N-term	0.000477026	873.5	437.757	873.499	437.757	2	11	1.1.1.1634.5	18.0236	143510	11669.4	17.52	0.25	1890.96	0.644494	30.6708	11669.4	2217	7520.87	1810.89
69	2	2	14.44	7.222	7.222	sp|O55013|TPPC3_MOUSE	Trafficking protein particle complex subunit 3 OS=Mus musculus GN=Trappc3 PE=1 SV=1	0	auto - discordant peptide type	0	87.73	CHDFRETADVIAK	Carbamidomethyl(C)@1; Dehydrated(D)@3; Deamidated(R)@5	Deamidated(R)@72	missed R-E@5	0.0013868	1543.71	515.577	1543.71	515.577	3	11	1.1.1.1537.4	13.1962	546.38	540.08	13.19	0.15	243.01	0.64259	30.8238	540.08	103.04	347.05	84.02
100	2	2	1.873	1.873	1.873	sp|Q8VBW6|ULA1_MOUSE	NEDD8-activating enzyme E1 regulatory subunit OS=Mus musculus GN=Nae1 PE=1 SV=1	1	auto	0	99	LLCSNSAFLR	Carbamidomethyl(C)@3			-0.00127901	1179.61	590.81	1179.61	590.811	2	12	1.1.1.1572.9	14.9508	2601.29	2406	14.92	0.2	900.004	0.640403	15.119	2406	227.49	1540.81	181.78
22	4	4	5.028	5.028	5.028	sp|Q9D1C1|UBE2C_MOUSE; sp|P61089|UBE2N_MOUSE	Ubiquitin-conjugating enzyme E2 C OS=Mus musculus GN=Ube2c PE=1 SV=1; Ubiquitin-conjugating enzyme E2 N OS=Mus musculus GN=Ube2n PE=1 SV=1	1	auto	2	99	ICLDILK	Carbamidomethyl(C)@2; Label:13C(6)15N(2)(K)@7		cleaved N-I@N-term	0.000650717	881.514	441.764	881.514	441.764	2	11	1.1.1.1633.5	17.9719	95748.5	9355.02	17.52	0.25	1995.18	0.640003	24.5128	14617.1	2209.9	9355.02	1805.08
49	2.92	3.12	7.643	7.643	7.643	sp|Q8BP67|RL24_MOUSE	60S ribosomal protein L24 OS=Mus musculus GN=Rpl24 PE=1 SV=2	1	auto	0	99	VELCSFSGYK	Carbamidomethyl(C)@4; Label:13C(6)15N(2)(K)@10			0.00121727	1196.56	599.289	1196.56	599.289	2	10	1.1.1.1569.11	14.7982	477.75	293.91	14.68	0.2	169.014	0.632309	40.1144	464.82	106.99	293.91	96.56
22	4	4	5.028	5.028	5.028	sp|Q9D1C1|UBE2C_MOUSE; sp|P61089|UBE2N_MOUSE	Ubiquitin-conjugating enzyme E2 C OS=Mus musculus GN=Ube2c PE=1 SV=1; Ubiquitin-conjugating enzyme E2 N OS=Mus musculus GN=Ube2n PE=1 SV=1	1	auto	0	99	ICLDILKDK	Carbamidomethyl(C)@2		cleaved N-I@N-term; missed K-D@7	0.000511893	1116.62	373.214	1116.62	373.214	3	12	1.1.1.1573.2	14.9809	7450.14	5591.29	14.88	0.25	1640.38	0.61009	11.6211	5591.29	388.14	3411.19	317.92
78	2	2	2.824	2.824	2.824	sp|Q9DCL9|PUR6_MOUSE	Multifunctional protein ADE2 OS=Mus musculus GN=Paics PE=1 SV=4	1	auto	2	99	ACGNFGIPCELR	Carbamidomethyl(C)@2; Carbamidomethyl(C)@9			-0.0012007	1392.63	697.321	1392.63	697.321	2	10	1.1.1.1608.20	16.7568	591.46	374.9	16.62	0.25	224.607	0.606082	50.6056	374.9	122.37	227.22	87.87
32	4	4	2.936	2.936	2.936	sp|P80318|TCPG_MOUSE	T-complex protein 1 subunit gamma OS=Mus musculus GN=Cct3 PE=1 SV=1	1	auto	2	99	VEKIPGGIIEDSCVLR	Label:13C(6)15N(2)(K)@3; Carbamidomethyl(C)@13; Label:13C(6)15N(4)(R)@16		missed K-I@3	0.000550614	1801.97	601.665	1801.97	601.665	3	11	1.1.1.1602.12	16.4419	234.64	208.41	16.42	0.25	280.73	0.601698	46.9209	346.37	98.48	208.41	77.79
22	4	4	5.028	5.028	5.028	sp|Q9D1C1|UBE2C_MOUSE; sp|P61089|UBE2N_MOUSE	Ubiquitin-conjugating enzyme E2 C OS=Mus musculus GN=Ube2c PE=1 SV=1; Ubiquitin-conjugating enzyme E2 N OS=Mus musculus GN=Ube2n PE=1 SV=1	1	auto	0	99	ICLDILKDK	Carbamidomethyl(C)@2; Label:13C(6)15N(2)(K)@7; Label:13C(6)15N(2)(K)@9		cleaved N-I@N-term; missed K-D@7	-0.000512149	1132.65	567.332	1132.65	567.332	2	11	1.1.1.1573.8	14.9909	939.63	673.57	14.88	0.25	279.43	0.60167	25.8942	1119.5	177.62	673.57	137.84
33	4	4	8.889	8.889	8.889	sp|P63276|RS17_MOUSE	40S ribosomal protein S17 OS=Mus musculus GN=Rps17 PE=1 SV=2	1	auto	0	99	VCEEIAIIPSKK	Carbamidomethyl(C)@2		missed K-K@11	3.91914e-05	1385.76	462.927	1385.76	462.927	3	16	1.1.1.1503.2	11.5158	473.98	363.08	11.45	0.2	219.908	0.595158	30.9597	363.08	61.96	216.09	55.82
70	2	2	2.933	2.933	2.933	sp|Q9Z2Z9|GFPT2_MOUSE; sp|P47856|GFPT1_MOUSE	Glutamine--fructose-6-phosphate aminotransferase [isomerizing] 2 OS=Mus musculus GN=Gfpt2 PE=1 SV=3; Glutamine--fructose-6-phosphate aminotransferase [isomerizing] 1 OS=Mus musculus GN=Gfpt1 PE=1 SV=3	1	auto	0	99	ETDCGVHINAGPEIGVASTK	Carbamidomethyl(C)@4			-0.00158322	2053.97	685.665	2053.97	685.665	3	9	1.1.1.1533.8	13.0178	339.62	260.3	12.94	0.15	287.832	0.586208	51.7732	260.3	76.05	152.59	65.22
10	6	6	11.24	11.24	11.24	sp|P08249|MDHM_MOUSE	Malate dehydrogenase, mitochondrial OS=Mus musculus GN=Mdh2 PE=1 SV=3	1	auto	2	99	GYLGPEQLPDCLK	Carbamidomethyl(C)@11			0.00131968	1488.73	745.372	1488.73	745.371	2	11	1.1.1.1630.9	17.8442	1015.9	891.49	17.91	0.25	281.148	0.563876	53.0021	891.49	239.09	502.69	229.81
142	2	2	6.011	6.011	6.011	sp|P61082|UBC12_MOUSE	NEDD8-conjugating enzyme Ubc12 OS=Mus musculus GN=Ube2m PE=1 SV=1	1	auto	2	99	LVICPDEGFYK	Carbamidomethyl(C)@4			-0.00156639	1339.65	670.831	1339.65	670.831	2	10	1.1.1.1617.13	17.1915	905.39	867.57	17.18	0.25	280.98	0.511774	33.6859	867.57	172.05	444	120.9
94	2	2	3.858	3.858	3.858	sp|Q93092|TALDO_MOUSE	Transaldolase OS=Mus musculus GN=Taldo1 PE=1 SV=2	0	auto - MS already used	0	99	ALAGCDFLTISPK	Carbamidomethyl(C)@5; Label:13C(6)15N(2)(K)@13			-0.0032882	1399.72	700.869	1399.73	700.87	2	11	1.1.1.1648.13	18.7395	741.02	589.94	18.82	0.2	295.323	0.465139	31.5968	1268.31	218.79	589.94	156.17
94	2	2	3.858	3.858	3.858	sp|Q93092|TALDO_MOUSE	Transaldolase OS=Mus musculus GN=Taldo1 PE=1 SV=2	1	auto	0	99	ALAGCDFLTISPK	Carbamidomethyl(C)@5			-3.85744e-05	1391.71	696.863	1391.71	696.863	2	9	1.1.1.1648.12	18.7378	1454.52	1256.62	18.77	0.2	404.921	0.461914	32.0472	1256.62	218.79	580.45	156.17
87	2	2	8.075	8.075	8.075	sp|Q9CRC0|VKOR1_MOUSE	Vitamin K epoxide reductase complex subunit 1 OS=Mus musculus GN=Vkorc1 PE=1 SV=1	1	auto	2	99	ALCDVGTAISCSR	Carbamidomethyl(C)@3; Carbamidomethyl(C)@11			-0.002182	1408.64	705.328	1408.64	705.329	2	10	1.1.1.1529.5	12.8125	328	310.69	12.79	0.25	189.079	0.452766	51.1823	310.69	86.31	140.67	60.47
34	4	4	5.759	5.759	5.759	sp|P63038|CH60_MOUSE	60 kDa heat shock protein, mitochondrial OS=Mus musculus GN=Hspd1 PE=1 SV=1	1	auto	0	99	AAVEEGIVLGGGCALLR	Carbamidomethyl(C)@13; Label:13C(6)15N(4)(R)@17			-0.00162301	1693.9	847.96	1693.91	847.96	2	13	1.1.1.1683.10	20.4897	1014.57	419	20.37	0.15	242.698	0.441053	46.9009	950	192.63	419	177.2
151	2	2	3.456	3.456	3.456	sp|P21550|ENOB_MOUSE	Beta-enolase OS=Mus musculus GN=Eno3 PE=1 SV=3	0	auto - discordant peptide type	0	99	VNQIGSVTESIQACK	Cation:Na(E)@9; Carbamidomethyl(C)@14			0.00679443	1654.8	552.608	1654.8	552.606	3	15	1.1.1.1558.4	14.2438	601.5	568.86	14.23	0.2	267.342	0.436751	38.6303	568.86	103.78	248.45	84.6
89	2	2	8.466	8.466	8.466	sp|Q99LX0|PARK7_MOUSE	Protein deglycase DJ-1 OS=Mus musculus GN=Park7 PE=1 SV=1	1	auto	0	99	VTVAGLAGKDPVQCSR	Carbamidomethyl(C)@14		missed K-D@9	-5.07709e-05	1656.86	553.294	1656.86	553.294	3	12	1.1.1.1504.3	11.5607	798.91	643.3	11.46	0.25	414.347	0.427126	26.572	643.3	81.84	274.77	64.1
151	2	2	3.456	3.456	3.456	sp|P21550|ENOB_MOUSE	Beta-enolase OS=Mus musculus GN=Eno3 PE=1 SV=3	0	auto - discordant peptide type	0	99	VNQIGSVTESIQACK	Cation:Na(E)@9; Carbamidomethyl(C)@14; Label:13C(6)15N(2)(K)@15			0.00342527	1662.81	555.279	1662.81	555.277	3	16	1.1.1.1558.5	14.2488	399.7	235.64	14.18	0.1	353.691	0.420816	40.4037	559.96	103.78	235.64	84.6
78	2	2	2.824	2.824	2.824	sp|Q9DCL9|PUR6_MOUSE	Multifunctional protein ADE2 OS=Mus musculus GN=Paics PE=1 SV=4	1	auto	0	99	ACGNFGIPCELR	Carbamidomethyl(C)@2; Carbamidomethyl(C)@9; Label:13C(6)15N(4)(R)@12			0.00403397	1402.64	702.327	1402.64	702.325	2	9	1.1.1.1606.12	16.6361	304.98	242.87	16.67	0.2	214.012	0.416937	42.0175	582.51	122.9	242.87	88.25
180	0.21	0.89	0.9631	0.9631	0	sp|P40142|TKT_MOUSE	Transketolase OS=Mus musculus GN=Tkt PE=1 SV=1	1	auto	0.208309	94.71	GICFIR	Carbamidomethyl(C)@3			0.0015519	764.402	383.208	764.4	383.207	2	6	1.1.1.1543.3	13.4875	317.43	278.75	13.43	0.3	285.546	0.413704	45.3513	278.75	71.36	115.32	43.17
94	2	2	3.858	3.858	3.858	sp|Q93092|TALDO_MOUSE	Transaldolase OS=Mus musculus GN=Taldo1 PE=1 SV=2	0	auto - MS already used	0	99	ALAGCDFLTISPK	Carbamidomethyl(C)@5; Label:13C(6)15N(2)(K)@13			-0.0032882	1399.72	700.869	1399.73	700.87	2	8	1.1.1.1652.12	18.9297	741.02	381.16	18.82	0.2	206.885	0.411989	46.7958	925.17	216.43	381.16	154.48
94	2	2	3.858	3.858	3.858	sp|Q93092|TALDO_MOUSE	Transaldolase OS=Mus musculus GN=Taldo1 PE=1 SV=2	1	auto	2	99	ALAGCDFLTISPK	Carbamidomethyl(C)@5			-3.85744e-05	1391.71	696.863	1391.71	696.863	2	9	1.1.1.1652.11	18.9289	1454.52	929.91	18.77	0.2	289.795	0.411954	46.5603	929.91	216.43	383.08	154.48
89	2	2	8.466	8.466	8.466	sp|Q99LX0|PARK7_MOUSE	Protein deglycase DJ-1 OS=Mus musculus GN=Park7 PE=1 SV=1	0	auto - MS already used	2	99	VTVAGLAGKDPVQCSR	Label:13C(6)15N(2)(K)@9; Carbamidomethyl(C)@14; Label:13C(6)15N(4)(R)@16		missed K-D@9	-0.00208843	1674.88	559.301	1674.88	559.302	3	10	1.1.1.1504.6	11.5682	490.08	250.64	11.45	0.2	503.805	0.406461	28.8132	616.64	81.84	250.64	64.1
20	4	4	7.045	7.045	7.045	sp|Q64467|G3PT_MOUSE; sp|P16858|G3P_MOUSE	Glyceraldehyde-3-phosphate dehydrogenase, testis-specific OS=Mus musculus GN=Gapdhs PE=1 SV=1; Glyceraldehyde-3-phosphate dehydrogenase OS=Mus musculus GN=Gapdh PE=1 SV=2	0	auto - discordant peptide type	0	78.82	IVSNASCTTNCLAPLAK	Methylthio(N)@4; Carbamidomethyl(C)@7; Carbamidomethyl(C)@11	Methylthio(N)@253	cleaved T-I@N-term	0.0124452	1864.9	622.64	1864.88	622.635	3	8	1.1.1.1553.4	13.9915	523.89	396.61	14.07	0.3	303.281	0.377499	48.492	396.61	94.61	149.72	63.21
1	10	10	9.059	9.059	9.059	cont|000127	spt|P48668| Keratin, type II cytoskeletal 6E (Cytokeratin 6E) (CK 6E) (K6e keratin) [Homo sapiens (contaminant)]	0	auto - shared MS/MS	2	99	GSGGLGGACGGAGFGSR	Carbamidomethyl(C)@9			-0.000984997	1423.63	712.82	1423.63	712.82	2	13	1.1.1.1479.5	10.5554	299.86	288.56	10.57	0.26	178.678	0.01		288.56	37.97	0	0
1	10	10	9.059	9.059	9.059	cont|000127	spt|P48668| Keratin, type II cytoskeletal 6E (Cytokeratin 6E) (CK 6E) (K6e keratin) [Homo sapiens (contaminant)]	0	auto - shared MS/MS	2	99	ISIGGGSCAISGGYGSR	Carbamidomethyl(C)@8			-8.13781e-05	1597.75	799.883	1597.75	799.883	2	15	1.1.1.1545.14	13.6218	6959.3	1684.56	13.77	0.2	373.654	0.01		1684.56	333.4	0	0
1	10	10	9.059	9.059	9.059	cont|000127	spt|P48668| Keratin, type II cytoskeletal 6E (Cytokeratin 6E) (CK 6E) (K6e keratin) [Homo sapiens (contaminant)]	1	auto	2	99	QCASLQAAIADAEQR	Carbamidomethyl(C)@2			0.00162916	1630.77	544.599	1630.77	544.598	3	16	1.1.1.1633.10	17.9769	3247.76	2653.47	17.91	0.2	821.073	0.01		2653.47	332.45	0	0
1	10	10	9.059	9.059	9.059	cont|000127	spt|P48668| Keratin, type II cytoskeletal 6E (Cytokeratin 6E) (CK 6E) (K6e keratin) [Homo sapiens (contaminant)]	0	auto - shared MS/MS	0	99	ISIGGGSCAISGGYGSR	Carbamidomethyl(C)@8			-8.13781e-05	1597.75	799.883	1597.75	799.883	2	18	1.1.1.1550.14	13.8642	6959.3	4085.85	13.77	0.2	997.857	0.01		4085.85	343.85	0	0
1	10	10	9.059	9.059	9.059	cont|000127	spt|P48668| Keratin, type II cytoskeletal 6E (Cytokeratin 6E) (CK 6E) (K6e keratin) [Homo sapiens (contaminant)]	1	auto	0	99	KQCASLQAAIADAEQR	Carbamidomethyl(C)@3		missed K-Q@1	0.00230264	1758.87	587.298	1758.87	587.297	3	16	1.1.1.1571.9	14.8957	1106.18	853.53	14.98	0.25	564.226	0.01		853.53	148.79	0	0
1	10	10	9.059	9.059	9.059	cont|000127	spt|P48668| Keratin, type II cytoskeletal 6E (Cytokeratin 6E) (CK 6E) (K6e keratin) [Homo sapiens (contaminant)]	0	auto - MS already used	0	83.72	KQCASLQAAIADAEQR	Carbamidomethyl(C)@3		missed K-Q@1	0.00230264	1758.87	587.298	1758.87	587.297	3	7	1.1.1.1571.10	14.8982	1106.18	865.05	14.98	0.25	357.224	0.01		865.05	148.79	0	0
1	10	10	9.059	9.059	9.059	cont|000127	spt|P48668| Keratin, type II cytoskeletal 6E (Cytokeratin 6E) (CK 6E) (K6e keratin) [Homo sapiens (contaminant)]	1	auto	0	99	QCASLQAAIADAEQR	Carbamidomethyl(C)@2			0.00100153	1630.77	816.394	1630.77	816.394	2	13	1.1.1.1631.19	17.8837	2754.24	2633.98	17.91	0.2	757.873	0.01		2633.98	345.4	0	0
4	8	8	51.72	51.72	51.72	cont|000085; cont|000078; cont|000044; cont|000024; cont|000020; cont|000019; cont|000018; cont|000011; cont|000004	gi|229725|pdb|1BPT| Bovine Pancreatic Trypsin Inhibitor (BPTI) Mutant (Tyr 23 Replaced By Ala) (Y23A) [Bos taurus (contaminant)]; gi|28373262|pdb|1CO7|I Chain I, R117h Mutant Rat Anionic Trypsin Complexed With Bovine Pancreatic Trypsin Inhibitor (Bpti) [Bos taurus (contaminant)]; gi|4139559|pdb|3TGI|I Chain I, Wild-Type Rat Anionic Trypsin Complexed With Bovine Pancreatic Trypsin Inhibitor (Bpti)…	1	auto	2	99	AGLCQTFVYGGCR	Carbamidomethyl(C)@4; Carbamidomethyl(C)@12			0.000549501	1487.67	744.84	1487.66	744.84	2	15	1.1.1.1588.18	15.7521	64341.2	8191.82	15.47	0.2	1772.27	0.01		8191.82	1273	0	0
4	8	8	51.72	51.72	51.72	cont|000085; cont|000078; cont|000044; cont|000024; cont|000020; cont|000019; cont|000018; cont|000011; cont|000004	gi|229725|pdb|1BPT| Bovine Pancreatic Trypsin Inhibitor (BPTI) Mutant (Tyr 23 Replaced By Ala) (Y23A) [Bos taurus (contaminant)]; gi|28373262|pdb|1CO7|I Chain I, R117h Mutant Rat Anionic Trypsin Complexed With Bovine Pancreatic Trypsin Inhibitor (Bpti) [Bos taurus (contaminant)]; gi|4139559|pdb|3TGI|I Chain I, Wild-Type Rat Anionic Trypsin Complexed With Bovine Pancreatic Trypsin Inhibitor (Bpti)…	1	auto	2	99	DFCLEPPYTGPCK	Carbamidomethyl(C)@3; Carbamidomethyl(C)@12		cleaved P-D@N-term	0.00046707	1582.68	792.347	1582.68	792.347	2	15	1.1.1.1641.18	18.3852	6392.41	6233.22	18.42	0.4	1304.39	0.01		6233.22	452.57	0	0
4	8	8	51.72	51.72	51.72	cont|000085; cont|000078; cont|000044; cont|000024; cont|000020; cont|000019; cont|000018; cont|000011; cont|000004	gi|229725|pdb|1BPT| Bovine Pancreatic Trypsin Inhibitor (BPTI) Mutant (Tyr 23 Replaced By Ala) (Y23A) [Bos taurus (contaminant)]; gi|28373262|pdb|1CO7|I Chain I, R117h Mutant Rat Anionic Trypsin Complexed With Bovine Pancreatic Trypsin Inhibitor (Bpti) [Bos taurus (contaminant)]; gi|4139559|pdb|3TGI|I Chain I, Wild-Type Rat Anionic Trypsin Complexed With Bovine Pancreatic Trypsin Inhibitor (Bpti)…	1	auto	2	99	RPDFCLEPPYTGPCK	Carbamidomethyl(C)@5; Carbamidomethyl(C)@14			0.00149015	1835.83	612.952	1835.83	612.952	3	13	1.1.1.1586.10	15.6513	1324.51	1277.47	15.62	0.5	713.941	0.01		1277.47	194.76	0	0
4	8	8	51.72	51.72	51.72	cont|000085; cont|000078; cont|000044; cont|000024; cont|000020; cont|000019; cont|000018; cont|000011; cont|000004	gi|229725|pdb|1BPT| Bovine Pancreatic Trypsin Inhibitor (BPTI) Mutant (Tyr 23 Replaced By Ala) (Y23A) [Bos taurus (contaminant)]; gi|28373262|pdb|1CO7|I Chain I, R117h Mutant Rat Anionic Trypsin Complexed With Bovine Pancreatic Trypsin Inhibitor (Bpti) [Bos taurus (contaminant)]; gi|4139559|pdb|3TGI|I Chain I, Wild-Type Rat Anionic Trypsin Complexed With Bovine Pancreatic Trypsin Inhibitor (Bpti)…	1	auto	0	99	AGLCQTFVYGGCR	Carbamidomethyl(C)@4; Carbamidomethyl(C)@12			0.000549501	1487.67	744.84	1487.66	744.84	2	17	1.1.1.1578.12	15.2564	64341.2	8827.21	15.47	0.2	1435.71	0.01		8827.21	1181.51	0	0
4	8	8	51.72	51.72	51.72	cont|000085; cont|000078; cont|000044; cont|000024; cont|000020; cont|000019; cont|000018; cont|000011; cont|000004	gi|229725|pdb|1BPT| Bovine Pancreatic Trypsin Inhibitor (BPTI) Mutant (Tyr 23 Replaced By Ala) (Y23A) [Bos taurus (contaminant)]; gi|28373262|pdb|1CO7|I Chain I, R117h Mutant Rat Anionic Trypsin Complexed With Bovine Pancreatic Trypsin Inhibitor (Bpti) [Bos taurus (contaminant)]; gi|4139559|pdb|3TGI|I Chain I, Wild-Type Rat Anionic Trypsin Complexed With Bovine Pancreatic Trypsin Inhibitor (Bpti)…	1	auto	0	99	AGLCQTFVYGGCR	Carbamidomethyl(C)@4; Carbamidomethyl(C)@12			0.000549501	1487.67	744.84	1487.66	744.84	2	20	1.1.1.1583.20	15.5095	64341.2	56213.5	15.47	0.2	12788.2	0.01		56213.5	1335.17	0	0
4	8	8	51.72	51.72	51.72	cont|000085; cont|000078; cont|000044; cont|000024; cont|000020; cont|000019; cont|000018; cont|000011; cont|000004	gi|229725|pdb|1BPT| Bovine Pancreatic Trypsin Inhibitor (BPTI) Mutant (Tyr 23 Replaced By Ala) (Y23A) [Bos taurus (contaminant)]; gi|28373262|pdb|1CO7|I Chain I, R117h Mutant Rat Anionic Trypsin Complexed With Bovine Pancreatic Trypsin Inhibitor (Bpti) [Bos taurus (contaminant)]; gi|4139559|pdb|3TGI|I Chain I, Wild-Type Rat Anionic Trypsin Complexed With Bovine Pancreatic Trypsin Inhibitor (Bpti)…	1	auto	0	99	AGLCQTFVYGGCRAK	Carbamidomethyl(C)@4; Carbamidomethyl(C)@12		missed R-A@13	0.000625043	1686.8	563.273	1686.8	563.273	3	18	1.1.1.1522.3	12.4584	1217.59	1016.05	12.54	0.2	514.288	0.01		1016.05	151.85	0	0
4	8	8	51.72	51.72	51.72	cont|000085; cont|000078; cont|000044; cont|000024; cont|000020; cont|000019; cont|000018; cont|000011; cont|000004	gi|229725|pdb|1BPT| Bovine Pancreatic Trypsin Inhibitor (BPTI) Mutant (Tyr 23 Replaced By Ala) (Y23A) [Bos taurus (contaminant)]; gi|28373262|pdb|1CO7|I Chain I, R117h Mutant Rat Anionic Trypsin Complexed With Bovine Pancreatic Trypsin Inhibitor (Bpti) [Bos taurus (contaminant)]; gi|4139559|pdb|3TGI|I Chain I, Wild-Type Rat Anionic Trypsin Complexed With Bovine Pancreatic Trypsin Inhibitor (Bpti)…	1	auto	0	99	DFCLEPPYTGPCK	Carbamidomethyl(C)@3; Carbamidomethyl(C)@12		cleaved P-D@N-term	0.00046707	1582.68	792.347	1582.68	792.347	2	14	1.1.1.1645.18	18.5857	6392.41	4993.6	18.42	0.4	977.598	0.01		4993.6	443.18	0	0
8	6	6	4.051	4.051	4.051	sp|P30999|CTND1_MOUSE	Catenin delta-1 OS=Mus musculus GN=Ctnnd1 PE=1 SV=2	0	auto - discordant peptide type	0	99	YQEALPTVANSTGPHAASCFGAK	Didehydro(S)@11; Carbamidomethyl(C)@19	Didehydro(S)@610		-0.025612	2374.08	792.366	2374.1	792.374	3	17	1.1.1.1488.2	10.97	5271.33	2933.69	11.1	0.23	650.04	0.01		2933.69	169.52	0	0
8	6	6	4.051	4.051	4.051	sp|P30999|CTND1_MOUSE	Catenin delta-1 OS=Mus musculus GN=Ctnnd1 PE=1 SV=2	0	auto - discordant peptide type	0	99	YQEALPTVANSTGPHAASCFGAK	Didehydro(S)@11; Carbamidomethyl(C)@19	Didehydro(S)@610		-0.025612	2374.08	792.366	2374.1	792.374	3	17	1.1.1.1496.2	11.1965	5271.33	2898.83	11.1	0.23	1310.78	0.01		2898.83	184.06	0	0
8	6	6	4.051	4.051	4.051	sp|P30999|CTND1_MOUSE	Catenin delta-1 OS=Mus musculus GN=Ctnnd1 PE=1 SV=2	0	auto - discordant peptide type	0	99	YQEALPTVANSTGPHAASCFGAK	Oxidation(P)@6; Dehydrated(S)@11; Carbamidomethyl(C)@19	Oxidation(P)@605; Dehydrated(S)@610		-0.0237949	2374.08	594.527	2374.1	594.533	4	14	1.1.1.1493.2	11.0451	428.97	379.89	11.1	0.18	267.223	0.01		379.89	50.79	0	0
8	6	6	4.051	4.051	4.051	sp|P30999|CTND1_MOUSE	Catenin delta-1 OS=Mus musculus GN=Ctnnd1 PE=1 SV=2	0	auto - discordant peptide type	0	99	YQEALPTVANSTGPHAASCFGAK	Deamidated(N)@10; Didehydro(S)@11; Carbamidomethyl(C)@19	Didehydro(S)@610		-0.0237925	2375.06	792.694	2375.09	792.702	3	14	1.1.1.1504.12	11.5874	1240.45	1062.75	11.5	0.25	523.183	0.01		1062.75	101.98	0	0
8	6	6	4.051	4.051	4.051	sp|P30999|CTND1_MOUSE	Catenin delta-1 OS=Mus musculus GN=Ctnnd1 PE=1 SV=2	0	auto - discordant peptide type	0	99	YQEALPTVANSTGPHAASCFGAK	Deamidated(N)@10; Didehydro(S)@11; Carbamidomethyl(C)@19	Didehydro(S)@610		-0.0237925	2375.06	792.694	2375.09	792.702	3	14	1.1.1.1500.5	11.3824	1240.45	660.64	11.5	0.25	340.257	0.01		660.64	92.28	0	0
8	6	6	4.051	4.051	4.051	sp|P30999|CTND1_MOUSE	Catenin delta-1 OS=Mus musculus GN=Ctnnd1 PE=1 SV=2	0	auto - discordant peptide type	0	87.73	YQEALPTVANSTGPHAASCFGAK	Oxidation(P)@6; Ammonia-loss(N)@10; Carbamidomethyl(C)@19	Oxidation(P)@605		-0.0237925	2375.06	792.694	2375.09	792.702	3	14	1.1.1.1500.5	11.3824	1240.45	660.64	11.5	0.25	340.257	0.01		660.64	92.28	0	0
8	6	6	4.051	4.051	4.051	sp|P30999|CTND1_MOUSE	Catenin delta-1 OS=Mus musculus GN=Ctnnd1 PE=1 SV=2	0	auto - discordant peptide type	0	87.73	YQEALPTVANSTGPHAASCFGAK	Oxidation(P)@6; Ammonia-loss(N)@10; Carbamidomethyl(C)@19	Oxidation(P)@605		-0.0237925	2375.06	792.694	2375.09	792.702	3	14	1.1.1.1504.12	11.5874	1240.45	1062.75	11.5	0.25	523.183	0.01		1062.75	101.98	0	0
8	6	6	4.051	4.051	4.051	sp|P30999|CTND1_MOUSE	Catenin delta-1 OS=Mus musculus GN=Ctnnd1 PE=1 SV=2	0	auto - discordant peptide type	0	76.05	YQEALPTVANSTGPHAASCFGAK	Oxidation(P)@6; Dehydrated(T)@12; Carbamidomethyl(C)@19	Oxidation(P)@605; Dehydrated(T)@611		-0.025612	2374.08	792.366	2374.1	792.374	3	17	1.1.1.1488.2	10.97	5271.33	2933.69	11.1	0.23	650.04	0.01		2933.69	169.52	0	0
8	6	6	4.051	4.051	4.051	sp|P30999|CTND1_MOUSE	Catenin delta-1 OS=Mus musculus GN=Ctnnd1 PE=1 SV=2	0	auto - discordant peptide type	0	76.05	YQEALPTVANSTGPHAASCFGAK	Oxidation(P)@6; Dehydrated(T)@7; Carbamidomethyl(C)@19	Oxidation(P)@605; Dehydrated(T)@606		-0.025612	2374.08	792.366	2374.1	792.374	3	17	1.1.1.1488.2	10.97	5271.33	2933.69	11.1	0.23	650.04	0.01		2933.69	169.52	0	0
8	6	6	4.051	4.051	4.051	sp|P30999|CTND1_MOUSE	Catenin delta-1 OS=Mus musculus GN=Ctnnd1 PE=1 SV=2	0	auto - discordant peptide type	0	76.05	YQEALPTVANSTGPHAASCFGAK	Oxidation(P)@6; Dehydrated(T)@7; Carbamidomethyl(C)@19	Oxidation(P)@605; Dehydrated(T)@606		-0.025612	2374.08	792.366	2374.1	792.374	3	17	1.1.1.1496.2	11.1965	5271.33	2898.83	11.1	0.23	1310.78	0.01		2898.83	184.06	0	0
8	6	6	4.051	4.051	4.051	sp|P30999|CTND1_MOUSE	Catenin delta-1 OS=Mus musculus GN=Ctnnd1 PE=1 SV=2	0	auto - discordant peptide type	0	76.05	YQEALPTVANSTGPHAASCFGAK	Oxidation(P)@6; Dehydrated(T)@7; Deamidated(N)@10; Carbamidomethyl(C)@19	Oxidation(P)@605; Dehydrated(T)@606		-0.0237925	2375.06	792.694	2375.09	792.702	3	14	1.1.1.1500.5	11.3824	1240.45	660.64	11.5	0.25	340.257	0.01		660.64	92.28	0	0
8	6	6	4.051	4.051	4.051	sp|P30999|CTND1_MOUSE	Catenin delta-1 OS=Mus musculus GN=Ctnnd1 PE=1 SV=2	0	auto - discordant peptide type	0	76.05	YQEALPTVANSTGPHAASCFGAK	Oxidation(P)@6; Dehydrated(T)@7; Deamidated(N)@10; Carbamidomethyl(C)@19	Oxidation(P)@605; Dehydrated(T)@606		-0.0237925	2375.06	792.694	2375.09	792.702	3	14	1.1.1.1504.12	11.5874	1240.45	1062.75	11.5	0.25	523.183	0.01		1062.75	101.98	0	0
8	6	6	4.051	4.051	4.051	sp|P30999|CTND1_MOUSE	Catenin delta-1 OS=Mus musculus GN=Ctnnd1 PE=1 SV=2	0	auto - discordant peptide type	0	69.96	YQEALPTVANSTGPHAASCFGAK	Oxidation(P)@6; Dehydrated(S)@11; Carbamidomethyl(C)@19	Oxidation(P)@605; Dehydrated(S)@610		-0.025612	2374.08	792.366	2374.1	792.374	3	17	1.1.1.1488.2	10.97	5271.33	2933.69	11.1	0.23	650.04	0.01		2933.69	169.52	0	0
8	6	6	4.051	4.051	4.051	sp|P30999|CTND1_MOUSE	Catenin delta-1 OS=Mus musculus GN=Ctnnd1 PE=1 SV=2	0	auto - discordant peptide type	0	69.96	YQEALPTVANSTGPHAASCFGAK	Oxidation(P)@6; Dehydrated(S)@11; Carbamidomethyl(C)@19	Oxidation(P)@605; Dehydrated(S)@610		-0.025612	2374.08	792.366	2374.1	792.374	3	17	1.1.1.1496.2	11.1965	5271.33	2898.83	11.1	0.23	1310.78	0.01		2898.83	184.06	0	0
8	6	6	4.051	4.051	4.051	sp|P30999|CTND1_MOUSE	Catenin delta-1 OS=Mus musculus GN=Ctnnd1 PE=1 SV=2	0	auto - discordant peptide type	0	69.96	YQEALPTVANSTGPHAASCFGAK	Oxidation(P)@6; Deamidated(N)@10; Dehydrated(S)@11; Carbamidomethyl(C)@19	Oxidation(P)@605; Dehydrated(S)@610		-0.0237925	2375.06	792.694	2375.09	792.702	3	14	1.1.1.1500.5	11.3824	1240.45	660.64	11.5	0.25	340.257	0.01		660.64	92.28	0	0
8	6	6	4.051	4.051	4.051	sp|P30999|CTND1_MOUSE	Catenin delta-1 OS=Mus musculus GN=Ctnnd1 PE=1 SV=2	0	auto - discordant peptide type	0	69.96	YQEALPTVANSTGPHAASCFGAK	Oxidation(P)@6; Deamidated(N)@10; Dehydrated(S)@11; Carbamidomethyl(C)@19	Oxidation(P)@605; Dehydrated(S)@610		-0.0237925	2375.06	792.694	2375.09	792.702	3	14	1.1.1.1504.12	11.5874	1240.45	1062.75	11.5	0.25	523.183	0.01		1062.75	101.98	0	0
8	6	6	4.051	4.051	4.051	sp|P30999|CTND1_MOUSE	Catenin delta-1 OS=Mus musculus GN=Ctnnd1 PE=1 SV=2	0	auto - discordant peptide type	0	66.71	YQEALPTVANSTGPHAASCFGAK	Didehydro(T)@7; Carbamidomethyl(C)@19			-0.025612	2374.08	792.366	2374.1	792.374	3	17	1.1.1.1488.2	10.97	5271.33	2933.69	11.1	0.23	650.04	0.01		2933.69	169.52	0	0
8	6	6	4.051	4.051	4.051	sp|P30999|CTND1_MOUSE	Catenin delta-1 OS=Mus musculus GN=Ctnnd1 PE=1 SV=2	0	auto - discordant peptide type	0	66.71	YQEALPTVANSTGPHAASCFGAK	Didehydro(T)@7; Carbamidomethyl(C)@19			-0.025612	2374.08	792.366	2374.1	792.374	3	17	1.1.1.1496.2	11.1965	5271.33	2898.83	11.1	0.23	1310.78	0.01		2898.83	184.06	0	0
8	6	6	4.051	4.051	4.051	sp|P30999|CTND1_MOUSE	Catenin delta-1 OS=Mus musculus GN=Ctnnd1 PE=1 SV=2	0	auto - discordant peptide type	0	66.71	YQEALPTVANSTGPHAASCFGAK	Didehydro(T)@7; Deamidated(N)@10; Carbamidomethyl(C)@19			-0.0237925	2375.06	792.694	2375.09	792.702	3	14	1.1.1.1500.5	11.3824	1240.45	660.64	11.5	0.25	340.257	0.01		660.64	92.28	0	0
8	6	6	4.051	4.051	4.051	sp|P30999|CTND1_MOUSE	Catenin delta-1 OS=Mus musculus GN=Ctnnd1 PE=1 SV=2	0	auto - discordant peptide type	0	66.71	YQEALPTVANSTGPHAASCFGAK	Didehydro(T)@7; Deamidated(N)@10; Carbamidomethyl(C)@19			-0.0237925	2375.06	792.694	2375.09	792.702	3	14	1.1.1.1504.12	11.5874	1240.45	1062.75	11.5	0.25	523.183	0.01		1062.75	101.98	0	0
8	6	6	4.051	4.051	4.051	sp|P30999|CTND1_MOUSE	Catenin delta-1 OS=Mus musculus GN=Ctnnd1 PE=1 SV=2	0	auto - discordant peptide type	0	17.43	YQEALPTVANSTGPHAASCFGAK	Oxidation(N)@10; Dehydrated(S)@11; Carbamidomethyl(C)@19	Oxidation(N)@609; Dehydrated(S)@610		-0.0237949	2374.08	594.527	2374.1	594.533	4	14	1.1.1.1493.2	11.0451	428.97	379.89	11.1	0.18	267.223	0.01		379.89	50.79	0	0
8	6	6	4.051	4.051	4.051	sp|P30999|CTND1_MOUSE	Catenin delta-1 OS=Mus musculus GN=Ctnnd1 PE=1 SV=2	0	auto - discordant peptide type	0	17.43	YQEALPTVANSTGPHAASCFGAK	Didehydro(S)@11; Carbamidomethyl(C)@19	Didehydro(S)@610		-0.0237949	2374.08	594.527	2374.1	594.533	4	13	1.1.1.1493.2	11.0451	428.97	379.89	11.1	0.18	267.223	0.01		379.89	50.79	0	0
11	6	6	10.48	10.48	10.48	sp|O09044|SNP23_MOUSE	Synaptosomal-associated protein 23 OS=Mus musculus GN=Snap23 PE=1 SV=1	0	auto - discordant peptide type	0	99	TLTELNKCCGLCICPCNR	Carbamidomethyl(C)@8; Carbamidomethyl(C)@9; Carbamidomethyl(C)@12; Carbamidomethyl(C)@14; Pro->Pyrrolidinone(P)@15; Carbamidomethyl(C)@16; Oxidation(N)@17	Oxidation(N)@88	missed K-C@7	0.000221293	2253.98	752.333	2253.98	752.333	3	22	1.1.1.1545.13	13.6185	6501.61	4748.93	13.53	0.2	1633.07	0.01		4748.93	322.25	0	0
11	6	6	10.48	10.48	10.48	sp|O09044|SNP23_MOUSE	Synaptosomal-associated protein 23 OS=Mus musculus GN=Snap23 PE=1 SV=1	0	auto - discordant peptide type	0	99	TLTELNKCCGLCICPCNR	Carbamidomethyl(C)@8; Carbamidomethyl(C)@9; Carbamidomethyl(C)@12; Carbamidomethyl(C)@14; Pro->Pyrrolidinone(P)@15; Carbamidomethyl(C)@16; Oxidation(R)@18	Oxidation(R)@89	missed K-C@7	0.000221293	2253.98	752.333	2253.98	752.333	3	16	1.1.1.1540.17	13.3735	6501.61	1850.78	13.53	0.2	680.508	0.01		1850.78	336.31	0	0
11	6	6	10.48	10.48	10.48	sp|O09044|SNP23_MOUSE	Synaptosomal-associated protein 23 OS=Mus musculus GN=Snap23 PE=1 SV=1	0	auto - discordant peptide type	0	93.3	TLTELNKCCGLCICPCNR	Carbamidomethyl(C)@8; Carbamidomethyl(C)@9; Carbamidomethyl(C)@12; Carbamidomethyl(C)@14; Pro->Pyrrolidinone(P)@15; Carbamidomethyl(C)@16; Oxidation(N)@17	Oxidation(N)@88	missed K-C@7	0.000221293	2253.98	752.333	2253.98	752.333	3	16	1.1.1.1540.17	13.3735	6501.61	1850.78	13.53	0.2	680.508	0.01		1850.78	336.31	0	0
11	6	6	10.48	10.48	10.48	sp|O09044|SNP23_MOUSE	Synaptosomal-associated protein 23 OS=Mus musculus GN=Snap23 PE=1 SV=1	0	auto - discordant peptide type	0	15.09	TLTELNKCCGLCICPCNR	Carbamidomethyl(C)@8; Carbamidomethyl(C)@9; Carbamidomethyl(C)@12; Carbamidomethyl(C)@14; Pro->Pyrrolidinone(P)@15; Carbamidomethyl(C)@16; Oxidation(R)@18	Oxidation(R)@89	missed K-C@7	0.000221293	2253.98	752.333	2253.98	752.333	3	21	1.1.1.1545.13	13.6185	6501.61	4748.93	13.53	0.2	1633.07	0.01		4748.93	322.25	0	0
14	4.73	4.77	11.28	11.28	11.28	sp|P12970|RL7A_MOUSE	60S ribosomal protein L7a OS=Mus musculus GN=Rpl7a PE=1 SV=2	0	auto - discordant peptide type	0	50.29	TCTTVAFTQVNSEDKGALAK	Lys-add@N-term; Carbamidomethyl(C)@2		missed K-G@15	0.000807297	2268.14	568.043	2268.14	568.043	4	17	1.1.1.1478.2	10.482	657.21	521.23	10.57	0.21	426.809	0.01		521.23	55.14	0	0
19	4	10	9.059	9.059	9.059	cont|000126; cont|000125	spt|P48666| Keratin, type II cytoskeletal 6C (Cytokeratin 6C) (CK 6C) (K6c keratin) [Homo sapiens (contaminant)]; spt|P02538| Keratin, type II cytoskeletal 6A (Cytokeratin 6A) (CK 6A) (K6a keratin) [Homo sapiens (contaminant)]	0	auto - shared MS/MS	0	99	GSGGLGGACGGAGFGSR	Carbamidomethyl(C)@9			-0.000984997	1423.63	712.82	1423.63	712.82	2	13	1.1.1.1479.5	10.5554	299.86	288.56	10.57	0.26	178.678	0.01		288.56	37.97	0	0
19	4	10	9.059	9.059	9.059	cont|000126; cont|000125	spt|P48666| Keratin, type II cytoskeletal 6C (Cytokeratin 6C) (CK 6C) (K6c keratin) [Homo sapiens (contaminant)]; spt|P02538| Keratin, type II cytoskeletal 6A (Cytokeratin 6A) (CK 6A) (K6a keratin) [Homo sapiens (contaminant)]	0	auto - shared MS/MS	0	99	ISIGGGSCAISGGYGSR	Carbamidomethyl(C)@8			-8.13781e-05	1597.75	799.883	1597.75	799.883	2	15	1.1.1.1545.14	13.6218	6959.3	1684.56	13.77	0.2	373.654	0.01		1684.56	333.4	0	0
19	4	10	9.059	9.059	9.059	cont|000126; cont|000125	spt|P48666| Keratin, type II cytoskeletal 6C (Cytokeratin 6C) (CK 6C) (K6c keratin) [Homo sapiens (contaminant)]; spt|P02538| Keratin, type II cytoskeletal 6A (Cytokeratin 6A) (CK 6A) (K6a keratin) [Homo sapiens (contaminant)]	0	auto - shared MS/MS	0	99	ISIGGGSCAISGGYGSR	Carbamidomethyl(C)@8			-8.13781e-05	1597.75	799.883	1597.75	799.883	2	18	1.1.1.1550.14	13.8642	6959.3	4085.85	13.77	0.2	997.857	0.01		4085.85	343.85	0	0
19	4	10	9.059	9.059	9.059	cont|000126; cont|000125	spt|P48666| Keratin, type II cytoskeletal 6C (Cytokeratin 6C) (CK 6C) (K6c keratin) [Homo sapiens (contaminant)]; spt|P02538| Keratin, type II cytoskeletal 6A (Cytokeratin 6A) (CK 6A) (K6a keratin) [Homo sapiens (contaminant)]	1	auto	0	99	KQCANLQAAIADAEQR	Carbamidomethyl(C)@3		missed K-Q@1	0.000623262	1785.88	596.301	1785.88	596.3	3	18	1.1.1.1561.5	14.3887	3111.95	2907.24	14.33	0.25	1302.12	0.01		2907.24	238.51	0	0
19	4	10	9.059	9.059	9.059	cont|000126; cont|000125	spt|P48666| Keratin, type II cytoskeletal 6C (Cytokeratin 6C) (CK 6C) (K6c keratin) [Homo sapiens (contaminant)]; spt|P02538| Keratin, type II cytoskeletal 6A (Cytokeratin 6A) (CK 6A) (K6a keratin) [Homo sapiens (contaminant)]	1	auto	0	99	QCANLQAAIADAEQR	Carbamidomethyl(C)@2			0.000318861	1657.78	553.602	1657.78	553.602	3	13	1.1.1.1613.7	16.9815	8940.78	2955.59	17.12	0.25	859.024	0.01		2955.59	492.15	0	0
19	4	10	9.059	9.059	9.059	cont|000126; cont|000125	spt|P48666| Keratin, type II cytoskeletal 6C (Cytokeratin 6C) (CK 6C) (K6c keratin) [Homo sapiens (contaminant)]; spt|P02538| Keratin, type II cytoskeletal 6A (Cytokeratin 6A) (CK 6A) (K6a keratin) [Homo sapiens (contaminant)]	1	auto	0	99	QCANLQAAIADAEQR	Carbamidomethyl(C)@2			0.000318861	1657.78	553.602	1657.78	553.602	3	17	1.1.1.1617.10	17.1866	8940.78	8085.23	17.12	0.25	2508.55	0.01		8085.23	540.67	0	0
19	4	10	9.059	9.059	9.059	cont|000126; cont|000125	spt|P48666| Keratin, type II cytoskeletal 6C (Cytokeratin 6C) (CK 6C) (K6c keratin) [Homo sapiens (contaminant)]; spt|P02538| Keratin, type II cytoskeletal 6A (Cytokeratin 6A) (CK 6A) (K6a keratin) [Homo sapiens (contaminant)]	0	auto - discordant peptide type	0	99	QCANLQAAIADAEQR	Carbamyl@N-term; Carbamidomethyl(C)@2			-0.00153015	1700.79	567.937	1700.79	567.937	3	10	1.1.1.1597.10	16.1889	2081.6	1709.04	16.27	0.2	770.44	0.01		1709.04	229.25	0	0
19	4	10	9.059	9.059	9.059	cont|000126; cont|000125	spt|P48666| Keratin, type II cytoskeletal 6C (Cytokeratin 6C) (CK 6C) (K6c keratin) [Homo sapiens (contaminant)]; spt|P02538| Keratin, type II cytoskeletal 6A (Cytokeratin 6A) (CK 6A) (K6a keratin) [Homo sapiens (contaminant)]	0	auto - discordant peptide type	0	31.97	QCANLQAAIADAEQR	Acetyl@N-term; Carbamidomethyl(C)@2; Deamidated(N)@4	Acetyl@400		0.00970325	1700.79	567.937	1700.78	567.934	3	10	1.1.1.1597.10	16.1889	2081.6	1709.04	16.27	0.2	770.44	0.01		1709.04	229.25	0	0
19	4	10	9.059	9.059	9.059	cont|000126; cont|000125	spt|P48666| Keratin, type II cytoskeletal 6C (Cytokeratin 6C) (CK 6C) (K6c keratin) [Homo sapiens (contaminant)]; spt|P02538| Keratin, type II cytoskeletal 6A (Cytokeratin 6A) (CK 6A) (K6a keratin) [Homo sapiens (contaminant)]	0	auto - discordant peptide type	0	28.21	QCANLQAAIADAEQR	Acetyl@N-term; Carbamidomethyl(C)@2; Deamidated(Q)@6	Acetyl@400		0.00970325	1700.79	567.937	1700.78	567.934	3	10	1.1.1.1597.10	16.1889	2081.6	1709.04	16.27	0.2	770.44	0.01		1709.04	229.25	0	0
20	4	4	7.045	7.045	7.045	sp|Q64467|G3PT_MOUSE; sp|P16858|G3P_MOUSE	Glyceraldehyde-3-phosphate dehydrogenase, testis-specific OS=Mus musculus GN=Gapdhs PE=1 SV=1; Glyceraldehyde-3-phosphate dehydrogenase OS=Mus musculus GN=Gapdh PE=1 SV=2	0	auto - discordant peptide type	0	99	IVSNASCTTNCLAPLAK	Methyl(I)@1; Carbamidomethyl(C)@7; Carbamidomethyl(C)@11	Methyl(I)@250	cleaved T-I@N-term	0.000710563	1832.91	611.978	1832.91	611.978	3	21	1.1.1.1555.8	14.0906	10231.1	8831.82	14.03	0.2	3447.12	0.01		8831.82	426.82	0	0
20	4	4	7.045	7.045	7.045	sp|Q64467|G3PT_MOUSE; sp|P16858|G3P_MOUSE	Glyceraldehyde-3-phosphate dehydrogenase, testis-specific OS=Mus musculus GN=Gapdhs PE=1 SV=1; Glyceraldehyde-3-phosphate dehydrogenase OS=Mus musculus GN=Gapdh PE=1 SV=2	0	auto - discordant peptide type	0	20.74	IVSNASCTTNCLAPLAK	Methyl(N)@4; Carbamidomethyl(C)@7; Carbamidomethyl(C)@11	Methyl(N)@253	cleaved T-I@N-term	0.000710563	1832.91	611.978	1832.91	611.978	3	20	1.1.1.1555.8	14.0906	10231.1	8831.82	14.03	0.2	3447.12	0.01		8831.82	426.82	0	0
20	4	4	7.045	7.045	7.045	sp|Q64467|G3PT_MOUSE; sp|P16858|G3P_MOUSE	Glyceraldehyde-3-phosphate dehydrogenase, testis-specific OS=Mus musculus GN=Gapdhs PE=1 SV=1; Glyceraldehyde-3-phosphate dehydrogenase OS=Mus musculus GN=Gapdh PE=1 SV=2	0	auto - discordant peptide type	0	17.19	IVSNASCTTNCLAPLAK	Carbamidomethyl(C)@7; Carbamidomethyl(C)@11; Oxidation(P)@14; Methyl(K)@17	Oxidation(P)@263; Methyl(K)@266	cleaved T-I@N-term	-0.0142947	1848.89	617.305	1848.91	617.31	3	11	1.1.1.1532.7	12.9575	19026.2	3022.04	13.13	0.25	823.434	0.01		3022.04	575.76	0	0
20	4	4	7.045	7.045	7.045	sp|Q64467|G3PT_MOUSE; sp|P16858|G3P_MOUSE	Glyceraldehyde-3-phosphate dehydrogenase, testis-specific OS=Mus musculus GN=Gapdhs PE=1 SV=1; Glyceraldehyde-3-phosphate dehydrogenase OS=Mus musculus GN=Gapdh PE=1 SV=2	0	auto - discordant peptide type	0	15.54	IVSNASCTTNCLAPLAK	Methyl(S)@6; Carbamidomethyl(C)@7; Carbamidomethyl(C)@11	Methyl(S)@255	cleaved T-I@N-term	0.000710563	1832.91	611.978	1832.91	611.978	3	20	1.1.1.1555.8	14.0906	10231.1	8831.82	14.03	0.2	3447.12	0.01		8831.82	426.82	0	0
20	4	4	7.045	7.045	7.045	sp|Q64467|G3PT_MOUSE; sp|P16858|G3P_MOUSE	Glyceraldehyde-3-phosphate dehydrogenase, testis-specific OS=Mus musculus GN=Gapdhs PE=1 SV=1; Glyceraldehyde-3-phosphate dehydrogenase OS=Mus musculus GN=Gapdh PE=1 SV=2	0	auto - discordant peptide type	0	15.54	IVSNASCTTNCLAPLAK	Methyl(S)@3; Carbamidomethyl(C)@7; Carbamidomethyl(C)@11	Methyl(S)@252	cleaved T-I@N-term	0.000710563	1832.91	611.978	1832.91	611.978	3	20	1.1.1.1555.8	14.0906	10231.1	8831.82	14.03	0.2	3447.12	0.01		8831.82	426.82	0	0
21	4	4	3.605	3.605	3.605	sp|Q9Z1F9|SAE2_MOUSE	SUMO-activating enzyme subunit 2 OS=Mus musculus GN=Uba2 PE=1 SV=1	1	auto	0	99	TFPGCTIR	Carbamidomethyl(C)@5			-0.00128105	950.463	476.239	950.464	476.239	2	7	1.1.1.1494.2	11.0604	487.35	305.75	10.52	0.98	209.611	0.01		305.75	54.61	0	0
48	2.99	3.19	7.143	7.143	7.143	cont|000135; cont|000134; cont|000132	cra|hCP1609934.2| keratin 1 (epidermolytic hyperkeratosis) [Homo sapiens (contaminant)]; rf|NP_006112.2| keratin 1 [Homo sapiens (contaminant)]; sp|P04264| K2C1_HUMAN Keratin, type II cytoskeletal 1 (Cytokeratin 1) (K1) (CK 1) (67 kDa cytokeratin) (Hair alpha protein) [Homo sapiens (contaminant)]	0	auto - discordant peptide type	0.9914	99	MSGECAPNVSVSVSTSHTTISGGGSR	Carbamyl@N-term; Carbamidomethyl(C)@5			0.00147496	2607.17	870.063	2607.17	870.062	3	20	1.1.1.1504.13	11.5907	462.23	443.35	11.6	0.2	315.032	0.01		443.35	62.25	0	0
48	2.99	3.19	7.143	7.143	7.143	cont|000135; cont|000134; cont|000132	cra|hCP1609934.2| keratin 1 (epidermolytic hyperkeratosis) [Homo sapiens (contaminant)]; rf|NP_006112.2| keratin 1 [Homo sapiens (contaminant)]; sp|P04264| K2C1_HUMAN Keratin, type II cytoskeletal 1 (Cytokeratin 1) (K1) (CK 1) (67 kDa cytokeratin) (Hair alpha protein) [Homo sapiens (contaminant)]	1	auto	0	99	FSSCGGGGGSFGAGGGFGSR	Carbamidomethyl(C)@4			-0.000610267	1764.73	589.25	1764.73	589.25	3	17	1.1.1.1545.7	13.5985	3483.94	1825.46	13.72	0.2	953.878	0.01		1825.46	235.89	0	0
48	2.99	3.19	7.143	7.143	7.143	cont|000135; cont|000134; cont|000132	cra|hCP1609934.2| keratin 1 (epidermolytic hyperkeratosis) [Homo sapiens (contaminant)]; rf|NP_006112.2| keratin 1 [Homo sapiens (contaminant)]; sp|P04264| K2C1_HUMAN Keratin, type II cytoskeletal 1 (Cytokeratin 1) (K1) (CK 1) (67 kDa cytokeratin) (Hair alpha protein) [Homo sapiens (contaminant)]	1	auto	0	99	FSSCGGGGGSFGAGGGFGSR	Carbamidomethyl(C)@4			-0.000636515	1764.73	883.371	1764.73	883.371	2	17	1.1.1.1548.14	13.7713	3037.83	2637.98	13.72	0.2	737.681	0.01		2637.98	227.75	0	0
48	2.99	3.19	7.143	7.143	7.143	cont|000135; cont|000134; cont|000132	cra|hCP1609934.2| keratin 1 (epidermolytic hyperkeratosis) [Homo sapiens (contaminant)]; rf|NP_006112.2| keratin 1 [Homo sapiens (contaminant)]; sp|P04264| K2C1_HUMAN Keratin, type II cytoskeletal 1 (Cytokeratin 1) (K1) (CK 1) (67 kDa cytokeratin) (Hair alpha protein) [Homo sapiens (contaminant)]	1	auto	0	99	FSSCGGGGGSFGAGGGFGSR	Carbamidomethyl(C)@4			-0.000610267	1764.73	589.25	1764.73	589.25	3	16	1.1.1.1550.7	13.8442	3483.94	1924.45	13.72	0.2	954.64	0.01		1924.45	243.29	0	0
48	2.99	3.19	7.143	7.143	7.143	cont|000135; cont|000134; cont|000132	cra|hCP1609934.2| keratin 1 (epidermolytic hyperkeratosis) [Homo sapiens (contaminant)]; rf|NP_006112.2| keratin 1 [Homo sapiens (contaminant)]; sp|P04264| K2C1_HUMAN Keratin, type II cytoskeletal 1 (Cytokeratin 1) (K1) (CK 1) (67 kDa cytokeratin) (Hair alpha protein) [Homo sapiens (contaminant)]	0	auto - discordant peptide type	0	35.32	MSGECAPNVSVSVSTSHTTISGGGSR	Carbamyl(M)@1; Carbamidomethyl(C)@5			0.00147496	2607.17	870.063	2607.17	870.062	3	20	1.1.1.1504.13	11.5907	462.23	443.35	11.6	0.2	315.032	0.01		443.35	62.25	0	0
60	2.02	2.02	14.35	14.35	14.35	cont|000144; cont|000143; cont|000141; cont|000040; cont|000023	pdb|1AN1_E| E Chain E, Leech-Derived Tryptase InhibitorTRYPSIN COMPLEX [Sus scrofa (contaminant)]; pdb|1FNI_A| A Chain A, Crystal Structure Of Porcine Beta Trypsin With 0.01% Polydocanol [Sus scrofa (contaminant)]; spt|P00761| Trypsin precursor (EC 3.4.21.4) [Sus scrofa (contaminant)]; gi|2914482|pdb|1TFX|A Chain A, Complex Of The Second Kunitz Domain Of Tissue Factor Pathway Inhibitor With Porci…	0	auto - discordant peptide type	0.0190881	99	SCAAAGTECLISGWGNTK	Carbamidomethyl(C)@2; Carbamidomethyl(C)@9; Dioxidation(W)@14; Delta:H(4)C(2)(K)@18			0.00253786	1941.86	648.293	1941.86	648.293	3	18	1.1.1.1546.13	13.66	743.04	695.93	13.68	0.15	526.844	0.01		695.93	109.77	0	0
60	2.02	2.02	14.35	14.35	14.35	cont|000144; cont|000143; cont|000141; cont|000040; cont|000023	pdb|1AN1_E| E Chain E, Leech-Derived Tryptase InhibitorTRYPSIN COMPLEX [Sus scrofa (contaminant)]; pdb|1FNI_A| A Chain A, Crystal Structure Of Porcine Beta Trypsin With 0.01% Polydocanol [Sus scrofa (contaminant)]; spt|P00761| Trypsin precursor (EC 3.4.21.4) [Sus scrofa (contaminant)]; gi|2914482|pdb|1TFX|A Chain A, Complex Of The Second Kunitz Domain Of Tissue Factor Pathway Inhibitor With Porci…	0	auto - discordant peptide type	0	78.82	SCAAAGTECLISGWGNTK	Carbamidomethyl(C)@2; Carbamidomethyl(C)@9; Dioxidation(W)@14; Dimethyl(K)@18	Dimethyl(K)@125		0.00253786	1941.86	648.293	1941.86	648.293	3	18	1.1.1.1546.13	13.66	743.04	695.93	13.68	0.15	526.844	0.01		695.93	109.77	0	0
68	2	2	6.102	3.729	3.729	sp|P14206|RSSA_MOUSE	40S ribosomal protein SA OS=Mus musculus GN=Rpsa PE=1 SV=4	0	auto - discordant peptide type	0	16.24	KEEDVLK			cleaved M-K@N-term; missed K-E@1	0.01717	859.482	430.748	859.465	430.74	2	7	1.1.1.1587.2	15.6791	2875.49	2138.86	15.62	0.2	501.843	0.01		2138.86	276.6	0	0
69	2	2	14.44	7.222	7.222	sp|O55013|TPPC3_MOUSE	Trafficking protein particle complex subunit 3 OS=Mus musculus GN=Trappc3 PE=1 SV=1	1	auto	2	99	CHDFRETADVIAK	Carbamidomethyl(C)@1		missed R-E@5	0.00284227	1560.74	521.253	1560.74	521.252	3	8	1.1.1.1475.3	10.3392	324.65	265.02	10.27	0.2	222.107	0.01		265.02	38.79	0	0
126	2	2	1.735	1.735	1.735	sp|Q5U4D8|SC5A6_MOUSE	Sodium-dependent multivitamin transporter OS=Mus musculus GN=Slc5a6 PE=1 SV=2	0	auto - discordant peptide type	0	85.84	LLALLPLSCQK	Oxidation(P)@6; Carbamidomethyl(C)@9	Oxidation(P)@572		-0.00032951	1270.73	636.373	1270.73	636.373	2	8	1.1.1.1672.12	19.9323	6089.72	5965.52	19.97	0.3	1520.54	0.01		5965.52	435.79	0	0
126	2	2	1.735	1.735	1.735	sp|Q5U4D8|SC5A6_MOUSE	Sodium-dependent multivitamin transporter OS=Mus musculus GN=Slc5a6 PE=1 SV=2	0	auto - discordant peptide type	0	18.45	LLALLPLSCQK	Oxidation(P)@6; Carbamidomethyl(C)@9	Oxidation(P)@572		-0.000950752	1270.73	636.373	1270.73	636.373	2	8	1.1.1.1676.10	20.1306	6089.72	2871.39	19.97	0.3	665.666	0.01		2871.39	449.45	0	0
158	2	2	0.8696	0.8696	0.8696	sp|O70133|DHX9_MOUSE	ATP-dependent RNA helicase A OS=Mus musculus GN=Dhx9 PE=1 SV=2	1	auto	0	99	LAAQSCALSLVR	Carbamidomethyl(C)@6			-0.00386954	1287.69	644.854	1287.7	644.856	2	15	1.1.1.1573.15	15.0034	718.33	647.18	15.03	0.2	342.082	0.01		647.18	120.73	0	0
182	0.13	0.19	2.29	2.29	0	sp|Q9JLT4|TRXR2_MOUSE	Thioredoxin reductase 2, mitochondrial OS=Mus musculus GN=Txnrd2 PE=1 SV=4	1	auto	0	66.71	VAVADYVEPSPR				0.0140729	1301.68	651.845	1301.66	651.838	2	7	1.1.1.1534.7	13.0621	2725.02	2329.1	12.99	0.25	846.915	0.01		2329.1	209.89	0	0
1	10	10	9.059	9.059	9.059	cont|000127	spt|P48668| Keratin, type II cytoskeletal 6E (Cytokeratin 6E) (CK 6E) (K6e keratin) [Homo sapiens (contaminant)]	0	no quant - weak signal	2	99	KQCASLQAAIADAEQR	Carbamidomethyl(C)@3		missed K-Q@1	0.00230264	1758.87	587.298	1758.87	587.297	3	13	1.1.1.1575.8	15.0909	1106.18	743.96	14.98	0.25	461.344			743.96	151.47	0	0
1	10	10	9.059	9.059	9.059	cont|000127	spt|P48668| Keratin, type II cytoskeletal 6E (Cytokeratin 6E) (CK 6E) (K6e keratin) [Homo sapiens (contaminant)]	0	no quant - weak signal	2	99	RISIGGGSCAISGGYGSR	Carbamidomethyl(C)@9		missed R-I@1	-0.00457644	1753.85	585.623	1753.85	585.625	3	12	1.1.1.1513.4	12.0291	272.69	248.24	12	0.2	303.018			248.24	62.22	0	0
1	10	10	9.059	9.059	9.059	cont|000127	spt|P48668| Keratin, type II cytoskeletal 6E (Cytokeratin 6E) (CK 6E) (K6e keratin) [Homo sapiens (contaminant)]	0	no quant - weak signal	0	33.55	ISIGGGSCAISGGYGSR	Carbamidomethyl(C)@8			-8.13781e-05	1597.75	799.883	1597.75	799.883	2	8	1.1.1.1555.16	14.1081	6959.3	402.89	13.77	0.2	298.452			402.89	351.84	0	0
1	10	10	9.059	9.059	9.059	cont|000127	spt|P48668| Keratin, type II cytoskeletal 6E (Cytokeratin 6E) (CK 6E) (K6e keratin) [Homo sapiens (contaminant)]	0	no quant - weak signal	0	17.19	KQCASLQAAIADAEQR	Deamidated(Q)@2; Carbamidomethyl(C)@3; Deamidated(Q)@15		missed K-Q@1	0.0451269	1760.88	587.968	1760.84	587.953	3	8	1.1.1.1571.10	14.8982	355.44	329.54	15.03	0.45	357.224			329.54	84.45	0	0
1	10	10	9.059	9.059	9.059	cont|000127	spt|P48668| Keratin, type II cytoskeletal 6E (Cytokeratin 6E) (CK 6E) (K6e keratin) [Homo sapiens (contaminant)]	0	no quant - weak signal	0	17.19	KQCASLQAAIADAEQR	Carbamidomethyl(C)@3; Deamidated(Q)@7; Deamidated(Q)@15		missed K-Q@1	0.0451269	1760.88	587.968	1760.84	587.953	3	8	1.1.1.1571.10	14.8982	355.44	329.54	15.03	0.45	357.224			329.54	84.45	0	0
1	10	10	9.059	9.059	9.059	cont|000127	spt|P48668| Keratin, type II cytoskeletal 6E (Cytokeratin 6E) (CK 6E) (K6e keratin) [Homo sapiens (contaminant)]	0	no quant - weak signal	0	99	QCASLQAAIADAEQR	Carbamidomethyl(C)@2			0.00100153	1630.77	816.394	1630.77	816.394	2	17	1.1.1.1628.14	17.7589	2754.24	1055.76	17.91	0.2	385.398			1055.76	456.24	0	0
1	10	10	9.059	9.059	9.059	cont|000127	spt|P48668| Keratin, type II cytoskeletal 6E (Cytokeratin 6E) (CK 6E) (K6e keratin) [Homo sapiens (contaminant)]	0	no quant - weak signal	0	99	QCASLQAAIADAEQR	Gln->pyro-Glu@N-term; Carbamidomethyl(C)@2			-0.000748342	1613.75	807.88	1613.75	807.881	2	20	1.1.1.1736.4	22.8834	1168.18	1124.84	22.9	0.2	462.843			1124.84	466.56	0	0
2	8	8	13.41	13.41	13.41	sp|Q9JJ00|PLS1_MOUSE	Phospholipid scramblase 1 OS=Mus musculus GN=Plscr1 PE=1 SV=1	0	no quant - weak signal	0.00217692	99	VYFAVEDTDCCTRN	Cation:K(D)@9; Carbamidomethyl(C)@10; Carbamidomethyl(C)@11; Label:13C(6)15N(4)(R)@13		cleaved N-C@C-term; missed R-N@13	-0.00794042	1796.67	899.342	1796.68	899.346	2	9	1.1.1.1585.13	15.6085	239.11	212.15	15.57	0.1	161.805			140.26	70.34	212.15	83.77
2	8	8	13.41	13.41	13.41	sp|Q9JJ00|PLS1_MOUSE	Phospholipid scramblase 1 OS=Mus musculus GN=Plscr1 PE=1 SV=1	0	no quant - weak signal	0	99	VVGPCVVCSCCSDIDFELK	Carbamidomethyl(C)@5; Carbamidomethyl(C)@8; Carbamidomethyl(C)@10; Carbamidomethyl(C)@11; Label:13C(6)15N(2)(K)@19			0.00235542	2250.99	1126.5	2250.99	1126.5	2	13	1.1.1.1682.14	20.4511	4705.61	853.06	20.12	0.25	328.188			607.33	293.48	853.06	389.76
2	8	8	13.41	13.41	13.41	sp|Q9JJ00|PLS1_MOUSE	Phospholipid scramblase 1 OS=Mus musculus GN=Plscr1 PE=1 SV=1	0	no quant - weak signal	0	99	VVGPCVVCSCCSDIDFELK	Carbamidomethyl(C)@5; Carbamidomethyl(C)@8; Carbamidomethyl(C)@10; Carbamidomethyl(C)@11; Label:13C(6)15N(2)(K)@19			-0.000605352	2250.99	751.336	2250.99	751.336	3	12	1.1.1.1684.13	20.5349	7478.53	1275.31	20.12	0.25	566.863			743.04	379.35	1275.31	473.28
2	8	8	13.41	13.41	13.41	sp|Q9JJ00|PLS1_MOUSE	Phospholipid scramblase 1 OS=Mus musculus GN=Plscr1 PE=1 SV=1	0	no quant - weak signal	0	99	VVGPCVVCSCCSDIDFELK	Carbamidomethyl(C)@5; Carbamidomethyl(C)@8; Carbamidomethyl(C)@10; Carbamidomethyl(C)@11			0.00275656	2242.98	748.666	2242.97	748.665	3	12	1.1.1.1686.8	20.6371	4804.69	545.27	20.12	0.25	224.457			545.27	380.43	1063.92	474.63
2	8	8	13.41	13.41	13.41	sp|Q9JJ00|PLS1_MOUSE	Phospholipid scramblase 1 OS=Mus musculus GN=Plscr1 PE=1 SV=1	0	no quant - weak signal	0	99	VYFAVEDTDCCTR	Carbamidomethyl(C)@10; Carbamidomethyl(C)@11; Label:13C(6)15N(4)(R)@13			0.0008868	1644.68	823.347	1644.68	823.347	2	13	1.1.1.1569.19	14.8183	3998.3	434.88	14.53	0.25	282.71			320.45	204.21	434.88	273.4
2	8	8	13.41	13.41	13.41	sp|Q9JJ00|PLS1_MOUSE	Phospholipid scramblase 1 OS=Mus musculus GN=Plscr1 PE=1 SV=1	0	no quant - weak signal	0	99	VYFAVEDTDCCTR	Carbamidomethyl(C)@10; Carbamidomethyl(C)@11			-0.000805872	1634.67	818.342	1634.67	818.343	2	10	1.1.1.1570.17	14.8658	2227.68	218.62	14.53	0.25	183.007			218.62	208.42	208.24	279.05
3	8	8	8.115	8.115	8.115	sp|Q9D8E6|RL4_MOUSE	60S ribosomal protein L4 OS=Mus musculus GN=Rpl4 PE=1 SV=3	0	no quant - weak signal	2	99	GPCIIYNEDNGIIK	Carbamidomethyl(C)@3			-0.0016563	1604.79	803.4	1604.79	803.401	2	10	1.1.1.1599.23	16.3103	786.88	515.28	16.42	0.2	251.893			515.28	144.47	186.31	134.21
3	8	8	8.115	8.115	8.115	sp|Q9D8E6|RL4_MOUSE	60S ribosomal protein L4 OS=Mus musculus GN=Rpl4 PE=1 SV=3	0	no quant - weak signal	2	99	RGPCIIYNEDNGIIK	Carbamidomethyl(C)@4		missed R-G@1	0.00245741	1760.89	587.971	1760.89	587.97	3	11	1.1.1.1561.2	14.3811	1072.99	193.6	14.18	0.15	272.915			193.6	138.94	286.92	121.43
3	8	8	8.115	8.115	8.115	sp|Q9D8E6|RL4_MOUSE	60S ribosomal protein L4 OS=Mus musculus GN=Rpl4 PE=1 SV=3	0	no quant - weak signal	0	99	ACARPLISVYSEK	Acetyl@N-term; Carbamidomethyl(C)@2	Acetyl@2	cleaved M-A@N-term	-0.00121457	1534.78	768.397	1534.78	768.398	2	13	1.1.1.1593.18	16.0084	2324.33	616.09	16.17	0.25	273.614			616.09	234.82	447.26	208.89
3	8	8	8.115	8.115	8.115	sp|Q9D8E6|RL4_MOUSE	60S ribosomal protein L4 OS=Mus musculus GN=Rpl4 PE=1 SV=3	0	no quant - weak signal	0	99	ACARPLISVYSEK	Acetyl@N-term; Carbamidomethyl(C)@2	Acetyl@2	cleaved M-A@N-term	-0.00527755	1534.78	512.599	1534.78	512.601	3	8	1.1.1.1598.10	16.2312	531.84	450.48	16.17	0.15	263.558			450.48	117.52	0	0
3	8	8	8.115	8.115	8.115	sp|Q9D8E6|RL4_MOUSE	60S ribosomal protein L4 OS=Mus musculus GN=Rpl4 PE=1 SV=3	0	no quant - mixed labeling	0	99	ACARPLISVYSEKGESSGK	Acetyl@N-term; Carbamidomethyl(C)@2; Label:13C(6)15N(4)(R)@4; No Label:13C(6)15N(2)(K)@13; Label:13C(6)15N(2)(K)@19	Acetyl@2	cleaved M-A@N-term; missed K-G@13	-0.00353578	2098.04	700.356	2098.05	700.357	3	15	1.1.1.1544.11	13.5638	312.06	289.2	13.63	0.2	254.461
3	8	8	8.115	8.115	8.115	sp|Q9D8E6|RL4_MOUSE	60S ribosomal protein L4 OS=Mus musculus GN=Rpl4 PE=1 SV=3	0	no quant - mixed labeling	0	99	ACARPLISVYSEKGESSGK	Acetyl@N-term; Carbamidomethyl(C)@2; Label:13C(6)15N(4)(R)@4; Label:13C(6)15N(2)(K)@13; No Label:13C(6)15N(2)(K)@19	Acetyl@2	cleaved M-A@N-term; missed K-G@13	-0.00353578	2098.04	700.356	2098.05	700.357	3	15	1.1.1.1544.11	13.5638	312.06	289.2	13.63	0.2	254.461
3	8	8	8.115	8.115	8.115	sp|Q9D8E6|RL4_MOUSE	60S ribosomal protein L4 OS=Mus musculus GN=Rpl4 PE=1 SV=3	0	no quant - weak signal	0	99	ACARPLISVYSEKGESSGK	Acetyl@N-term; Carbamidomethyl(C)@2	Acetyl@2	cleaved M-A@N-term; missed K-G@13	0.00125398	2080.03	694.35	2080.03	694.349	3	22	1.1.1.1552.8	13.9647	5749.56	712.48	13.63	0.25	496.883			712.48	315.36	510.13	272.76
3	8	8	8.115	8.115	8.115	sp|Q9D8E6|RL4_MOUSE	60S ribosomal protein L4 OS=Mus musculus GN=Rpl4 PE=1 SV=3	0	no quant - weak signal	0	99	ACARPLISVYSEKGESSGK	Acetyl@N-term; Carbamidomethyl(C)@2; Label:13C(6)15N(4)(R)@4; Label:13C(6)15N(2)(K)@13; Label:13C(6)15N(2)(K)@19	Acetyl@2	cleaved M-A@N-term; missed K-G@13	-0.00123128	2106.06	703.028	2106.06	703.028	3	19	1.1.1.1552.9	13.9705	4301.02	482.2	13.63	0.2	385.345			664.13	315.36	482.2	272.76
3	8	8	8.115	8.115	8.115	sp|Q9D8E6|RL4_MOUSE	60S ribosomal protein L4 OS=Mus musculus GN=Rpl4 PE=1 SV=3	0	no quant - weak signal	0	99	GPCIIYNEDNGIIK	Carbamidomethyl(C)@3; Deamidated(N)@10			0.00297085	1605.77	803.894	1605.77	803.893	2	8	1.1.1.1610.11	16.8424	301.33	242.64	16.92	0.25	174.83			242.64	86.26	125.57	61.06
3	8	8	8.115	8.115	8.115	sp|Q9D8E6|RL4_MOUSE	60S ribosomal protein L4 OS=Mus musculus GN=Rpl4 PE=1 SV=3	0	no quant - weak signal	0	99	RGPCIIYNEDNGIIK	Label:13C(6)15N(4)(R)@1; Carbamidomethyl(C)@4; Label:13C(6)15N(2)(K)@15		missed R-G@1	0.00243236	1778.91	593.978	1778.91	593.977	3	12	1.1.1.1561.4	14.3862	819.6	272.64	14.18	0.2	250.525			191.12	138.94	272.64	121.43
3	8	8	8.115	8.115	8.115	sp|Q9D8E6|RL4_MOUSE	60S ribosomal protein L4 OS=Mus musculus GN=Rpl4 PE=1 SV=3	0	no quant - weak signal	0	99	RGPCIIYNEDNGIIK	Label:13C(6)15N(4)(R)@1; Carbamidomethyl(C)@4; Deamidated(N)@11; Label:13C(6)15N(2)(K)@15		missed R-G@1	-0.00380432	1779.89	594.304	1779.89	594.305	3	12	1.1.1.1571.11	14.9007	359.62	204.42	14.78	0.2	188.954			137.41	82	204.42	84.84
3	8	8	8.115	8.115	8.115	sp|Q9D8E6|RL4_MOUSE	60S ribosomal protein L4 OS=Mus musculus GN=Rpl4 PE=1 SV=3	0	no quant - weak signal	0	99	RGPCIIYNEDNGIIK	Carbamidomethyl(C)@4; Deamidated(N)@11		missed R-G@1	-0.0013989	1761.87	588.298	1761.87	588.298	3	9	1.1.1.1571.10	14.8982	325.89	140.72	14.72	0.25	357.224			140.72	82	209.2	84.84
4	8	8	51.72	51.72	51.72	cont|000085; cont|000078; cont|000044; cont|000024; cont|000020; cont|000019; cont|000018; cont|000011; cont|000004	gi|229725|pdb|1BPT| Bovine Pancreatic Trypsin Inhibitor (BPTI) Mutant (Tyr 23 Replaced By Ala) (Y23A) [Bos taurus (contaminant)]; gi|28373262|pdb|1CO7|I Chain I, R117h Mutant Rat Anionic Trypsin Complexed With Bovine Pancreatic Trypsin Inhibitor (Bpti) [Bos taurus (contaminant)]; gi|4139559|pdb|3TGI|I Chain I, Wild-Type Rat Anionic Trypsin Complexed With Bovine Pancreatic Trypsin Inhibitor (Bpti)…	0	no quant - weak signal	2	99	AGLCQTFVYGGCRAK	Carbamidomethyl(C)@4; Carbamidomethyl(C)@12		missed R-A@13	0.000625043	1686.8	563.273	1686.8	563.273	3	15	1.1.1.1527.5	12.7141	1217.59	412.9	12.54	0.2	281.285			412.9	169.77	0	0
4	8	8	51.72	51.72	51.72	cont|000085; cont|000078; cont|000044; cont|000024; cont|000020; cont|000019; cont|000018; cont|000011; cont|000004	gi|229725|pdb|1BPT| Bovine Pancreatic Trypsin Inhibitor (BPTI) Mutant (Tyr 23 Replaced By Ala) (Y23A) [Bos taurus (contaminant)]; gi|28373262|pdb|1CO7|I Chain I, R117h Mutant Rat Anionic Trypsin Complexed With Bovine Pancreatic Trypsin Inhibitor (Bpti) [Bos taurus (contaminant)]; gi|4139559|pdb|3TGI|I Chain I, Wild-Type Rat Anionic Trypsin Complexed With Bovine Pancreatic Trypsin Inhibitor (Bpti)…	0	no quant - weak signal	0	99	AGLCQTFVYGGCR	Carbamidomethyl(C)@4; Carbamidomethyl(C)@12			0.000549501	1487.67	744.84	1487.66	744.84	2	13	1.1.1.1593.14	15.9984	64341.2	2237.95	15.47	0.2	658.331			2237.95	1235.45	0	0
4	8	8	51.72	51.72	51.72	cont|000085; cont|000078; cont|000044; cont|000024; cont|000020; cont|000019; cont|000018; cont|000011; cont|000004	gi|229725|pdb|1BPT| Bovine Pancreatic Trypsin Inhibitor (BPTI) Mutant (Tyr 23 Replaced By Ala) (Y23A) [Bos taurus (contaminant)]; gi|28373262|pdb|1CO7|I Chain I, R117h Mutant Rat Anionic Trypsin Complexed With Bovine Pancreatic Trypsin Inhibitor (Bpti) [Bos taurus (contaminant)]; gi|4139559|pdb|3TGI|I Chain I, Wild-Type Rat Anionic Trypsin Complexed With Bovine Pancreatic Trypsin Inhibitor (Bpti)…	0	no quant - weak signal	0	99	AGLCQTFVYGGCR	Carbamidomethyl(C)@4; Carbamidomethyl(C)@12			0.000549501	1487.67	744.84	1487.66	744.84	2	11	1.1.1.1598.20	16.2471	64341.2	645.78	15.47	0.2	281.479			645.78	1292.64	0	0
4	8	8	51.72	51.72	51.72	cont|000085; cont|000078; cont|000044; cont|000024; cont|000020; cont|000019; cont|000018; cont|000011; cont|000004	gi|229725|pdb|1BPT| Bovine Pancreatic Trypsin Inhibitor (BPTI) Mutant (Tyr 23 Replaced By Ala) (Y23A) [Bos taurus (contaminant)]; gi|28373262|pdb|1CO7|I Chain I, R117h Mutant Rat Anionic Trypsin Complexed With Bovine Pancreatic Trypsin Inhibitor (Bpti) [Bos taurus (contaminant)]; gi|4139559|pdb|3TGI|I Chain I, Wild-Type Rat Anionic Trypsin Complexed With Bovine Pancreatic Trypsin Inhibitor (Bpti)…	0	no quant - weak signal	0	92.17	AGLCQTFVYGGCR	Carbamidomethyl(C)@4; Dioxidation(F)@7; Carbamidomethyl(C)@12			0.004466	1519.66	760.837	1519.65	760.835	2	9	1.1.1.1576.14	15.1675	946.32	298.93	14.98	0.2	214.23			298.93	140.67	0	0
4	8	8	51.72	51.72	51.72	cont|000085; cont|000078; cont|000044; cont|000024; cont|000020; cont|000019; cont|000018; cont|000011; cont|000004	gi|229725|pdb|1BPT| Bovine Pancreatic Trypsin Inhibitor (BPTI) Mutant (Tyr 23 Replaced By Ala) (Y23A) [Bos taurus (contaminant)]; gi|28373262|pdb|1CO7|I Chain I, R117h Mutant Rat Anionic Trypsin Complexed With Bovine Pancreatic Trypsin Inhibitor (Bpti) [Bos taurus (contaminant)]; gi|4139559|pdb|3TGI|I Chain I, Wild-Type Rat Anionic Trypsin Complexed With Bovine Pancreatic Trypsin Inhibitor (Bpti)…	0	no quant - weak signal	0	69.96	AGLCQTFVYGGCR	Carbamidomethyl(C)@4; Carbamidomethyl(C)@12			0.000549501	1487.67	744.84	1487.66	744.84	2	6	1.1.1.1603.10	16.4888	64341.2	335.95	15.47	0.2	221.608			335.95	1276.8	0	0
4	8	8	51.72	51.72	51.72	cont|000085; cont|000078; cont|000044; cont|000024; cont|000020; cont|000019; cont|000018; cont|000011; cont|000004	gi|229725|pdb|1BPT| Bovine Pancreatic Trypsin Inhibitor (BPTI) Mutant (Tyr 23 Replaced By Ala) (Y23A) [Bos taurus (contaminant)]; gi|28373262|pdb|1CO7|I Chain I, R117h Mutant Rat Anionic Trypsin Complexed With Bovine Pancreatic Trypsin Inhibitor (Bpti) [Bos taurus (contaminant)]; gi|4139559|pdb|3TGI|I Chain I, Wild-Type Rat Anionic Trypsin Complexed With Bovine Pancreatic Trypsin Inhibitor (Bpti)…	0	no quant - weak signal	0	99	DFCLEPPYTGPCK	Carbamidomethyl(C)@3; Carbamidomethyl(C)@12		cleaved P-D@N-term	0.00046707	1582.68	792.347	1582.68	792.347	2	12	1.1.1.1649.19	18.7946	6392.41	1698.44	18.42	0.4	450.599			1698.44	459.97	0	0
4	8	8	51.72	51.72	51.72	cont|000085; cont|000078; cont|000044; cont|000024; cont|000020; cont|000019; cont|000018; cont|000011; cont|000004	gi|229725|pdb|1BPT| Bovine Pancreatic Trypsin Inhibitor (BPTI) Mutant (Tyr 23 Replaced By Ala) (Y23A) [Bos taurus (contaminant)]; gi|28373262|pdb|1CO7|I Chain I, R117h Mutant Rat Anionic Trypsin Complexed With Bovine Pancreatic Trypsin Inhibitor (Bpti) [Bos taurus (contaminant)]; gi|4139559|pdb|3TGI|I Chain I, Wild-Type Rat Anionic Trypsin Complexed With Bovine Pancreatic Trypsin Inhibitor (Bpti)…	0	no quant - weak signal	0	99	DFCLEPPYTGPCK	Carbamidomethyl(C)@3; Carbamidomethyl(C)@12		cleaved P-D@N-term	0.00046707	1582.68	792.347	1582.68	792.347	2	8	1.1.1.1636.25	18.1386	6392.41	1248.96	18.42	0.4	354.714			1248.96	465.88	0	0
4	8	8	51.72	51.72	51.72	cont|000085; cont|000078; cont|000044; cont|000024; cont|000020; cont|000019; cont|000018; cont|000011; cont|000004	gi|229725|pdb|1BPT| Bovine Pancreatic Trypsin Inhibitor (BPTI) Mutant (Tyr 23 Replaced By Ala) (Y23A) [Bos taurus (contaminant)]; gi|28373262|pdb|1CO7|I Chain I, R117h Mutant Rat Anionic Trypsin Complexed With Bovine Pancreatic Trypsin Inhibitor (Bpti) [Bos taurus (contaminant)]; gi|4139559|pdb|3TGI|I Chain I, Wild-Type Rat Anionic Trypsin Complexed With Bovine Pancreatic Trypsin Inhibitor (Bpti)…	0	no quant - weak signal	0	99	DFCLEPPYTGPCK	Carbamidomethyl(C)@3; Carbamidomethyl(C)@12		cleaved P-D@N-term	0.00046707	1582.68	792.347	1582.68	792.347	2	7	1.1.1.1653.15	18.9827	6392.41	376.89	18.42	0.4	189.043			376.89	455.78	0	0
4	8	8	51.72	51.72	51.72	cont|000085; cont|000078; cont|000044; cont|000024; cont|000020; cont|000019; cont|000018; cont|000011; cont|000004	gi|229725|pdb|1BPT| Bovine Pancreatic Trypsin Inhibitor (BPTI) Mutant (Tyr 23 Replaced By Ala) (Y23A) [Bos taurus (contaminant)]; gi|28373262|pdb|1CO7|I Chain I, R117h Mutant Rat Anionic Trypsin Complexed With Bovine Pancreatic Trypsin Inhibitor (Bpti) [Bos taurus (contaminant)]; gi|4139559|pdb|3TGI|I Chain I, Wild-Type Rat Anionic Trypsin Complexed With Bovine Pancreatic Trypsin Inhibitor (Bpti)…	0	no quant - weak signal	0	99	RPDFCLEPPYTGPCK	Carbamidomethyl(C)@5; Carbamidomethyl(C)@14			0.00149015	1835.83	612.952	1835.83	612.952	3	15	1.1.1.1581.12	15.4027	1324.51	848.78	15.62	0.5	543.565			848.78	177.28	0	0
4	8	8	51.72	51.72	51.72	cont|000085; cont|000078; cont|000044; cont|000024; cont|000020; cont|000019; cont|000018; cont|000011; cont|000004	gi|229725|pdb|1BPT| Bovine Pancreatic Trypsin Inhibitor (BPTI) Mutant (Tyr 23 Replaced By Ala) (Y23A) [Bos taurus (contaminant)]; gi|28373262|pdb|1CO7|I Chain I, R117h Mutant Rat Anionic Trypsin Complexed With Bovine Pancreatic Trypsin Inhibitor (Bpti) [Bos taurus (contaminant)]; gi|4139559|pdb|3TGI|I Chain I, Wild-Type Rat Anionic Trypsin Complexed With Bovine Pancreatic Trypsin Inhibitor (Bpti)…	0	no quant - weak signal	0	99	RPDFCLEPPYTGPCK	Carbamidomethyl(C)@5; Carbamidomethyl(C)@14			0.00149015	1835.83	612.952	1835.83	612.952	3	11	1.1.1.1592.9	15.9446	1324.51	577.01	15.62	0.5	341.132			577.01	179.7	0	0
5	7.52	7.55	33.33	33.33	33.33	sp|P16045|LEG1_MOUSE	Galectin-1 OS=Mus musculus GN=Lgals1 PE=1 SV=3	0	no quant - weak signal	0	99	ACGLVASNLNLKPGECLK	Acetyl@N-term; Carbamidomethyl(C)@2; Label:13C(6)15N(2)(K)@12; Carbamidomethyl(C)@16; Label:13C(6)15N(2)(K)@18	Acetyl@2	cleaved M-A@N-term	0.00385103	2001.04	668.02	2001.04	668.019	3	17	1.1.1.1673.10	19.9808	40179.5	2373.04	19.32	0.25	665.897			1193.81	932.22	2373.04	1120.87
5	7.52	7.55	33.33	33.33	33.33	sp|P16045|LEG1_MOUSE	Galectin-1 OS=Mus musculus GN=Lgals1 PE=1 SV=3	0	no quant - weak signal	0	99	ACGLVASNLNLKPGECLK	Acetyl@N-term; Carbamidomethyl(C)@2; Carbamidomethyl(C)@16	Acetyl@2	cleaved M-A@N-term	0.00217058	1985.01	662.677	1985.01	662.676	3	8	1.1.1.1673.9	19.9792	27792.5	1200.15	19.37	0.25	437.675			1200.15	932.22	2392.17	1120.87
6	6	6	6.78	6.78	6.78	sp|Q9CPV7|ZDHC6_MOUSE	Palmitoyltransferase ZDHHC6 OS=Mus musculus GN=Zdhhc6 PE=2 SV=1	0	no quant - weak signal	0	99	TFFTSPCTEEPR	Carbamidomethyl(C)@7; Label:13C(6)15N(4)(R)@12			0.000740832	1480.65	741.334	1480.65	741.334	2	9	1.1.1.1563.18	14.5155	3530.18	694.02	14.23	0.25	405.452			556.3	256.08	694.02	251.67
6	6	6	6.78	6.78	6.78	sp|Q9CPV7|ZDHC6_MOUSE	Palmitoyltransferase ZDHHC6 OS=Mus musculus GN=Zdhhc6 PE=2 SV=1	0	no quant - weak signal	0	99	TFFTSPCTEEPR	Carbamidomethyl(C)@7; Label:13C(6)15N(4)(R)@12			0.000740832	1480.65	741.334	1480.65	741.334	2	9	1.1.1.1564.4	14.5539	3530.18	541.31	14.23	0.25	268.585			352.88	252.56	541.31	248.2
6	6	6	6.78	6.78	6.78	sp|Q9CPV7|ZDHC6_MOUSE	Palmitoyltransferase ZDHHC6 OS=Mus musculus GN=Zdhhc6 PE=2 SV=1	0	no quant - weak signal	0	99	VIEDYNGACCPLNR	Deamidated(N)@6; Carbamidomethyl(C)@9; Carbamidomethyl(C)@10; Label:13C(6)15N(4)(R)@14			-0.000432187	1690.73	846.373	1690.73	846.373	2	10	1.1.1.1530.8	12.874	215.69	180.93	12.83	0.25	129.707			15.96	51.42	180.93	66.63
6	6	6	6.78	6.78	6.78	sp|Q9CPV7|ZDHC6_MOUSE	Palmitoyltransferase ZDHHC6 OS=Mus musculus GN=Zdhhc6 PE=2 SV=1	0	no quant - weak signal	0	96.98	YKVIEDYNGACCPLNR	Label:13C(6)15N(2)(K)@2; Deamidated(N)@8; Carbamidomethyl(C)@11; Carbamidomethyl(C)@12; Label:13C(6)15N(4)(R)@16		missed K-V@2	0.00694871	1989.91	664.311	1989.9	664.309	3	8	1.1.1.1549.11	13.7987	593.12	74.1	13.28	0.4	194.552			0	0	74.1	99.88
7	6	6	4.196	4.196	4.196	sp|P58252|EF2_MOUSE	Elongation factor 2 OS=Mus musculus GN=Eef2 PE=1 SV=2	0	no quant - weak signal	2	99	CLYASVLTAQPR	Carbamidomethyl(C)@1			-0.00056226	1377.71	689.861	1377.71	689.861	2	11	1.1.1.1593.12	15.9934	234.82	192.49	16.02	0.1	234.783			192.49	82.04	227.29	102.21
7	6	6	4.196	4.196	4.196	sp|P58252|EF2_MOUSE	Elongation factor 2 OS=Mus musculus GN=Eef2 PE=1 SV=2	0	no quant - weak signal	2	99	STLTDSLVCK	Carbamidomethyl(C)@9			0.00676174	1122.57	562.29	1122.56	562.287	2	8	1.1.1.1520.3	12.3672	146.22	103.4	12.49	0.15	118.256			103.4	58.45	98.04	60.36
8	6	6	4.051	4.051	4.051	sp|P30999|CTND1_MOUSE	Catenin delta-1 OS=Mus musculus GN=Ctnnd1 PE=1 SV=2	0	no quant - weak signal	2	99	DSDSKLVENCVCLLR	Carbamidomethyl(C)@10; Carbamidomethyl(C)@12		missed K-L@5	0.000432401	1806.86	603.294	1806.86	603.294	3	14	1.1.1.1606.10	16.6327	463.64	459.97	16.67	0.2	343.05			459.97	108.81	0	0
8	6	6	4.051	4.051	4.051	sp|P30999|CTND1_MOUSE	Catenin delta-1 OS=Mus musculus GN=Ctnnd1 PE=1 SV=2	0	no quant - weak signal	0	99	YQEALPTVANSTGPHAASCFGAK	Carbamidomethyl(C)@19; Label:13C(6)15N(2)(K)@23			0.00210808	2384.13	795.718	2384.13	795.718	3	16	1.1.1.1548.11	13.7613	11677.8	1282.32	14.02	0.25	507.84			815.73	391.69	1282.32	444.71
8	6	6	4.051	4.051	4.051	sp|P30999|CTND1_MOUSE	Catenin delta-1 OS=Mus musculus GN=Ctnnd1 PE=1 SV=2	0	no quant - weak signal	0	99	YQEALPTVANSTGPHAASCFGAK	Carbamidomethyl(C)@19; Label:13C(6)15N(2)(K)@23			0.00210808	2384.13	795.718	2384.13	795.718	3	20	1.1.1.1562.8	14.4539	11677.8	1333.2	14.02	0.25	747.52			648.32	403.04	1333.2	457.59
8	6	6	4.051	4.051	4.051	sp|P30999|CTND1_MOUSE	Catenin delta-1 OS=Mus musculus GN=Ctnnd1 PE=1 SV=2	0	no quant - weak signal	0	99	YQEALPTVANSTGPHAASCFGAK	Carbamidomethyl(C)@19; Label:13C(6)15N(2)(K)@23			0.00210808	2384.13	795.718	2384.13	795.718	3	13	1.1.1.1566.19	14.6681	11677.8	463.85	14.02	0.25	367.02			291.43	407.71	463.85	462.9
8	6	6	4.051	4.051	4.051	sp|P30999|CTND1_MOUSE	Catenin delta-1 OS=Mus musculus GN=Ctnnd1 PE=1 SV=2	0	no quant - weak signal	0	99	YQEALPTVANSTGPHAASCFGAK	Carbamidomethyl(C)@19; Oxidation(F)@20; Methyl(K)@23	Oxidation(F)@619; Methyl(K)@622		-0.0125513	2406.11	803.045	2406.13	803.05	3	13	1.1.1.1551.14	13.9174	661.24	482.16	14.02	0.2	312.683			482.16	106.53	0	0
8	6	6	4.051	4.051	4.051	sp|P30999|CTND1_MOUSE	Catenin delta-1 OS=Mus musculus GN=Ctnnd1 PE=1 SV=2	0	no quant - weak signal	0	90.88	YQEALPTVANSTGPHAASCFGAK	Carbamidomethyl(C)@19; Oxidation(F)@20; Methyl(K)@23	Oxidation(F)@619; Methyl(K)@622		-0.0127974	2406.11	602.536	2406.13	602.539	4	15	1.1.1.1553.3	13.9873	605.76	446.09	13.93	0.2	578.149			446.09	101.74	0	0
8	6	6	4.051	4.051	4.051	sp|P30999|CTND1_MOUSE	Catenin delta-1 OS=Mus musculus GN=Ctnnd1 PE=1 SV=2	0	no quant - weak signal	0	78.82	YQEALPTVANSTGPHAASCFGAK	Methyl(S)@18; Carbamidomethyl(C)@19; Oxidation(F)@20	Methyl(S)@617; Oxidation(F)@619		-0.0125513	2406.11	803.045	2406.13	803.05	3	13	1.1.1.1551.14	13.9174	661.24	482.16	14.02	0.2	312.683			482.16	106.53	0	0
8	6	6	4.051	4.051	4.051	sp|P30999|CTND1_MOUSE	Catenin delta-1 OS=Mus musculus GN=Ctnnd1 PE=1 SV=2	0	no quant - weak signal	0	69.96	YQEALPTVANSTGPHAASCFGAK	Methyl(S)@18; Carbamidomethyl(C)@19; Oxidation(F)@20	Methyl(S)@617; Oxidation(F)@619		-0.0127974	2406.11	602.536	2406.13	602.539	4	15	1.1.1.1553.3	13.9873	605.76	446.09	13.93	0.2	578.149			446.09	101.74	0	0
8	6	6	4.051	4.051	4.051	sp|P30999|CTND1_MOUSE	Catenin delta-1 OS=Mus musculus GN=Ctnnd1 PE=1 SV=2	0	no quant - weak signal	0	28.21	YQEALPTVANSTGPHAASCFGAK	Carbamidomethyl(C)@19			-0.000635562	2376.12	595.036	2376.12	595.036	4	6	1.1.1.1550.8	13.8467	437.95	190.04	13.97	0.15	236.182			190.04	86.26	257.7	116.04
8	6	6	4.051	4.051	4.051	sp|P30999|CTND1_MOUSE	Catenin delta-1 OS=Mus musculus GN=Ctnnd1 PE=1 SV=2	0	no quant - weak signal	0	28.21	YQEALPTVANSTGPHAASCFGAK	Oxidation(H)@15; Carbamidomethyl(C)@19; Methyl(K)@23	Methyl(K)@622		-0.0127974	2406.11	602.536	2406.13	602.539	4	14	1.1.1.1553.3	13.9873	605.76	446.09	13.93	0.2	578.149			446.09	101.74	0	0
8	6	6	4.051	4.051	4.051	sp|P30999|CTND1_MOUSE	Catenin delta-1 OS=Mus musculus GN=Ctnnd1 PE=1 SV=2	0	no quant - weak signal	0	23.66	YQEALPTVANSTGPHAASCFGAK	Cation:K(E)@3; Carbamidomethyl(C)@19; Label:13C(6)15N(2)(K)@23			0.00222511	2422.09	606.529	2422.09	606.529	4	8	1.1.1.1556.7	14.1589	534.98	257.15	14.02	0.2	212.468			157.22	77.6	257.15	97.07
8	6	6	4.051	4.051	4.051	sp|P30999|CTND1_MOUSE	Catenin delta-1 OS=Mus musculus GN=Ctnnd1 PE=1 SV=2	0	no quant - weak signal	0	21.44	YQEALPTVANSTGPHAASCFGAK	Oxidation(H)@15; Methyl(S)@18; Carbamidomethyl(C)@19	Methyl(S)@617		-0.0127974	2406.11	602.536	2406.13	602.539	4	14	1.1.1.1553.3	13.9873	605.76	446.09	13.93	0.2	578.149			446.09	101.74	0	0
8	6	6	4.051	4.051	4.051	sp|P30999|CTND1_MOUSE	Catenin delta-1 OS=Mus musculus GN=Ctnnd1 PE=1 SV=2	0	no quant - weak signal	0	21.08	YQEALPTVANSTGPHAASCFGAK	Oxidation(P)@14; Methyl(H)@15; Carbamidomethyl(C)@19	Oxidation(P)@613; Methyl(H)@614		-0.0125513	2406.11	803.045	2406.13	803.05	3	11	1.1.1.1551.14	13.9174	661.24	482.16	14.02	0.2	312.683			482.16	106.53	0	0
8	6	6	4.051	4.051	4.051	sp|P30999|CTND1_MOUSE	Catenin delta-1 OS=Mus musculus GN=Ctnnd1 PE=1 SV=2	0	no quant - weak signal	0	16.95	YQEALPTVANSTGPHAASCFGAK	Methyl(S)@18; Carbamidomethyl(C)@19; Oxidation(K)@23	Methyl(S)@617; Oxidation(K)@622		-0.0125513	2406.11	803.045	2406.13	803.05	3	13	1.1.1.1551.14	13.9174	661.24	482.16	14.02	0.2	312.683			482.16	106.53	0	0
8	6	6	4.051	4.051	4.051	sp|P30999|CTND1_MOUSE	Catenin delta-1 OS=Mus musculus GN=Ctnnd1 PE=1 SV=2	0	no quant - weak signal	0	15.77	YQEALPTVANSTGPHAASCFGAK	Methyl(S)@18; Carbamidomethyl(C)@19; Oxidation(K)@23	Methyl(S)@617; Oxidation(K)@622		-0.0127974	2406.11	602.536	2406.13	602.539	4	15	1.1.1.1553.3	13.9873	605.76	446.09	13.93	0.2	578.149			446.09	101.74	0	0
9	6	6	5.396	5.396	5.396	sp|P11983|TCPA_MOUSE	T-complex protein 1 subunit alpha OS=Mus musculus GN=Tcp1 PE=1 SV=3	0	no quant - weak signal	0	95.11	ICDDELILIK	Carbamidomethyl(C)@2			0.00320728	1230.66	616.335	1230.65	616.334	2	6	1.1.1.1651.10	18.8777	1062.03	140.95	18.67	0.1	228.624			140.95	182.78	238.14	160.52
10	6	6	11.24	11.24	11.24	sp|P08249|MDHM_MOUSE	Malate dehydrogenase, mitochondrial OS=Mus musculus GN=Mdh2 PE=1 SV=3	0	no quant - weak signal	0	99	GCDVVVIPAGVPR	Carbamidomethyl(C)@2			-0.00106984	1337.71	669.863	1337.71	669.864	2	11	1.1.1.1597.12	16.1923	596.36	276.64	16.07	0.2	245.397			276.64	122.71	0	0
10	6	6	11.24	11.24	11.24	sp|P08249|MDHM_MOUSE	Malate dehydrogenase, mitochondrial OS=Mus musculus GN=Mdh2 PE=1 SV=3	0	no quant - weak signal	0	99	GYLGPEQLPDCLK	Carbamidomethyl(C)@11			0.00131968	1488.73	745.372	1488.73	745.371	2	6	1.1.1.1635.17	18.0821	1015.9	282.65	17.91	0.25	227.875			282.65	184.21	337.17	177.06
10	6	6	11.24	11.24	11.24	sp|P08249|MDHM_MOUSE	Malate dehydrogenase, mitochondrial OS=Mus musculus GN=Mdh2 PE=1 SV=3	0	no quant - weak signal	0	24.86	GYLGPEQLPDCLK	Carbamidomethyl(C)@11; Label:13C(6)15N(2)(K)@13			0.000999049	1496.74	749.379	1496.74	749.378	2	6	1.1.1.1637.14	18.1821	941	198.05	17.92	0.15	212.762			0	0	198.05	177.3
10	6	6	11.24	11.24	11.24	sp|P08249|MDHM_MOUSE	Malate dehydrogenase, mitochondrial OS=Mus musculus GN=Mdh2 PE=1 SV=3	0	no quant - weak signal	0	30.57	TIIPLISQCTPK	Carbamidomethyl(C)@9			-0.00106977	1369.76	685.889	1369.76	685.889	2	4	1.1.1.1615.13	17.0866	1346.03	452.84	17.27	0.25	225.771			452.84	202.68	230.16	204.31
11	6	6	10.48	10.48	10.48	sp|O09044|SNP23_MOUSE	Synaptosomal-associated protein 23 OS=Mus musculus GN=Snap23 PE=1 SV=1	0	no quant - weak signal	2	99	TLTELNKCCGLCICPCNR	Label:13C(6)15N(2)(K)@7; Carbamidomethyl(C)@8; Carbamidomethyl(C)@9; Carbamidomethyl(C)@12; Carbamidomethyl(C)@14; Carbamidomethyl(C)@16; Label:13C(6)15N(4)(R)@18		missed K-C@7	0.00035732	2286.02	572.511	2286.02	572.511	4	12	1.1.1.1564.2	14.5373	515.41	380.12	14.63	0.25	229.448			0	0	380.12	94.84
11	6	6	10.48	10.48	10.48	sp|O09044|SNP23_MOUSE	Synaptosomal-associated protein 23 OS=Mus musculus GN=Snap23 PE=1 SV=1	0	no quant - weak signal	0	99	CCGLCICPCNR	Carbamidomethyl(C)@1; Carbamidomethyl(C)@2; Carbamidomethyl(C)@5; Carbamidomethyl(C)@7; Carbamidomethyl(C)@9			-0.00191673	1468.55	735.281	1468.55	735.282	2	10	1.1.1.1518.4	12.2741	445.86	150.05	12.1	0.2	110.26			150.05	105.45	336.63	130.84
11	6	6	10.48	10.48	10.48	sp|O09044|SNP23_MOUSE	Synaptosomal-associated protein 23 OS=Mus musculus GN=Snap23 PE=1 SV=1	0	no quant - weak signal	0	28.21	EAEKTLTELNKCCGLCICPCNR	Label:13C(6)15N(2)(K)@4; Label:13C(6)15N(2)(K)@11; Carbamidomethyl(C)@12; Carbamidomethyl(C)@13; Carbamidomethyl(C)@16; Carbamidomethyl(C)@18; Carbamidomethyl(C)@20; Label:13C(6)15N(4)(R)@22		missed K-T@4; missed K-C@11	0.00240686	2751.25	688.82	2751.25	688.819	4	6	1.1.1.1563.14	14.5055	830.32	291.56	14.23	0.3	311.746			0	0	291.56	122.05
11	6	6	10.48	10.48	10.48	sp|O09044|SNP23_MOUSE	Synaptosomal-associated protein 23 OS=Mus musculus GN=Snap23 PE=1 SV=1	0	no quant - weak signal	0	99	TLTELNKCCGLCICPCNR	Label:13C(6)15N(2)(K)@7; Carbamidomethyl(C)@8; Carbamidomethyl(C)@9; Carbamidomethyl(C)@12; Carbamidomethyl(C)@14; Carbamidomethyl(C)@16; Label:13C(6)15N(4)(R)@18		missed K-C@7	-0.000816371	2286.02	763.013	2286.02	763.013	3	16	1.1.1.1577.14	15.2141	8826.89	874.39	14.63	0.25	388.247			391.2	345.61	874.39	431.42
11	6	6	10.48	10.48	10.48	sp|O09044|SNP23_MOUSE	Synaptosomal-associated protein 23 OS=Mus musculus GN=Snap23 PE=1 SV=1	0	no quant - weak signal	0	99	TLTELNKCCGLCICPCNR	Label:13C(6)15N(2)(K)@7; Carbamidomethyl(C)@8; Carbamidomethyl(C)@9; Carbamidomethyl(C)@12; Carbamidomethyl(C)@14; Carbamidomethyl(C)@16; Label:13C(6)15N(4)(R)@18		missed K-C@7	-0.000816371	2286.02	763.013	2286.02	763.013	3	13	1.1.1.1582.11	15.4658	8826.89	379.56	14.63	0.25	306.818			119.21	380.24	379.56	474.66
11	6	6	10.48	10.48	10.48	sp|O09044|SNP23_MOUSE	Synaptosomal-associated protein 23 OS=Mus musculus GN=Snap23 PE=1 SV=1	0	no quant - weak signal	0	99	TLTELNKCCGLCICPCNR	Carbamidomethyl(C)@8; Carbamidomethyl(C)@9; Carbamidomethyl(C)@12; Carbamidomethyl(C)@14; Pro->Pyrrolidinone(P)@15; Carbamidomethyl(C)@16; Oxidation(N)@17	Oxidation(N)@88	missed K-C@7	0.000221293	2253.98	752.333	2253.98	752.333	3	16	1.1.1.1550.13	13.8609	6501.61	967.68	13.53	0.2	397.043			967.68	332.35	0	0
11	6	6	10.48	10.48	10.48	sp|O09044|SNP23_MOUSE	Synaptosomal-associated protein 23 OS=Mus musculus GN=Snap23 PE=1 SV=1	0	no quant - mixed labeling	0	78.82	TLTELNKCCGLCICPCNR	Label:13C(6)15N(2)(K)@7; Carbamidomethyl(C)@8; Carbamidomethyl(C)@9; Carbamidomethyl(C)@12; Carbamidomethyl(C)@14; Carbamidomethyl(C)@16; No Label:13C(6)15N(4)(R)@18		missed K-C@7	-0.0307081	2275.98	759.667	2276.01	759.677	3	9	1.1.1.1565.14	14.6172	671.53	312.72	14.23	0.4	235.769
11	6	6	10.48	10.48	10.48	sp|O09044|SNP23_MOUSE	Synaptosomal-associated protein 23 OS=Mus musculus GN=Snap23 PE=1 SV=1	0	no quant - weak signal	0	63.38	TLTELNKCCGLCICPCNR	Carbamidomethyl(C)@8; Carbamidomethyl(C)@9; Carbamidomethyl(C)@12; Carbamidomethyl(C)@14; Carbamidomethyl(C)@16		missed K-C@7	0.00177809	2268	757.006	2267.99	757.005	3	7	1.1.1.1583.22	15.5145	5664.53	71.03	14.63	0.25	331.337			71.03	396.16	250.37	494.53
11	6	6	10.48	10.48	10.48	sp|O09044|SNP23_MOUSE	Synaptosomal-associated protein 23 OS=Mus musculus GN=Snap23 PE=1 SV=1	0	no quant - weak signal	0	50.29	TLTELNKCCGLCICPCNR	Cation:Na(E)@4; Label:13C(6)15N(2)(K)@7; Carbamidomethyl(C)@8; Carbamidomethyl(C)@9; Carbamidomethyl(C)@12; Carbamidomethyl(C)@14; Carbamidomethyl(C)@16; Label:13C(6)15N(4)(R)@18		missed K-C@7	0.00755233	2308.01	770.343	2308	770.34	3	9	1.1.1.1564.5	14.5623	632.86	510.3	14.63	0.15	280.679			0	0	510.3	105.09
11	6	6	10.48	10.48	10.48	sp|O09044|SNP23_MOUSE	Synaptosomal-associated protein 23 OS=Mus musculus GN=Snap23 PE=1 SV=1	0	no quant - weak signal	0	50.29	TLTELNKCCGLCICPCNR	Label:13C(6)15N(2)(K)@7; Carbamidomethyl(C)@8; Carbamidomethyl(C)@9; Carbamidomethyl(C)@12; Carbamidomethyl(C)@14; Carbamidomethyl(C)@16; Label:13C(6)15N(4)(R)@18		missed K-C@7	-0.00502778	2286.01	763.011	2286.02	763.013	3	5	1.1.1.1588.19	15.7538	177.71	154.66	15.78	0.25	159.637			0	0	154.66	66.9
12	5.29	5.34	13.75	13.75	13.75	sp|Q9R0Q7|TEBP_MOUSE	Prostaglandin E synthase 3 OS=Mus musculus GN=Ptges3 PE=1 SV=1	0	no quant - weak signal	2	99	LTFSCLGGSDNFK	Carbamidomethyl(C)@5			0.000527558	1444.67	723.34	1444.67	723.34	2	8	1.1.1.1628.12	17.7523	513.07	490.67	17.76	0.15	242.067			490.67	196.92	270.12	154.98
12	5.29	5.34	13.75	13.75	13.75	sp|Q9R0Q7|TEBP_MOUSE	Prostaglandin E synthase 3 OS=Mus musculus GN=Ptges3 PE=1 SV=1	0	no quant - weak signal	1.29243	96.72	SKLTFSCLGGSDNFK	Carbamidomethyl(C)@7		missed K-L@2	0.00328438	1659.8	554.273	1659.79	554.271	3	7	1.1.1.1573.6	14.9876	234.11	217.99	15.02	0.15	171.632			217.99	68.81	0	0
13	4.86	4.91	9.228	9.228	9.228	sp|P52480|KPYM_MOUSE	Pyruvate kinase PKM OS=Mus musculus GN=Pkm PE=1 SV=4	0	no quant - outside of MZ range	0.860121	99	AEGSDVANAVLDGADCIMLSGETAK	Carbamidomethyl(C)@16; Carbamyl(M)@18; Label:13C(6)15N(2)(K)@25			0.0181826	2544.17	849.065	2544.16	849.059	3	20	1.1.1.1744.7	23.2856	100.61	100.61			249.144			0	0	0	0
13	4.86	4.91	9.228	9.228	9.228	sp|P52480|KPYM_MOUSE	Pyruvate kinase PKM OS=Mus musculus GN=Pkm PE=1 SV=4	0	no quant - weak signal	0	99	NTGIICTIGPASR	Carbamidomethyl(C)@6			-0.00150281	1358.7	680.355	1358.7	680.356	2	11	1.1.1.1548.7	13.748	3779	439.96	13.43	0.25	261.507			439.96	252.98	340.32	255.87
14	4.73	4.77	11.28	11.28	11.28	sp|P12970|RL7A_MOUSE	60S ribosomal protein L7a OS=Mus musculus GN=Rpl7a PE=1 SV=2	0	no quant - weak signal	0	69.96	MGVPYCIIK	Carbamyl@N-term; Carbamidomethyl(C)@6; Label:13C(6)15N(2)(K)@9			-0.0015515	1130.57	566.292	1130.57	566.293	2	6	1.1.1.1566.9	14.6431	336.5	268.71	14.77	0.25	151.522			109.42	73.93	268.71	78.58
14	4.73	4.77	11.28	11.28	11.28	sp|P12970|RL7A_MOUSE	60S ribosomal protein L7a OS=Mus musculus GN=Rpl7a PE=1 SV=2	0	no quant - weak signal	0	24.23	MGVPYCIIK	Carbamyl(M)@1; Carbamidomethyl(C)@6; Label:13C(6)15N(2)(K)@9			-0.0015515	1130.57	566.292	1130.57	566.293	2	6	1.1.1.1566.9	14.6431	336.5	268.71	14.77	0.25	151.522			109.42	73.93	268.71	78.58
15	4.58	4.59	6.004	6.004	6.004	sp|Q61753|SERA_MOUSE	D-3-phosphoglycerate dehydrogenase OS=Mus musculus GN=Phgdh PE=1 SV=3	0	no quant - weak signal	0.575118	80.13	VLISDSLDPCCR	Carbamidomethyl(C)@10; Carbamidomethyl(C)@11			0.00208105	1433.67	717.841	1433.66	717.839	2	6	1.1.1.1584.11	15.5523	201.72	123.47	15.48	0.1	225.287			123.47	77.17	242.68	84.8
16	4.33	4.34	2.051	2.051	2.051	sp|Q69ZN7|MYOF_MOUSE	Myoferlin OS=Mus musculus GN=Myof PE=1 SV=2	0	no quant - weak signal	2	99	CDPYAGKEDIVPQLK	Carbamidomethyl(C)@1; Label:13C(6)15N(2)(K)@7; Label:13C(6)15N(2)(K)@15		missed K-E@7	0.00243854	1747.88	583.634	1747.88	583.633	3	11	1.1.1.1556.3	14.1389	212.19	210.54	14.13	0.3	208.32			115.01	84.52	210.54	62.03
16	4.33	4.34	2.051	2.051	2.051	sp|Q69ZN7|MYOF_MOUSE	Myoferlin OS=Mus musculus GN=Myof PE=1 SV=2	0	no quant - weak signal	2	99	ELPDSVPQECTVR	Carbamidomethyl(C)@10; Label:13C(6)15N(4)(R)@13			0.00167878	1538.73	770.372	1538.73	770.371	2	10	1.1.1.1515.3	12.1439	235.98	230.19	12.14	0.15	208.007			0	0	230.19	68.24
16	4.33	4.34	2.051	2.051	2.051	sp|Q69ZN7|MYOF_MOUSE	Myoferlin OS=Mus musculus GN=Myof PE=1 SV=2	0	no quant - weak signal	0.332547	99	TSEKCSLDMIPDLK	Label:13C(6)15N(2)(K)@4; Carbamidomethyl(C)@5; Carbamyl(M)@9; Label:13C(6)15N(2)(K)@14		missed K-C@4	0.00632514	1694.83	565.949	1694.82	565.947	3	11	1.1.1.1549.5	13.7862	208.46	198.64	13.82	0.3	219.909			0	0	198.64	59.21
17	4.26	4.27	14.86	14.86	8.446	sp|Q9JIZ9|PLS3_MOUSE	Phospholipid scramblase 3 OS=Mus musculus GN=Plscr3 PE=1 SV=1	0	no quant - weak signal	0	87.73	SGTGQQLGQAAEESNCCARLCCGAR	Carbamidomethyl(C)@16; Carbamidomethyl(C)@17; Label:13C(6)15N(4)(R)@19; Carbamidomethyl(C)@21; Carbamidomethyl(C)@22; Label:13C(6)15N(4)(R)@25		missed R-L@19	-0.00553501	2760.16	921.062	2760.17	921.064	3	7	1.1.1.1514.4	12.0948	7229.47	6.61	11.5	0.2	126.646			91.62	264.47	6.61	344.16
18	4.05	4.06	4.594	4.594	4.594	sp|Q6X893|CTL1_MOUSE	Choline transporter-like protein 1 OS=Mus musculus GN=Slc44a1 PE=1 SV=3	0	no quant - weak signal	0.0525663	16.12	SIALCVAACPR	Carbamidomethyl(C)@5; Carbamidomethyl(C)@9; Label:13C(6)15N(4)(R)@11			0.00102392	1226.62	614.315	1226.61	614.314	2	7	1.1.1.1533.5	13.0028	362.03	180.48	13.13	0.25	782.653			100.2	74.18	180.48	78.52
18	4.05	4.06	4.594	4.594	4.594	sp|Q6X893|CTL1_MOUSE	Choline transporter-like protein 1 OS=Mus musculus GN=Slc44a1 PE=1 SV=3	0	no quant - weak signal	0	99	SIALCVAACPRQELK	Carbamidomethyl(C)@5; Carbamidomethyl(C)@9; Label:13C(6)15N(4)(R)@11; Label:13C(6)15N(2)(K)@15		missed R-Q@11	-0.00563351	1732.9	578.641	1732.91	578.643	3	10	1.1.1.1541.9	13.4015	386.25	228.65	13.32	0.2	277.812			0	0	228.65	79.85
19	4	10	9.059	9.059	9.059	cont|000126; cont|000125	spt|P48666| Keratin, type II cytoskeletal 6C (Cytokeratin 6C) (CK 6C) (K6c keratin) [Homo sapiens (contaminant)]; spt|P02538| Keratin, type II cytoskeletal 6A (Cytokeratin 6A) (CK 6A) (K6a keratin) [Homo sapiens (contaminant)]	0	no quant - weak signal	2	99	KQCANLQAAIADAEQR	Carbamidomethyl(C)@3		missed K-Q@1	0.000623262	1785.88	596.301	1785.88	596.3	3	14	1.1.1.1565.3	14.5838	3111.95	981.16	14.33	0.25	509.282			981.16	238.7	0	0
19	4	10	9.059	9.059	9.059	cont|000126; cont|000125	spt|P48666| Keratin, type II cytoskeletal 6C (Cytokeratin 6C) (CK 6C) (K6c keratin) [Homo sapiens (contaminant)]; spt|P02538| Keratin, type II cytoskeletal 6A (Cytokeratin 6A) (CK 6A) (K6a keratin) [Homo sapiens (contaminant)]	0	no quant - weak signal	2	99	QCANLQAAIADAEQR	Carbamidomethyl(C)@2			0.000318861	1657.78	553.602	1657.78	553.602	3	15	1.1.1.1622.15	17.4424	8940.78	1674.25	17.12	0.25	624.705			1674.25	562.23	0	0
19	4	10	9.059	9.059	9.059	cont|000126; cont|000125	spt|P48666| Keratin, type II cytoskeletal 6C (Cytokeratin 6C) (CK 6C) (K6c keratin) [Homo sapiens (contaminant)]; spt|P02538| Keratin, type II cytoskeletal 6A (Cytokeratin 6A) (CK 6A) (K6a keratin) [Homo sapiens (contaminant)]	0	no quant - weak signal	0	33.55	ISIGGGSCAISGGYGSR	Carbamidomethyl(C)@8			-8.13781e-05	1597.75	799.883	1597.75	799.883	2	8	1.1.1.1555.16	14.1081	6959.3	402.89	13.77	0.2	298.452			402.89	351.84	0	0
19	4	10	9.059	9.059	9.059	cont|000126; cont|000125	spt|P48666| Keratin, type II cytoskeletal 6C (Cytokeratin 6C) (CK 6C) (K6c keratin) [Homo sapiens (contaminant)]; spt|P02538| Keratin, type II cytoskeletal 6A (Cytokeratin 6A) (CK 6A) (K6a keratin) [Homo sapiens (contaminant)]	0	no quant - weak signal	0	99	KQCANLQAAIADAEQR	Carbamidomethyl(C)@3		missed K-Q@1	0.000623262	1785.88	596.301	1785.88	596.3	3	15	1.1.1.1556.6	14.1539	3111.95	715.35	14.33	0.25	407.204			715.35	235.98	0	0
19	4	10	9.059	9.059	9.059	cont|000126; cont|000125	spt|P48666| Keratin, type II cytoskeletal 6C (Cytokeratin 6C) (CK 6C) (K6c keratin) [Homo sapiens (contaminant)]; spt|P02538| Keratin, type II cytoskeletal 6A (Cytokeratin 6A) (CK 6A) (K6a keratin) [Homo sapiens (contaminant)]	0	no quant - weak signal	0	99	KQCANLQAAIADAEQR	Carbamidomethyl(C)@3; Deamidated(N)@5		missed K-Q@1	0.0185564	1786.88	596.635	1786.86	596.628	3	9	1.1.1.1565.4	14.5863	1721.77	631.42	14.37	0.3	400.604			631.42	177.95	0	0
19	4	10	9.059	9.059	9.059	cont|000126; cont|000125	spt|P48666| Keratin, type II cytoskeletal 6C (Cytokeratin 6C) (CK 6C) (K6c keratin) [Homo sapiens (contaminant)]; spt|P02538| Keratin, type II cytoskeletal 6A (Cytokeratin 6A) (CK 6A) (K6a keratin) [Homo sapiens (contaminant)]	0	no quant - weak signal	0	83.72	KQCANLQAAIADAEQR	Carbamidomethyl(C)@3; Deamidated(Q)@7		missed K-Q@1	0.0185564	1786.88	596.635	1786.86	596.628	3	9	1.1.1.1565.4	14.5863	1721.77	631.42	14.37	0.3	400.604			631.42	177.95	0	0
19	4	10	9.059	9.059	9.059	cont|000126; cont|000125	spt|P48666| Keratin, type II cytoskeletal 6C (Cytokeratin 6C) (CK 6C) (K6c keratin) [Homo sapiens (contaminant)]; spt|P02538| Keratin, type II cytoskeletal 6A (Cytokeratin 6A) (CK 6A) (K6a keratin) [Homo sapiens (contaminant)]	0	no quant - weak signal	0	83.72	KQCANLQAAIADAEQR	Deamidated(Q)@2; Carbamidomethyl(C)@3		missed K-Q@1	0.0185564	1786.88	596.635	1786.86	596.628	3	10	1.1.1.1565.4	14.5863	1721.77	631.42	14.37	0.3	400.604			631.42	177.95	0	0
19	4	10	9.059	9.059	9.059	cont|000126; cont|000125	spt|P48666| Keratin, type II cytoskeletal 6C (Cytokeratin 6C) (CK 6C) (K6c keratin) [Homo sapiens (contaminant)]; spt|P02538| Keratin, type II cytoskeletal 6A (Cytokeratin 6A) (CK 6A) (K6a keratin) [Homo sapiens (contaminant)]	0	no quant - weak signal	0	50.29	KQCANLQAAIADAEQR	Carbamidomethyl(C)@3		missed K-Q@1	0.000623262	1785.88	596.301	1785.88	596.3	3	7	1.1.1.1573.10	14.9942	3111.95	319.96	14.33	0.25	489.431			319.96	252.86	0	0
19	4	10	9.059	9.059	9.059	cont|000126; cont|000125	spt|P48666| Keratin, type II cytoskeletal 6C (Cytokeratin 6C) (CK 6C) (K6c keratin) [Homo sapiens (contaminant)]; spt|P02538| Keratin, type II cytoskeletal 6A (Cytokeratin 6A) (CK 6A) (K6a keratin) [Homo sapiens (contaminant)]	0	no quant - weak signal	0	99	QCANLQAAIADAEQR	Carbamyl@N-term; Carbamidomethyl(C)@2			-0.00153015	1700.79	567.937	1700.79	567.937	3	9	1.1.1.1602.11	16.4403	2081.6	867.84	16.27	0.2	376.984			867.84	231.71	0	0
19	4	10	9.059	9.059	9.059	cont|000126; cont|000125	spt|P48666| Keratin, type II cytoskeletal 6C (Cytokeratin 6C) (CK 6C) (K6c keratin) [Homo sapiens (contaminant)]; spt|P02538| Keratin, type II cytoskeletal 6A (Cytokeratin 6A) (CK 6A) (K6a keratin) [Homo sapiens (contaminant)]	0	no quant - weak signal	0	60.03	QCANLQAAIADAEQR	Carbamyl@N-term; Carbamidomethyl(C)@2			-0.00153015	1700.79	567.937	1700.79	567.937	3	6	1.1.1.1606.8	16.6302	2081.6	197.3	16.27	0.2	214.231			197.3	230.57	0	0
19	4	10	9.059	9.059	9.059	cont|000126; cont|000125	spt|P48666| Keratin, type II cytoskeletal 6C (Cytokeratin 6C) (CK 6C) (K6c keratin) [Homo sapiens (contaminant)]; spt|P02538| Keratin, type II cytoskeletal 6A (Cytokeratin 6A) (CK 6A) (K6a keratin) [Homo sapiens (contaminant)]	0	no quant - weak signal	0	19.24	QCANLQAAIADAEQR	Acetyl@N-term; Carbamidomethyl(C)@2; Deamidated(N)@4	Acetyl@400		0.00970325	1700.79	567.937	1700.78	567.934	3	6	1.1.1.1606.8	16.6302	2081.6	197.3	16.27	0.2	214.231			197.3	230.57	0	0
19	4	10	9.059	9.059	9.059	cont|000126; cont|000125	spt|P48666| Keratin, type II cytoskeletal 6C (Cytokeratin 6C) (CK 6C) (K6c keratin) [Homo sapiens (contaminant)]; spt|P02538| Keratin, type II cytoskeletal 6A (Cytokeratin 6A) (CK 6A) (K6a keratin) [Homo sapiens (contaminant)]	0	no quant - weak signal	0	16.47	QCANLQAAIADAEQR	Acetyl@N-term; Carbamidomethyl(C)@2; Deamidated(Q)@6	Acetyl@400		0.00970325	1700.79	567.937	1700.78	567.934	3	6	1.1.1.1606.8	16.6302	2081.6	197.3	16.27	0.2	214.231			197.3	230.57	0	0
19	4	10	9.059	9.059	9.059	cont|000126; cont|000125	spt|P48666| Keratin, type II cytoskeletal 6C (Cytokeratin 6C) (CK 6C) (K6c keratin) [Homo sapiens (contaminant)]; spt|P02538| Keratin, type II cytoskeletal 6A (Cytokeratin 6A) (CK 6A) (K6a keratin) [Homo sapiens (contaminant)]	0	no quant - weak signal	0	99	RISIGGGSCAISGGYGSR	Carbamidomethyl(C)@9		missed R-I@1	-0.00457644	1753.85	585.623	1753.85	585.625	3	12	1.1.1.1513.4	12.0291	272.69	248.24	12	0.2	303.018			248.24	62.22	0	0
20	4	4	7.045	7.045	7.045	sp|Q64467|G3PT_MOUSE; sp|P16858|G3P_MOUSE	Glyceraldehyde-3-phosphate dehydrogenase, testis-specific OS=Mus musculus GN=Gapdhs PE=1 SV=1; Glyceraldehyde-3-phosphate dehydrogenase OS=Mus musculus GN=Gapdh PE=1 SV=2	0	no quant - weak signal	2	99	IVSNASCTTNCLAPLAK	Carbamidomethyl(C)@7; Carbamidomethyl(C)@11		cleaved T-I@N-term	-0.00213187	1818.89	607.306	1818.9	607.306	3	10	1.1.1.1551.10	13.9041	12384.7	135.28	13.14	0.2	328.076			135.28	461.02	268.27	775.88
20	4	4	7.045	7.045	7.045	sp|Q64467|G3PT_MOUSE; sp|P16858|G3P_MOUSE	Glyceraldehyde-3-phosphate dehydrogenase, testis-specific OS=Mus musculus GN=Gapdhs PE=1 SV=1; Glyceraldehyde-3-phosphate dehydrogenase OS=Mus musculus GN=Gapdh PE=1 SV=2	0	no quant - weak signal	2	99	VPTPNVSVVDLTCR	Carbamidomethyl(C)@13; Label:13C(6)15N(4)(R)@14			-0.000228466	1565.81	522.944	1565.81	522.944	3	12	1.1.1.1622.11	17.4358	5014	1122.87	17.22	0.2	479.685			514.33	313.97	1122.87	421.04
20	4	4	7.045	7.045	7.045	sp|Q64467|G3PT_MOUSE; sp|P16858|G3P_MOUSE	Glyceraldehyde-3-phosphate dehydrogenase, testis-specific OS=Mus musculus GN=Gapdhs PE=1 SV=1; Glyceraldehyde-3-phosphate dehydrogenase OS=Mus musculus GN=Gapdh PE=1 SV=2	0	no quant - weak signal	0	99	IVSNASCTTNCLAPLAK	Carbamidomethyl(C)@7; Carbamidomethyl(C)@11		cleaved T-I@N-term	-0.00213187	1818.89	607.306	1818.9	607.306	3	12	1.1.1.1531.6	12.9091	12384.7	589.68	13.14	0.2	244.003			589.68	481.11	2222.9	809.69
20	4	4	7.045	7.045	7.045	sp|Q64467|G3PT_MOUSE; sp|P16858|G3P_MOUSE	Glyceraldehyde-3-phosphate dehydrogenase, testis-specific OS=Mus musculus GN=Gapdhs PE=1 SV=1; Glyceraldehyde-3-phosphate dehydrogenase OS=Mus musculus GN=Gapdh PE=1 SV=2	0	no quant - weak signal	0	99	IVSNASCTTNCLAPLAK	Carbamidomethyl(C)@7; Carbamidomethyl(C)@11; Label:13C(6)15N(2)(K)@17		cleaved T-I@N-term	-0.000192055	1826.91	609.977	1826.91	609.978	3	16	1.1.1.1531.7	12.9141	35078.4	2486.95	13.18	0.25	564.351			656.33	481.11	2486.95	809.69
20	4	4	7.045	7.045	7.045	sp|Q64467|G3PT_MOUSE; sp|P16858|G3P_MOUSE	Glyceraldehyde-3-phosphate dehydrogenase, testis-specific OS=Mus musculus GN=Gapdhs PE=1 SV=1; Glyceraldehyde-3-phosphate dehydrogenase OS=Mus musculus GN=Gapdh PE=1 SV=2	0	no quant - weak signal	0	99	IVSNASCTTNCLAPLAK	Deamidated(N)@4; Carbamidomethyl(C)@7; Carbamidomethyl(C)@11; Label:13C(6)15N(2)(K)@17		cleaved T-I@N-term	-0.00221736	1827.89	610.305	1827.9	610.306	3	12	1.1.1.1559.5	14.2922	631.4	604.9	14.27	0.4	422.931			0	0	604.9	126.63
20	4	4	7.045	7.045	7.045	sp|Q64467|G3PT_MOUSE; sp|P16858|G3P_MOUSE	Glyceraldehyde-3-phosphate dehydrogenase, testis-specific OS=Mus musculus GN=Gapdhs PE=1 SV=1; Glyceraldehyde-3-phosphate dehydrogenase OS=Mus musculus GN=Gapdh PE=1 SV=2	0	no quant - weak signal	0	99	IVSNASCTTNCLAPLAK	Methyl(I)@1; Carbamidomethyl(C)@7; Carbamidomethyl(C)@11	Methyl(I)@250	cleaved T-I@N-term	0.0010159	1832.91	917.464	1832.91	917.464	2	16	1.1.1.1550.16	13.8709	5962.61	1564.27	14.03	0.2	321.429			1564.27	318.36	0	0
20	4	4	7.045	7.045	7.045	sp|Q64467|G3PT_MOUSE; sp|P16858|G3P_MOUSE	Glyceraldehyde-3-phosphate dehydrogenase, testis-specific OS=Mus musculus GN=Gapdhs PE=1 SV=1; Glyceraldehyde-3-phosphate dehydrogenase OS=Mus musculus GN=Gapdh PE=1 SV=2	0	no quant - weak signal	0	99	IVSNASCTTNCLAPLAK	Methyl(I)@1; Carbamidomethyl(C)@7; Carbamidomethyl(C)@11	Methyl(I)@250	cleaved T-I@N-term	0.000710563	1832.91	611.978	1832.91	611.978	3	15	1.1.1.1560.8	14.3537	10231.1	776.22	14.03	0.2	395.237			776.22	430.31	0	0
20	4	4	7.045	7.045	7.045	sp|Q64467|G3PT_MOUSE; sp|P16858|G3P_MOUSE	Glyceraldehyde-3-phosphate dehydrogenase, testis-specific OS=Mus musculus GN=Gapdhs PE=1 SV=1; Glyceraldehyde-3-phosphate dehydrogenase OS=Mus musculus GN=Gapdh PE=1 SV=2	0	no quant - weak signal	0	98.86	IVSNASCTTNCLAPLAK	Deamidated(N)@4; Carbamidomethyl(C)@7; Carbamidomethyl(C)@11; Label:13C(6)15N(2)(K)@17		cleaved T-I@N-term	-0.00221736	1827.89	610.305	1827.9	610.306	3	9	1.1.1.1554.6	14.0374	631.4	504.34	14.27	0.4	556.399			0	0	504.34	123.47
20	4	4	7.045	7.045	7.045	sp|Q64467|G3PT_MOUSE; sp|P16858|G3P_MOUSE	Glyceraldehyde-3-phosphate dehydrogenase, testis-specific OS=Mus musculus GN=Gapdhs PE=1 SV=1; Glyceraldehyde-3-phosphate dehydrogenase OS=Mus musculus GN=Gapdh PE=1 SV=2	0	no quant - weak signal	0	98.86	IVSNASCTTNCLAPLAK	Carbamidomethyl(C)@7; Deamidated(N)@10; Carbamidomethyl(C)@11; Label:13C(6)15N(2)(K)@17		cleaved T-I@N-term	-0.00221736	1827.89	610.305	1827.9	610.306	3	9	1.1.1.1554.6	14.0374	631.4	504.34	14.27	0.4	556.399			0	0	504.34	123.47
20	4	4	7.045	7.045	7.045	sp|Q64467|G3PT_MOUSE; sp|P16858|G3P_MOUSE	Glyceraldehyde-3-phosphate dehydrogenase, testis-specific OS=Mus musculus GN=Gapdhs PE=1 SV=1; Glyceraldehyde-3-phosphate dehydrogenase OS=Mus musculus GN=Gapdh PE=1 SV=2	0	no quant - weak signal	0	90.88	IVSNASCTTNCLAPLAK	Carbamidomethyl(C)@7; Deamidated(N)@10; Carbamidomethyl(C)@11; Label:13C(6)15N(2)(K)@17		cleaved T-I@N-term	-0.00154329	1827.89	914.954	1827.9	914.955	2	7	1.1.1.1561.15	14.4203	352.47	89.03	14.28	0.35	140.265			0	0	89.03	84.11
20	4	4	7.045	7.045	7.045	sp|Q64467|G3PT_MOUSE; sp|P16858|G3P_MOUSE	Glyceraldehyde-3-phosphate dehydrogenase, testis-specific OS=Mus musculus GN=Gapdhs PE=1 SV=1; Glyceraldehyde-3-phosphate dehydrogenase OS=Mus musculus GN=Gapdh PE=1 SV=2	0	no quant - weak signal	0	90.88	IVSNASCTTNCLAPLAK	Methyl(N)@4; Carbamidomethyl(C)@7; Carbamidomethyl(C)@11	Methyl(N)@253	cleaved T-I@N-term	0.000710563	1832.91	611.978	1832.91	611.978	3	8	1.1.1.1568.11	14.754	10231.1	194.81	14.03	0.2	233.034			194.81	439.04	0	0
20	4	4	7.045	7.045	7.045	sp|Q64467|G3PT_MOUSE; sp|P16858|G3P_MOUSE	Glyceraldehyde-3-phosphate dehydrogenase, testis-specific OS=Mus musculus GN=Gapdhs PE=1 SV=1; Glyceraldehyde-3-phosphate dehydrogenase OS=Mus musculus GN=Gapdh PE=1 SV=2	0	no quant - weak signal	0	81.38	IVSNASCTTNCLAPLAK	Carbamidomethyl(C)@7; Methyl(T)@8; Carbamidomethyl(C)@11	Methyl(T)@257	cleaved T-I@N-term	0.000710563	1832.91	611.978	1832.91	611.978	3	8	1.1.1.1568.11	14.754	10231.1	194.81	14.03	0.2	233.034			194.81	439.04	0	0
20	4	4	7.045	7.045	7.045	sp|Q64467|G3PT_MOUSE; sp|P16858|G3P_MOUSE	Glyceraldehyde-3-phosphate dehydrogenase, testis-specific OS=Mus musculus GN=Gapdhs PE=1 SV=1; Glyceraldehyde-3-phosphate dehydrogenase OS=Mus musculus GN=Gapdh PE=1 SV=2	0	no quant - weak signal	0	66.71	IVSNASCTTNCLAPLAK	Methyl(I)@1; Carbamidomethyl(C)@7; Carbamidomethyl(C)@11	Methyl(I)@250	cleaved T-I@N-term	0.000710563	1832.91	611.978	1832.91	611.978	3	8	1.1.1.1568.11	14.754	10231.1	194.81	14.03	0.2	233.034			194.81	439.04	0	0
20	4	4	7.045	7.045	7.045	sp|Q64467|G3PT_MOUSE; sp|P16858|G3P_MOUSE	Glyceraldehyde-3-phosphate dehydrogenase, testis-specific OS=Mus musculus GN=Gapdhs PE=1 SV=1; Glyceraldehyde-3-phosphate dehydrogenase OS=Mus musculus GN=Gapdh PE=1 SV=2	0	no quant - weak signal	0	66.71	IVSNASCTTNCLAPLAK	Methyl(S)@3; Carbamidomethyl(C)@7; Carbamidomethyl(C)@11	Methyl(S)@252	cleaved T-I@N-term	0.000710563	1832.91	611.978	1832.91	611.978	3	8	1.1.1.1568.11	14.754	10231.1	194.81	14.03	0.2	233.034			194.81	439.04	0	0
20	4	4	7.045	7.045	7.045	sp|Q64467|G3PT_MOUSE; sp|P16858|G3P_MOUSE	Glyceraldehyde-3-phosphate dehydrogenase, testis-specific OS=Mus musculus GN=Gapdhs PE=1 SV=1; Glyceraldehyde-3-phosphate dehydrogenase OS=Mus musculus GN=Gapdh PE=1 SV=2	0	no quant - weak signal	0	66.71	IVSNASCTTNCLAPLAK	Methyl(S)@6; Carbamidomethyl(C)@7; Carbamidomethyl(C)@11	Methyl(S)@255	cleaved T-I@N-term	0.000710563	1832.91	611.978	1832.91	611.978	3	8	1.1.1.1568.11	14.754	10231.1	194.81	14.03	0.2	233.034			194.81	439.04	0	0
20	4	4	7.045	7.045	7.045	sp|Q64467|G3PT_MOUSE; sp|P16858|G3P_MOUSE	Glyceraldehyde-3-phosphate dehydrogenase, testis-specific OS=Mus musculus GN=Gapdhs PE=1 SV=1; Glyceraldehyde-3-phosphate dehydrogenase OS=Mus musculus GN=Gapdh PE=1 SV=2	0	no quant - weak signal	0	30.57	IVSNASCTTNCLAPLAK	Carbamidomethyl(C)@7; Deamidated(N)@10; Carbamidomethyl(C)@11; Label:13C(6)15N(2)(K)@17		cleaved T-I@N-term	-0.00221736	1827.89	610.305	1827.9	610.306	3	6	1.1.1.1563.10	14.4955	631.4	248.18	14.27	0.4	260.67			115.89	101.94	248.18	125.21
20	4	4	7.045	7.045	7.045	sp|Q64467|G3PT_MOUSE; sp|P16858|G3P_MOUSE	Glyceraldehyde-3-phosphate dehydrogenase, testis-specific OS=Mus musculus GN=Gapdhs PE=1 SV=1; Glyceraldehyde-3-phosphate dehydrogenase OS=Mus musculus GN=Gapdh PE=1 SV=2	0	no quant - weak signal	0	93.3	PTPNVSVVDLTCR	Carbamidomethyl@N-term; Oxidation(P)@3; Carbamidomethyl(C)@12	Oxidation(P)@342	cleaved V-P@N-term	0.034752	1529.79	765.9	1529.75	765.883	2	10	1.1.1.1598.23	16.2521	4593.37	4022.09	16.17	0.2	1165.21			0	0	0	0
20	4	4	7.045	7.045	7.045	sp|Q64467|G3PT_MOUSE; sp|P16858|G3P_MOUSE	Glyceraldehyde-3-phosphate dehydrogenase, testis-specific OS=Mus musculus GN=Gapdhs PE=1 SV=1; Glyceraldehyde-3-phosphate dehydrogenase OS=Mus musculus GN=Gapdh PE=1 SV=2	0	no quant - weak signal	0	89.41	PTPNVSVVDLTCR	Carbamidomethyl@N-term; Oxidation(P)@3; Carbamidomethyl(C)@12	Oxidation(P)@342	cleaved V-P@N-term	0.034752	1529.79	765.9	1529.75	765.883	2	9	1.1.1.1593.17	16.0059	4593.37	545.47	16.17	0.2	260.32			0	0	0	0
20	4	4	7.045	7.045	7.045	sp|Q64467|G3PT_MOUSE; sp|P16858|G3P_MOUSE	Glyceraldehyde-3-phosphate dehydrogenase, testis-specific OS=Mus musculus GN=Gapdhs PE=1 SV=1; Glyceraldehyde-3-phosphate dehydrogenase OS=Mus musculus GN=Gapdh PE=1 SV=2	0	no quant - weak signal	0	17.43	PTPNVSVVDLTCR	Carbamidomethyl@N-term; Oxidation(P)@3; Carbamidomethyl(C)@12	Oxidation(P)@342	cleaved V-P@N-term	0.034752	1529.79	765.9	1529.75	765.883	2	7	1.1.1.1603.13	16.4938	4593.37	463.37	16.17	0.2	330.106			0	0	0	0
20	4	4	7.045	7.045	7.045	sp|Q64467|G3PT_MOUSE; sp|P16858|G3P_MOUSE	Glyceraldehyde-3-phosphate dehydrogenase, testis-specific OS=Mus musculus GN=Gapdhs PE=1 SV=1; Glyceraldehyde-3-phosphate dehydrogenase OS=Mus musculus GN=Gapdh PE=1 SV=2	0	no quant - weak signal	0	99	VPTPNVSVVDLTCR	Carbamidomethyl(C)@13			-0.000439182	1555.8	778.908	1555.8	778.909	2	12	1.1.1.1613.14	16.9882	7814.51	791.68	17.22	0.2	220.708			791.68	460.11	1493.56	600.97
20	4	4	7.045	7.045	7.045	sp|Q64467|G3PT_MOUSE; sp|P16858|G3P_MOUSE	Glyceraldehyde-3-phosphate dehydrogenase, testis-specific OS=Mus musculus GN=Gapdhs PE=1 SV=1; Glyceraldehyde-3-phosphate dehydrogenase OS=Mus musculus GN=Gapdh PE=1 SV=2	0	no quant - weak signal	0	99	VPTPNVSVVDLTCR	Carbamidomethyl(C)@13; Label:13C(6)15N(4)(R)@14			3.33837e-05	1565.81	783.913	1565.81	783.913	2	13	1.1.1.1613.15	16.9898	13331.5	1555.57	17.22	0.2	320.711			825.78	460.11	1555.57	600.97
20	4	4	7.045	7.045	7.045	sp|Q64467|G3PT_MOUSE; sp|P16858|G3P_MOUSE	Glyceraldehyde-3-phosphate dehydrogenase, testis-specific OS=Mus musculus GN=Gapdhs PE=1 SV=1; Glyceraldehyde-3-phosphate dehydrogenase OS=Mus musculus GN=Gapdh PE=1 SV=2	0	no quant - weak signal	0	99	VPTPNVSVVDLTCR	Carbamidomethyl(C)@13; Label:13C(6)15N(4)(R)@14			3.33837e-05	1565.81	783.913	1565.81	783.913	2	15	1.1.1.1627.10	17.7129	13331.5	497.16	17.22	0.2	236.806			208.44	869.79	497.16	1136.07
21	4	4	3.605	3.605	3.605	sp|Q9Z1F9|SAE2_MOUSE	SUMO-activating enzyme subunit 2 OS=Mus musculus GN=Uba2 PE=1 SV=1	0	no quant - weak signal	2	99	VLVVGAGGIGCELLK	Carbamidomethyl(C)@11			-0.00265553	1483.84	742.928	1483.84	742.929	2	10	1.1.1.1682.8	20.4362	253.24	239.95	20.47	0.15	149.742			239.95	90.42	0	0
21	4	4	3.605	3.605	3.605	sp|Q9Z1F9|SAE2_MOUSE	SUMO-activating enzyme subunit 2 OS=Mus musculus GN=Uba2 PE=1 SV=1	0	no quant - weak signal	0	99	TFPGCTIR	Carbamidomethyl(C)@5			-0.00128105	950.463	476.239	950.464	476.239	2	6	1.1.1.1498.3	11.2686	487.35	211.42	10.52	0.98	165.789			211.42	56.22	0	0
22	4	4	5.028	5.028	5.028	sp|Q9D1C1|UBE2C_MOUSE; sp|P61089|UBE2N_MOUSE	Ubiquitin-conjugating enzyme E2 C OS=Mus musculus GN=Ube2c PE=1 SV=1; Ubiquitin-conjugating enzyme E2 N OS=Mus musculus GN=Ube2n PE=1 SV=1	0	no quant - weak signal	2	99	ICLDILKDK	Carbamidomethyl(C)@2		cleaved N-I@N-term; missed K-D@7	-0.000853487	1116.62	559.317	1116.62	559.318	2	9	1.1.1.1577.7	15.1941	1560.11	290.65	14.88	0.25	354.076			290.65	181.37	202.22	140.76
22	4	4	5.028	5.028	5.028	sp|Q9D1C1|UBE2C_MOUSE; sp|P61089|UBE2N_MOUSE	Ubiquitin-conjugating enzyme E2 C OS=Mus musculus GN=Ube2c PE=1 SV=1; Ubiquitin-conjugating enzyme E2 N OS=Mus musculus GN=Ube2n PE=1 SV=1	0	no quant - weak signal	0	99	ICLDILK	Carbamidomethyl(C)@2; Label:13C(6)15N(2)(K)@7		cleaved N-I@N-term	0.000650717	881.514	441.764	881.514	441.764	2	9	1.1.1.1638.9	18.2254	95748.5	3488.82	17.52	0.25	842.832			5493.09	2221.09	3488.82	1814.23
22	4	4	5.028	5.028	5.028	sp|Q9D1C1|UBE2C_MOUSE; sp|P61089|UBE2N_MOUSE	Ubiquitin-conjugating enzyme E2 C OS=Mus musculus GN=Ube2c PE=1 SV=1; Ubiquitin-conjugating enzyme E2 N OS=Mus musculus GN=Ube2n PE=1 SV=1	0	no quant - weak signal	0	99	ICLDILK	Carbamidomethyl(C)@2		cleaved N-I@N-term	0.000477026	873.5	437.757	873.499	437.757	2	9	1.1.1.1643.5	18.472	143510	1642.39	17.52	0.25	332.525			1642.39	2096.57	731.79	1712.52
22	4	4	5.028	5.028	5.028	sp|Q9D1C1|UBE2C_MOUSE; sp|P61089|UBE2N_MOUSE	Ubiquitin-conjugating enzyme E2 C OS=Mus musculus GN=Ube2c PE=1 SV=1; Ubiquitin-conjugating enzyme E2 N OS=Mus musculus GN=Ube2n PE=1 SV=1	0	no quant - weak signal	0	99	ICLDILK	Carbamidomethyl(C)@2; Label:13C(6)15N(2)(K)@7		cleaved N-I@N-term	0.000650717	881.514	441.764	881.514	441.764	2	8	1.1.1.1618.7	17.2315	95748.5	2791.58	17.52	0.25	1970.35			4005.94	2218.98	2791.58	1812.51
22	4	4	5.028	5.028	5.028	sp|Q9D1C1|UBE2C_MOUSE; sp|P61089|UBE2N_MOUSE	Ubiquitin-conjugating enzyme E2 C OS=Mus musculus GN=Ube2c PE=1 SV=1; Ubiquitin-conjugating enzyme E2 N OS=Mus musculus GN=Ube2n PE=1 SV=1	0	no quant - weak signal	0	95.11	ICLDILK	Carbamidomethyl(C)@2; Label:13C(6)15N(2)(K)@7		cleaved N-I@N-term	0.000650717	881.514	441.764	881.514	441.764	2	7	1.1.1.1647.3	18.6728	95748.5	293.85	17.52	0.25	696.682			479.13	2129.85	293.85	1739.7
22	4	4	5.028	5.028	5.028	sp|Q9D1C1|UBE2C_MOUSE; sp|P61089|UBE2N_MOUSE	Ubiquitin-conjugating enzyme E2 C OS=Mus musculus GN=Ube2c PE=1 SV=1; Ubiquitin-conjugating enzyme E2 N OS=Mus musculus GN=Ube2n PE=1 SV=1	0	no quant - weak signal	0	93.3	ICLDILK	Carbamidomethyl(C)@2		cleaved N-I@N-term	0.000477026	873.5	437.757	873.499	437.757	2	9	1.1.1.1638.8	18.2246	143510	5511.72	17.52	0.25	821.638			5511.72	2221.09	3499.57	1814.23
22	4	4	5.028	5.028	5.028	sp|Q9D1C1|UBE2C_MOUSE; sp|P61089|UBE2N_MOUSE	Ubiquitin-conjugating enzyme E2 C OS=Mus musculus GN=Ube2c PE=1 SV=1; Ubiquitin-conjugating enzyme E2 N OS=Mus musculus GN=Ube2n PE=1 SV=1	0	no quant - weak signal	0	99	ICLDILKDK	Carbamidomethyl(C)@2; Label:13C(6)15N(2)(K)@7; Label:13C(6)15N(2)(K)@9		cleaved N-I@N-term; missed K-D@7	-0.000512149	1132.65	567.332	1132.65	567.332	2	7	1.1.1.1578.7	15.2439	939.63	146.75	14.88	0.25	143.826			233.92	183.98	146.75	142.78
22	4	4	5.028	5.028	5.028	sp|Q9D1C1|UBE2C_MOUSE; sp|P61089|UBE2N_MOUSE	Ubiquitin-conjugating enzyme E2 C OS=Mus musculus GN=Ube2c PE=1 SV=1; Ubiquitin-conjugating enzyme E2 N OS=Mus musculus GN=Ube2n PE=1 SV=1	0	no quant - weak signal	0	76.05	ICLDILKDK	Carbamidomethyl(C)@2		cleaved N-I@N-term; missed K-D@7	0.000511893	1116.62	373.214	1116.62	373.214	3	6	1.1.1.1584.2	15.5298	7450.14	275.74	14.88	0.25	179.159			275.74	468.97	35.12	384.13
22	4	4	5.028	5.028	5.028	sp|Q9D1C1|UBE2C_MOUSE; sp|P61089|UBE2N_MOUSE	Ubiquitin-conjugating enzyme E2 C OS=Mus musculus GN=Ube2c PE=1 SV=1; Ubiquitin-conjugating enzyme E2 N OS=Mus musculus GN=Ube2n PE=1 SV=1	0	no quant - weak signal	0	15.54	ICLDILKDK	Carbamidomethyl(C)@2		cleaved N-I@N-term; missed K-D@7	0.000511893	1116.62	373.214	1116.62	373.214	3	5	1.1.1.1590.2	15.8273	7450.14	55.65	14.88	0.25	119.687			55.65	424.59	39.99	48.45
23	4	4	17.05	17.05	17.05	sp|Q9CR75|TNR12_MOUSE	Tumor necrosis factor receptor superfamily member 12A OS=Mus musculus GN=Tnfrsf12a PE=2 SV=1	0	no quant - no residues to label	2	99	FTTPIEETGGEGCPGVALIQ	Carbamidomethyl(C)@13			-0.000729464	2074.99	692.67	2074.99	692.67	3	15	1.1.1.1731.4	22.6394	3838.92	3208.71	22.6	0.15	1082.2
23	4	4	17.05	17.05	17.05	sp|Q9CR75|TNR12_MOUSE	Tumor necrosis factor receptor superfamily member 12A OS=Mus musculus GN=Tnfrsf12a PE=2 SV=1	0	no quant - no residues to label	0	99	FTTPIEETGGEGCPGVALIQ	Cation:Na(E)@11; Carbamidomethyl(C)@13			0.0035162	2096.97	1049.49	2096.97	1049.49	2	13	1.1.1.1727.4	22.4879	1708.17	875.14	22.6	0.15	340.345
23	4	4	17.05	17.05	17.05	sp|Q9CR75|TNR12_MOUSE	Tumor necrosis factor receptor superfamily member 12A OS=Mus musculus GN=Tnfrsf12a PE=2 SV=1	0	no quant - no residues to label	0	83.59	FTTPIEETGGEGCPGVALIQ	Carbamidomethyl(C)@13			0.00238439	2074.99	1038.5	2074.99	1038.5	2	10	1.1.1.1726.11	22.446	4801.12	2029.4	22.56	0.15	384.243
24	4	4	6.265	6.265	6.265	sp|Q91ZN5|S35B2_MOUSE	Adenosine 3'-phospho 5'-phosphosulfate transporter 1 OS=Mus musculus GN=Slc35b2 PE=1 SV=1	0	no quant - weak signal	0	99	GLCFPLVK	Carbamidomethyl(C)@3; Label:13C(6)15N(2)(K)@8			0.000237848	940.53	471.272	940.53	471.272	2	7	1.1.1.1645.10	18.5765	10280.1	384.33	17.91	0.3	179.73			559.11	636.66	384.33	562.01
24	4	4	6.265	6.265	6.265	sp|Q91ZN5|S35B2_MOUSE	Adenosine 3'-phospho 5'-phosphosulfate transporter 1 OS=Mus musculus GN=Slc35b2 PE=1 SV=1	0	no quant - weak signal	0	99	GLCFPLVK	Carbamidomethyl(C)@3			-0.000362258	932.515	467.265	932.515	467.265	2	9	1.1.1.1627.4	17.6837	13192.3	2219.61	17.92	0.25	433.369			2219.61	1130.12	2404.34	997.62
24	4	4	6.265	6.265	6.265	sp|Q91ZN5|S35B2_MOUSE	Adenosine 3'-phospho 5'-phosphosulfate transporter 1 OS=Mus musculus GN=Slc35b2 PE=1 SV=1	0	no quant - weak signal	0	96.45	GLCFPLVK	Carbamidomethyl(C)@3			-0.000362258	932.515	467.265	932.515	467.265	2	6	1.1.1.1643.11	18.477	13192.3	843.75	17.92	0.25	266.556			843.75	635.67	572.65	561.13
25	4	4	5.738	5.738	5.738	sp|Q8CI59|STEA3_MOUSE	Metalloreductase STEAP3 OS=Mus musculus GN=Steap3 PE=1 SV=1	0	no quant - weak signal	2	99	GLFLLPCLSR	Carbamidomethyl(C)@7; Label:13C(6)15N(4)(R)@10			-0.00048201	1184.66	593.338	1184.66	593.338	2	10	1.1.1.1759.10	24.0206	775.15	625.8	23.88	0.34	525.219			0	0	625.8	227.57
25	4	4	5.738	5.738	5.738	sp|Q8CI59|STEA3_MOUSE	Metalloreductase STEAP3 OS=Mus musculus GN=Steap3 PE=1 SV=1	0	no quant - weak signal	2	99	QSNAEYLASLFPACTVVK	Gln->pyro-Glu@N-term; Carbamidomethyl(C)@14; Label:13C(6)15N(2)(K)@18			0.0115708	1987.99	995.003	1987.98	994.997	2	10	1.1.1.1830.15	27.4099	358.93	349.67	27.51	0.25	149.661			0	0	349.67	113.09
26	4	4	1.587	1.587	1.587	sp|Q8BTM8|FLNA_MOUSE	Filamin-A OS=Mus musculus GN=Flna PE=1 SV=5	0	no quant - weak signal	2	99	IVSPSGAAVPCKVEPGLGADNSVVR	Carbamidomethyl(C)@11; Label:13C(6)15N(2)(K)@12; Label:13C(6)15N(4)(R)@25		missed K-V@12	-0.00373484	2496.31	625.085	2496.31	625.085	4	14	1.1.1.1561.7	14.3936	358.13	176.11	14.32	0.15	285.858			104.51	68.46	176.11	80.27
26	4	4	1.587	1.587	1.587	sp|Q8BTM8|FLNA_MOUSE	Filamin-A OS=Mus musculus GN=Flna PE=1 SV=5	0	no quant - weak signal	2	99	SPYTVTVGQACNPAACR	Carbamidomethyl(C)@11; Carbamidomethyl(C)@16; Label:13C(6)15N(4)(R)@17			-0.0019256	1860.85	621.289	1860.85	621.29	3	9	1.1.1.1534.5	13.0521	453	419.17	13.03	0.3	342.662			0	0	419.17	85.58
26	4	4	1.587	1.587	1.587	sp|Q8BTM8|FLNA_MOUSE	Filamin-A OS=Mus musculus GN=Flna PE=1 SV=5	0	no quant - weak signal	0	83.72	SPYTVTVGQACNPAACR	Carbamidomethyl(C)@11; Carbamidomethyl(C)@16; Label:13C(6)15N(4)(R)@17			-0.0019256	1860.85	621.289	1860.85	621.29	3	7	1.1.1.1535.10	13.1067	453	321.25	13.03	0.3	353.726			0	0	321.25	85.05
27	4	4	3.1	3.1	3.1	sp|Q8BFW7|LPP_MOUSE	Lipoma-preferred partner homolog OS=Mus musculus GN=Lpp PE=1 SV=1	0	no quant - weak signal	0	99	KTYITDPVSAPCAPPLQPK	Label:13C(6)15N(2)(K)@1; Carbamidomethyl(C)@12; Label:13C(6)15N(2)(K)@19		missed K-T@1	0.00204143	2098.11	700.378	2098.11	700.377	3	14	1.1.1.1557.10	14.204	927.01	291.04	14.33	0.15	300.189			329.13	125.47	291.04	128.02
27	4	4	3.1	3.1	3.1	sp|Q8BFW7|LPP_MOUSE	Lipoma-preferred partner homolog OS=Mus musculus GN=Lpp PE=1 SV=1	0	no quant - weak signal	0	87.73	TYITDPVSAPCAPPLQPK	Carbamidomethyl(C)@11; Label:13C(6)15N(2)(K)@18			0.00513704	1962.01	655.009	1962	655.008	3	7	1.1.1.1611.14	16.8877	521.76	220.58	16.77	0.2	333.855			106.33	108.06	220.58	114.2
28	4	4	1.339	1.339	1.339	sp|Q7TPV4|MBB1A_MOUSE	Myb-binding protein 1A OS=Mus musculus GN=Mybbp1a PE=1 SV=2	0	no quant - weak signal	0	99	SPAESCDVLGDIQTCIK	Carbamidomethyl(C)@6; Carbamidomethyl(C)@15; Label:13C(6)15N(2)(K)@17			0.00392831	1899.88	634.302	1899.88	634.301	3	16	1.1.1.1649.18	18.793	582.21	556.11	18.82	0.2	300.97			24.85	85.43	556.11	138.81
28	4	4	1.339	1.339	1.339	sp|Q7TPV4|MBB1A_MOUSE	Myb-binding protein 1A OS=Mus musculus GN=Mybbp1a PE=1 SV=2	0	no quant - weak signal	0	98.65	SPAESCDVLGDIQTCIK	Carbamidomethyl(C)@6; Carbamidomethyl(C)@15; Label:13C(6)15N(2)(K)@17			0.00392831	1899.88	634.302	1899.88	634.301	3	6	1.1.1.1653.11	18.9794	582.21	265.25	18.82	0.2	201.637			186.75	84.65	265.25	137.55
28	4	4	1.339	1.339	1.339	sp|Q7TPV4|MBB1A_MOUSE	Myb-binding protein 1A OS=Mus musculus GN=Mybbp1a PE=1 SV=2	0	no quant - weak signal	0	78.82	SPAESCDVLGDIQTCIKK	Carbamidomethyl(C)@6; Carbamidomethyl(C)@15; Label:13C(6)15N(2)(K)@17; Label:13C(6)15N(2)(K)@18		missed K-K@17	0.0026693	2035.99	679.671	2035.99	679.67	3	8	1.1.1.1607.19	16.6948	1457.78	440.6	16.42	0.25	355.394			285.75	129.61	440.6	190.99
29	4	4	3.583	3.583	3.583	sp|Q61656|DDX5_MOUSE	Probable ATP-dependent RNA helicase DDX5 OS=Mus musculus GN=Ddx5 PE=1 SV=2	0	no quant - weak signal	2	99	GDGPICLVLAPTR	Carbamidomethyl(C)@6; Label:13C(6)15N(4)(R)@13			-0.00348521	1377.73	689.871	1377.73	689.873	2	10	1.1.1.1655.10	19.0851	462.69	211.38	18.97	0.2	193.971			268.85	136.94	211.38	122.22
30	4	4	1.985	1.985	1.985	sp|Q02053|UBA1_MOUSE	Ubiquitin-like modifier-activating enzyme 1 OS=Mus musculus GN=Uba1 PE=1 SV=1	0	no quant - weak signal	2	99	DNPGVVTCLDEAR	Carbamidomethyl(C)@8			0.00491651	1444.67	723.341	1444.66	723.338	2	10	1.1.1.1553.7	14.0057	224.67	194.4	13.97	0.2	122.561			194.4	61.96	90.63	48.93
30	4	4	1.985	1.985	1.985	sp|Q02053|UBA1_MOUSE	Ubiquitin-like modifier-activating enzyme 1 OS=Mus musculus GN=Uba1 PE=1 SV=1	0	no quant - weak signal	0	92.17	SIPICTLK	Carbamidomethyl(C)@5; Label:13C(6)15N(2)(K)@8			-0.000289514	938.535	470.275	938.535	470.275	2	6	1.1.1.1513.2	12.0124	1223.5	174.41	11.75	0.25	103.513			231.97	146.22	174.41	131.79
31	4	4	3.474	3.474	3.474	sp|Q01853|TERA_MOUSE	Transitional endoplasmic reticulum ATPase OS=Mus musculus GN=Vcp PE=1 SV=4	0	no quant - weak signal	0	99	LGDVISIQPCPDVK	Carbamidomethyl(C)@10; Label:13C(6)15N(2)(K)@14			0.000947251	1547.81	774.913	1547.81	774.913	2	7	1.1.1.1606.16	16.6427	2542.69	178.26	16.32	0.2	152.291			181.05	250.2	178.26	254.82
32	4	4	2.936	2.936	2.936	sp|P80318|TCPG_MOUSE	T-complex protein 1 subunit gamma OS=Mus musculus GN=Cct3 PE=1 SV=1	0	no quant - weak signal	2	99	IPGGIIEDSCVLR	Carbamidomethyl(C)@10			-0.00156233	1427.74	714.879	1427.74	714.879	2	12	1.1.1.1628.10	17.7456	839.83	384.88	17.62	0.25	547.007			384.88	251.94	211.38	220.33
32	4	4	2.936	2.936	2.936	sp|P80318|TCPG_MOUSE	T-complex protein 1 subunit gamma OS=Mus musculus GN=Cct3 PE=1 SV=1	0	no quant - weak signal	0	99	IPGGIIEDSCVLR	Carbamidomethyl(C)@10; Label:13C(6)15N(4)(R)@13			-0.0047508	1437.75	719.881	1437.75	719.884	2	10	1.1.1.1628.11	17.7489	642.36	199.23	17.62	0.2	273.002			377.88	251.94	199.23	220.33
32	4	4	2.936	2.936	2.936	sp|P80318|TCPG_MOUSE	T-complex protein 1 subunit gamma OS=Mus musculus GN=Cct3 PE=1 SV=1	0	no quant - weak signal	0	98.86	VEKIPGGIIEDSCVLR	Carbamidomethyl(C)@13		missed K-I@3	0.00423808	1783.95	595.659	1783.95	595.657	3	8	1.1.1.1600.9	16.3337	376.05	177.72	16.52	0.25	477.292			177.72	99.22	168.82	78.37
32	4	4	2.936	2.936	2.936	sp|P80318|TCPG_MOUSE	T-complex protein 1 subunit gamma OS=Mus musculus GN=Cct3 PE=1 SV=1	0	no quant - weak signal	0	63.38	VEKIPGGIIEDSCVLR	Carbamidomethyl(C)@13		missed K-I@3	0.00423808	1783.95	595.659	1783.95	595.657	3	5	1.1.1.1606.9	16.6311	376.05	281.94	16.52	0.25	222.627			281.94	98	122.39	77.41
34	4	4	5.759	5.759	5.759	sp|P63038|CH60_MOUSE	60 kDa heat shock protein, mitochondrial OS=Mus musculus GN=Hspd1 PE=1 SV=1	0	no quant - weak signal	2	99	AAVEEGIVLGGGCALLR	Carbamidomethyl(C)@13			-0.00589282	1683.89	842.953	1683.9	842.956	2	11	1.1.1.1688.11	20.7534	1200.43	99.51	20.42	0.2	164.154			99.51	215.97	0	0
34	4	4	5.759	5.759	5.759	sp|P63038|CH60_MOUSE	60 kDa heat shock protein, mitochondrial OS=Mus musculus GN=Hspd1 PE=1 SV=1	0	no quant - weak signal	0	99	AAVEEGIVLGGGCALLR	Carbamidomethyl(C)@13			-0.00589282	1683.89	842.953	1683.9	842.956	2	9	1.1.1.1684.17	20.5383	1200.43	687.39	20.42	0.2	271.904			687.39	189.62	157.72	174.43
34	4	4	5.759	5.759	5.759	sp|P63038|CH60_MOUSE	60 kDa heat shock protein, mitochondrial OS=Mus musculus GN=Hspd1 PE=1 SV=1	0	no quant - weak signal	0	96.45	CIPALDSLKPANEDQK	Carbamidomethyl(C)@1			0.000201372	1797.89	600.305	1797.89	600.305	3	8	1.1.1.1550.9	13.8492	1033.19	281.79	13.63	0.3	326.789			281.79	132.49	509.29	177.62
34	4	4	5.759	5.759	5.759	sp|P63038|CH60_MOUSE	60 kDa heat shock protein, mitochondrial OS=Mus musculus GN=Hspd1 PE=1 SV=1	0	no quant - weak signal	0	60.03	CIPALDSLKPANEDQK	Carbamidomethyl(C)@1; Label:13C(6)15N(2)(K)@9; Label:13C(6)15N(2)(K)@16			0.000602211	1813.92	605.648	1813.92	605.648	3	9	1.1.1.1539.9	13.3024	1679.59	352.23	13.62	0.25	434.188			166.64	138.87	352.23	186.17
35	4	4	24.35	24.35	24.35	sp|P62889|RL30_MOUSE	60S ribosomal protein L30 OS=Mus musculus GN=Rpl30 PE=1 SV=2	0	no quant - weak signal	2	99	VCTLAIIDPGDSDIIR	Carbamidomethyl(C)@2			0.000306365	1756.9	879.459	1756.9	879.459	2	16	1.1.1.1703.5	21.361	1131.64	813.15	21.28	0.2	363.69			813.15	455.08	1027.4	473.48
35	4	4	24.35	24.35	24.35	sp|P62889|RL30_MOUSE	60S ribosomal protein L30 OS=Mus musculus GN=Rpl30 PE=1 SV=2	0	no quant - weak signal	0	99	LVILANNCPALR	Carbamidomethyl(C)@8; Label:13C(6)15N(4)(R)@12			-0.0024166	1362.77	682.39	1362.77	682.391	2	10	1.1.1.1604.14	16.5421	4411.84	271.52	16.22	0.2	356.094			532.45	349.12	271.52	334.99
35	4	4	24.35	24.35	24.35	sp|P62889|RL30_MOUSE	60S ribosomal protein L30 OS=Mus musculus GN=Rpl30 PE=1 SV=2	0	no quant - weak signal	0	99	LVILANNCPALR	Carbamidomethyl(C)@8			-0.00142609	1352.76	677.386	1352.76	677.387	2	7	1.1.1.1605.14	16.5908	4792.12	387.03	16.22	0.2	231.203			387.03	348.45	225.88	334.34
35	4	4	24.35	24.35	24.35	sp|P62889|RL30_MOUSE	60S ribosomal protein L30 OS=Mus musculus GN=Rpl30 PE=1 SV=2	0	no quant - weak signal	0	93.3	LVILANNCPALR	Carbamidomethyl(C)@8			-0.000556836	1352.76	451.927	1352.76	451.927	3	6	1.1.1.1601.6	16.3821	900.75	186.93	16.21	0.15	225.804			186.93	152	259.76	156.19
35	4	4	24.35	24.35	24.35	sp|P62889|RL30_MOUSE	60S ribosomal protein L30 OS=Mus musculus GN=Rpl30 PE=1 SV=2	0	no quant - weak signal	0	93.3	LVILANNCPALR	Carbamidomethyl(C)@8; Label:13C(6)15N(4)(R)@12			-0.0024166	1362.77	682.39	1362.77	682.391	2	8	1.1.1.1604.15	16.5438	4411.84	271.5	16.22	0.2	396.296			528.01	349.12	271.5	334.99
35	4	4	24.35	24.35	24.35	sp|P62889|RL30_MOUSE	60S ribosomal protein L30 OS=Mus musculus GN=Rpl30 PE=1 SV=2	0	no quant - weak signal	0	99	VCTLAIIDPGDSDIIR	Carbamidomethyl(C)@2; Label:13C(6)15N(4)(R)@16			-0.00653237	1766.9	884.46	1766.91	884.463	2	18	1.1.1.1701.2	21.2717	1225.02	1172.51	21.28	0.24	349.337			1126.08	477.62	1172.51	496.94
36	4	4	7.87	7.87	7.87	sp|P62827|RAN_MOUSE	GTP-binding nuclear protein Ran OS=Mus musculus GN=Ran PE=1 SV=3	0	no quant - weak signal	2	99	VCENIPIVLCGNK	Carbamidomethyl(C)@2; Carbamidomethyl(C)@10			-0.00134725	1514.76	758.386	1514.76	758.387	2	10	1.1.1.1603.11	16.4904	3604.3	528.89	16.17	0.2	207.665			528.89	302.2	468.5	307.25
36	4	4	7.87	7.87	7.87	sp|P62827|RAN_MOUSE	GTP-binding nuclear protein Ran OS=Mus musculus GN=Ran PE=1 SV=3	0	no quant - weak signal	2	99	VCENIPIVLCGNKVDIK	Carbamidomethyl(C)@2; Carbamidomethyl(C)@10		missed K-V@13	-0.0025569	1970.03	657.684	1970.03	657.685	3	17	1.1.1.1626.6	17.6513	2591.98	1280.26	17.42	0.25	560.752			1280.26	564.12	1440.87	547.74
36	4	4	7.87	7.87	7.87	sp|P62827|RAN_MOUSE	GTP-binding nuclear protein Ran OS=Mus musculus GN=Ran PE=1 SV=3	0	no quant - weak signal	0	99	VCENIPIVLCGNK	Carbamidomethyl(C)@2; Carbamidomethyl(C)@10; Label:13C(6)15N(2)(K)@13			-0.00215633	1522.77	762.393	1522.77	762.394	2	12	1.1.1.1603.12	16.4921	3725.98	461.38	16.17	0.2	232.853			524.79	302.2	461.38	307.25
36	4	4	7.87	7.87	7.87	sp|P62827|RAN_MOUSE	GTP-binding nuclear protein Ran OS=Mus musculus GN=Ran PE=1 SV=3	0	no quant - weak signal	0	17.43	VCENIPIVLCGNK	Carbamidomethyl(C)@2; Carbamidomethyl(C)@10; Label:13C(6)15N(2)(K)@13			-0.00215633	1522.77	762.393	1522.77	762.394	2	5	1.1.1.1607.21	16.6982	3725.98	144.65	16.17	0.2	212.962			30.65	300.31	144.65	305.34
36	4	4	7.87	7.87	7.87	sp|P62827|RAN_MOUSE	GTP-binding nuclear protein Ran OS=Mus musculus GN=Ran PE=1 SV=3	0	no quant - weak signal	0	99	VCENIPIVLCGNKVDIK	Carbamidomethyl(C)@2; Carbamidomethyl(C)@10		missed K-V@13	-0.0025569	1970.03	657.684	1970.03	657.685	3	8	1.1.1.1631.14	17.8796	2591.98	565.81	17.42	0.25	351.716			565.81	335.07	281.46	325.34
36	4	4	7.87	7.87	7.87	sp|P62827|RAN_MOUSE	GTP-binding nuclear protein Ran OS=Mus musculus GN=Ran PE=1 SV=3	0	no quant - weak signal	0	60.03	VCENIPIVLCGNKVDIK	Carbamidomethyl(C)@2; Carbamidomethyl(C)@10; Label:13C(6)15N(2)(K)@13; Label:13C(6)15N(2)(K)@17		missed K-V@13	-0.000326983	1986.06	663.028	1986.06	663.028	3	6	1.1.1.1632.21	17.9353	2443.62	265.32	17.42	0.35	263.558			330.33	300.39	265.32	291.67
37	4	4	17.72	17.72	17.72	sp|P62281|RS11_MOUSE	40S ribosomal protein S11 OS=Mus musculus GN=Rps11 PE=1 SV=3	0	no quant - weak signal	2	99	DVQIGDIVTVGECRPLSK	Carbamidomethyl(C)@13			0.00180699	1985.03	662.683	1985.03	662.682	3	11	1.1.1.1641.17	18.3835	1222.36	310.17	18.21	0.15	208.435			310.17	197.9	422.59	220.53
37	4	4	17.72	17.72	17.72	sp|P62281|RS11_MOUSE	40S ribosomal protein S11 OS=Mus musculus GN=Rps11 PE=1 SV=3	0	no quant - weak signal	0	99	CPFTGNVSIR	Carbamidomethyl(C)@1; Label:13C(6)15N(4)(R)@10			-0.00352552	1159.56	580.79	1159.57	580.791	2	8	1.1.1.1531.5	12.9041	509.43	191.5	12.74	0.25	200.318			186.12	81.57	191.5	97.58
39	4	4	8.427	8.427	8.427	sp|P60335|PCBP1_MOUSE	Poly(rC)-binding protein 1 OS=Mus musculus GN=Pcbp1 PE=1 SV=1	0	no quant - weak signal	0	99	AITIAGVPQSVTECVK	Carbamidomethyl(C)@14; Label:13C(6)15N(2)(K)@16			0.000523837	1679.9	840.958	1679.9	840.958	2	8	1.1.1.1622.25	17.4591	1059.08	361.34	17.28	0.2	239.849			477.67	184.22	361.34	193.5
39	4	4	8.427	8.427	8.427	sp|P60335|PCBP1_MOUSE	Poly(rC)-binding protein 1 OS=Mus musculus GN=Pcbp1 PE=1 SV=1	0	no quant - weak signal	0	96.98	AITIAGVPQSVTECVK	Carbamidomethyl(C)@14			-0.000130971	1671.89	836.951	1671.89	836.951	2	8	1.1.1.1623.14	17.5138	959.9	326.43	17.32	0.2	297.274			326.43	203.86	93.9	214.14
39	4	4	8.427	8.427	8.427	sp|P60335|PCBP1_MOUSE	Poly(rC)-binding protein 1 OS=Mus musculus GN=Pcbp1 PE=1 SV=1	0	no quant - weak signal	0	66.71	AITIAGVPQSVTECVK	Carbamidomethyl(C)@14			0.000884643	1671.89	558.303	1671.89	558.303	3	6	1.1.1.1618.11	17.2382	375.61	310.25	17.27	0.1	324.009			310.25	113.52	0	0
40	4	4	21.21	21.21	21.21	sp|P35979|RL12_MOUSE	60S ribosomal protein L12 OS=Mus musculus GN=Rpl12 PE=1 SV=2	0	no quant - no residues to label	2	99	HPHDIIDDINSGAVECPAS	Carbamidomethyl(C)@16			-0.00053043	2045.91	682.977	2045.91	682.978	3	12	1.1.1.1600.13	16.3404	4465.13	2705.26	16.22	0.25	1155.41
40	4	4	21.21	21.21	21.21	sp|P35979|RL12_MOUSE	60S ribosomal protein L12 OS=Mus musculus GN=Rpl12 PE=1 SV=2	0	no quant - weak signal	0	99	EILGTAQSVGCNVDGR	Carbamidomethyl(C)@11; Label:13C(6)15N(4)(R)@16			0.0014132	1684.81	843.412	1684.81	843.411	2	13	1.1.1.1536.15	13.1761	244.94	215.62	13.23	0.15	159.206			0	0	215.62	66.7
40	4	4	21.21	21.21	21.21	sp|P35979|RL12_MOUSE	60S ribosomal protein L12 OS=Mus musculus GN=Rpl12 PE=1 SV=2	0	no quant - no residues to label	0	99	HPHDIIDDINSGAVECPAS	Carbamidomethyl(C)@16			-0.00053043	2045.91	682.977	2045.91	682.978	3	14	1.1.1.1595.8	16.0925	4465.13	2500.32	16.22	0.25	1420.76
41	4	4	4.506	4.506	4.506	sp|P20152|VIME_MOUSE	Vimentin OS=Mus musculus GN=Vim PE=1 SV=3	0	no quant - weak signal	2	99	QVQSLTCEVDALKGTNESLER	Deamidated(Q)@3; Carbamidomethyl(C)@7; Label:13C(6)15N(2)(K)@13; Label:13C(6)15N(4)(R)@21		missed K-G@13	0.00437734	2395.17	799.397	2395.17	799.396	3	13	1.1.1.1630.10	17.8475	270.33	239.86	17.82	0.25	391.647			0	0	239.86	123.18
41	4	4	4.506	4.506	4.506	sp|P20152|VIME_MOUSE	Vimentin OS=Mus musculus GN=Vim PE=1 SV=3	0	no quant - weak signal	0	99	QVQSLTCEVDALKGTNESLER	Deamidated(Q)@1; Carbamidomethyl(C)@7; Label:13C(6)15N(2)(K)@13; Label:13C(6)15N(4)(R)@21		missed K-G@13	0.00437734	2395.17	799.397	2395.17	799.396	3	13	1.1.1.1630.10	17.8475	270.33	239.86	17.82	0.25	391.647			0	0	239.86	123.18
41	4	4	4.506	4.506	4.506	sp|P20152|VIME_MOUSE	Vimentin OS=Mus musculus GN=Vim PE=1 SV=3	0	no quant - weak signal	0	99	QVQSLTCEVDALKGTNESLER	Gln->pyro-Glu@N-term; Deamidated(Q)@3; Didehydro(S)@4; Carbamidomethyl(C)@7; Label:13C(6)15N(2)(K)@13; Label:13C(6)15N(4)(R)@21	Didehydro(S)@325	missed K-G@13	0.0218068	2376.15	1189.08	2376.12	1189.07	2	13	1.1.1.1707.8	21.5654	561.24	22.7	21.72	0.2	373.142			0	0	22.7	253.62
41	4	4	4.506	4.506	4.506	sp|P20152|VIME_MOUSE	Vimentin OS=Mus musculus GN=Vim PE=1 SV=3	0	no quant - weak signal	0	90.88	QVQSLTCEVDALKGTNESLER	Carbamidomethyl(C)@7; Label:13C(6)15N(2)(K)@13; Label:13C(6)15N(4)(R)@21		missed K-G@13	0.00389414	2394.19	599.554	2394.18	599.553	4	7	1.1.1.1616.15	17.1433	413.49	397.97	17.12	0.15	315.113			0	0	397.97	115.43
41	4	4	4.506	4.506	4.506	sp|P20152|VIME_MOUSE	Vimentin OS=Mus musculus GN=Vim PE=1 SV=3	0	no quant - weak signal	0	83.59	QVQSLTCEVDALKGTNESLER	Gln->pyro-Glu@N-term; Deamidated(Q)@3; Carbamidomethyl(C)@7; Label:13C(6)15N(2)(K)@13; Label:13C(6)15N(4)(R)@21		missed K-G@13	0.0215303	2378.16	1190.09	2378.14	1190.08	2	11	1.1.1.1705.7	21.4673	147.713	147.713			264.737			0	0	0	0
41	4	4	4.506	4.506	4.506	sp|P20152|VIME_MOUSE	Vimentin OS=Mus musculus GN=Vim PE=1 SV=3	0	no quant - weak signal	0	18.45	QVQSLTCEVDALKGTNESLER	Dehydrated(T)@6; Carbamidomethyl(C)@7; Label:13C(6)15N(2)(K)@13; Label:13C(6)15N(4)(R)@21	Dehydrated(T)@327	missed K-G@13	-0.0258121	2376.15	1189.08	2376.17	1189.09	2	11	1.1.1.1707.8	21.5654	561.24	22.7	21.72	0.2	373.142			0	0	22.7	253.62
41	4	4	4.506	4.506	4.506	sp|P20152|VIME_MOUSE	Vimentin OS=Mus musculus GN=Vim PE=1 SV=3	0	no quant - weak signal	0	18.45	QVQSLTCEVDALKGTNESLER	Gln->pyro-Glu@N-term; Deamidated(Q)@3; Didehydro(T)@6; Carbamidomethyl(C)@7; Label:13C(6)15N(2)(K)@13; Label:13C(6)15N(4)(R)@21		missed K-G@13	0.0218068	2376.15	1189.08	2376.12	1189.07	2	13	1.1.1.1707.8	21.5654	561.24	22.7	21.72	0.2	373.142			0	0	22.7	253.62
41	4	4	4.506	4.506	4.506	sp|P20152|VIME_MOUSE	Vimentin OS=Mus musculus GN=Vim PE=1 SV=3	0	no quant - weak signal	0	18.45	QVQSLTCEVDALKGTNESLER	Dehydrated(S)@4; Carbamidomethyl(C)@7; Label:13C(6)15N(2)(K)@13; Label:13C(6)15N(4)(R)@21	Dehydrated(S)@325	missed K-G@13	-0.0258121	2376.15	1189.08	2376.17	1189.09	2	11	1.1.1.1707.8	21.5654	561.24	22.7	21.72	0.2	373.142			0	0	22.7	253.62
42	4	4	9.962	9.962	9.962	sp|P17918|PCNA_MOUSE	Proliferating cell nuclear antigen OS=Mus musculus GN=Pcna PE=1 SV=2	0	no quant - weak signal	2	99	CAGNEDIITLR	Carbamidomethyl(C)@1; Label:13C(6)15N(4)(R)@11			-0.00297642	1270.62	636.317	1270.62	636.318	2	12	1.1.1.1552.6	13.9539	156.29	139.23	13.93	0.1	186.93			143.74	65.68	139.23	51.99
42	4	4	9.962	9.962	9.962	sp|P17918|PCNA_MOUSE	Proliferating cell nuclear antigen OS=Mus musculus GN=Pcna PE=1 SV=2	0	no quant - weak signal	0	99	CAGNEDIITLR	Carbamidomethyl(C)@1			-0.000644066	1260.61	631.314	1260.61	631.314	2	8	1.1.1.1554.8	14.0407	249.39	235.01	14.03	0.15	303.669			235.01	65.96	69.82	52.22
42	4	4	9.962	9.962	9.962	sp|P17918|PCNA_MOUSE	Proliferating cell nuclear antigen OS=Mus musculus GN=Pcna PE=1 SV=2	0	no quant - weak signal	0	99	DLSHIGDAVVISCAK	Carbamidomethyl(C)@13			0.00133103	1583.8	528.94	1583.8	528.94	3	13	1.1.1.1596.8	16.1599	1220.8	386.94	15.92	0.25	203.023			386.94	173.79	374.61	192.44
43	4	4	10.73	10.73	10.73	sp|P14869|RLA0_MOUSE	60S acidic ribosomal protein P0 OS=Mus musculus GN=Rplp0 PE=1 SV=3	0	no quant - weak signal	2	99	AGAIAPCEVTVPAQNTGLGPEK	Carbamidomethyl(C)@7; Label:13C(6)15N(2)(K)@22			0.000602526	2187.11	730.044	2187.11	730.043	3	13	1.1.1.1586.14	15.6646	7591.58	304.55	15.23	0.15	273.516			336.47	511.05	304.55	466.28
43	4	4	10.73	10.73	10.73	sp|P14869|RLA0_MOUSE	60S acidic ribosomal protein P0 OS=Mus musculus GN=Rplp0 PE=1 SV=3	0	no quant - weak signal	0	99	AGAIAPCEVTVPAQNTGLGPEK	Carbamidomethyl(C)@7; Cation:Na(E)@8			7.6641e-05	2201.08	734.699	2201.08	734.699	3	17	1.1.1.1582.10	15.4617	3937.63	786.36	15.23	0.2	412.168			786.36	317.03	598.55	299.37
44	4	4	9.581	9.581	9.581	sp|P14152|MDHC_MOUSE	Malate dehydrogenase, cytoplasmic OS=Mus musculus GN=Mdh1 PE=1 SV=3	0	no quant - weak signal	2	99	VIVVGNPANTNCLTASK	Carbamidomethyl(C)@12			-0.00215569	1756.91	879.463	1756.91	879.464	2	11	1.1.1.1546.16	13.6683	443.45	388.98	13.72	0.2	191.041			388.98	84.8	0	0
46	4	4	5.605	5.605	5.605	sp|P07356|ANXA2_MOUSE	Annexin A2 OS=Mus musculus GN=Anxa2 PE=1 SV=2	0	no quant - no residues to label	2	99	ALLYLCGGDD	Carbamidomethyl(C)@6			-0.000354011	1095.49	548.752	1095.49	548.753	2	8	1.1.1.1676.8	20.129	974.76	582.6	20.22	0.25	169.102
46	4	4	5.605	5.605	5.605	sp|P07356|ANXA2_MOUSE	Annexin A2 OS=Mus musculus GN=Anxa2 PE=1 SV=2	0	no quant - no residues to label	0	99	ALLYLCGGDD	Carbamidomethyl(C)@6			-0.000354011	1095.49	548.752	1095.49	548.753	2	8	1.1.1.1681.9	20.3809	974.76	421.93	20.22	0.25	142.865
46	4	4	5.605	5.605	5.605	sp|P07356|ANXA2_MOUSE	Annexin A2 OS=Mus musculus GN=Anxa2 PE=1 SV=2	0	no quant - weak signal	0	99	STVHEILCK	Acetyl@N-term; Carbamidomethyl(C)@8; Label:13C(6)15N(2)(K)@9	Acetyl@2	cleaved M-S@N-term	-0.00180492	1135.58	568.796	1135.58	568.797	2	12	1.1.1.1529.2	12.795	1584.77	481.32	12.98	0.25	225.962			186.34	137.63	481.32	189.72
47	4	4	3.299	3.299	3.299	sp|O88693|CEGT_MOUSE	Ceramide glucosyltransferase OS=Mus musculus GN=Ugcg PE=1 SV=1	0	no quant - no residues to label	2	99	CGGTAEEILDV	Carbamidomethyl(C)@1			0.000817694	1162.52	582.266	1162.52	582.266	2	9	1.1.1.1671.8	19.8837	525.56	338.35	19.96	0.2	179.928
47	4	4	3.299	3.299	3.299	sp|O88693|CEGT_MOUSE	Ceramide glucosyltransferase OS=Mus musculus GN=Ugcg PE=1 SV=1	0	no quant - weak signal	2	99	LRCGGTAEEILDV	Carbamidomethyl(C)@3		missed R-C@2	0.00485594	1431.71	716.861	1431.7	716.859	2	11	1.1.1.1627.9	17.7079	768.87	584.83	17.67	0.1	258.296			584.83	272.83	767.75	280.67
48	2.99	3.19	7.143	7.143	7.143	cont|000135; cont|000134; cont|000132	cra|hCP1609934.2| keratin 1 (epidermolytic hyperkeratosis) [Homo sapiens (contaminant)]; rf|NP_006112.2| keratin 1 [Homo sapiens (contaminant)]; sp|P04264| K2C1_HUMAN Keratin, type II cytoskeletal 1 (Cytokeratin 1) (K1) (CK 1) (67 kDa cytokeratin) (Hair alpha protein) [Homo sapiens (contaminant)]	0	no quant - weak signal	2	99	FSSCGGGGGSFGAGGGFGSR	Carbamidomethyl(C)@4			-0.000610267	1764.73	589.25	1764.73	589.25	3	9	1.1.1.1561.3	14.3836	3483.94	219.51	13.72	0.2	245.977			219.51	250.37	0	0
48	2.99	3.19	7.143	7.143	7.143	cont|000135; cont|000134; cont|000132	cra|hCP1609934.2| keratin 1 (epidermolytic hyperkeratosis) [Homo sapiens (contaminant)]; rf|NP_006112.2| keratin 1 [Homo sapiens (contaminant)]; sp|P04264| K2C1_HUMAN Keratin, type II cytoskeletal 1 (Cytokeratin 1) (K1) (CK 1) (67 kDa cytokeratin) (Hair alpha protein) [Homo sapiens (contaminant)]	0	no quant - weak signal	0	99	FSSCGGGGGSFGAGGGFGSR	Carbamidomethyl(C)@4			-0.000636515	1764.73	883.371	1764.73	883.371	2	12	1.1.1.1555.20	14.1181	3037.83	340.62	13.72	0.2	195.601			340.62	233.41	0	0
50	2.91	3.12	5.622	5.622	5.622	sp|P62754|RS6_MOUSE	40S ribosomal protein S6 OS=Mus musculus GN=Rps6 PE=1 SV=1	0	no quant - weak signal	0	99	LNISFPATGCQK	Carbamidomethyl(C)@10; Label:13C(6)15N(2)(K)@12			0.000498931	1342.68	672.347	1342.68	672.347	2	7	1.1.1.1588.16	15.7488	2366.71	228.12	15.32	0.2	150.492			274.87	102.9	228.12	244.15
50	2.91	3.12	5.622	5.622	5.622	sp|P62754|RS6_MOUSE	40S ribosomal protein S6 OS=Mus musculus GN=Rps6 PE=1 SV=1	0	no quant - weak signal	0	17.43	LNISFPATGCQK	Carbamidomethyl(C)@10; Label:13C(6)15N(2)(K)@12			0.000498931	1342.68	672.347	1342.68	672.347	2	5	1.1.1.1590.9	15.8498	2366.71	105.55	15.32	0.2	171.45			403.13	100.86	105.55	239.31
51	2.71	3.17	3.966	3.966	3.966	sp|Q8BY89|CTL2_MOUSE	Choline transporter-like protein 2 OS=Mus musculus GN=Slc44a2 PE=1 SV=2	0	no quant - weak signal	0.987163	96.15	DGECPAVITPSKPLAQR	Carbamidomethyl(C)@4; Label:13C(6)15N(2)(K)@12; Label:13C(6)15N(4)(R)@17			-0.00432764	1855.95	619.659	1855.96	619.66	3	8	1.1.1.1494.7	11.0895	181.73	136.82	11.2	0.2	243.603			22.73	25.81	136.82	33.34
52	2.59	2.77	16.22	16.22	8.108	sp|P14115|RL27A_MOUSE	60S ribosomal protein L27a OS=Mus musculus GN=Rpl27a PE=1 SV=5	0	no quant - weak signal	2	99	NQSFCPTVNLDK	Carbamidomethyl(C)@5; Label:13C(6)15N(2)(K)@12			-0.00128223	1429.67	715.844	1429.68	715.845	2	10	1.1.1.1541.14	13.4164	530.01	366.09	13.53	0.2	198.037			0	0	366.09	93.52
53	2.4	2.41	7.051	7.051	2.724	cont|000136; cont|000129	cra|hCP1812051| keratin 10 (epidermolytic hyperkeratosis; keratosis palmaris et plantaris) [Homo sapiens (contaminant)]; trm|Q8N175| Keratin 10 [Homo sapiens (contaminant)]	0	no quant - weak signal	2	99	AETECQNTEYQQLLDIK	Carbamidomethyl(C)@5			0.000995917	2081.96	694.994	2081.96	694.993	3	9	1.1.1.1652.10	18.9281	1371.45	984.17	19.02	0.2	353.815			984.17	210.16	0	0
53	2.4	2.41	7.051	7.051	2.724	cont|000136; cont|000129	cra|hCP1812051| keratin 10 (epidermolytic hyperkeratosis; keratosis palmaris et plantaris) [Homo sapiens (contaminant)]; trm|Q8N175| Keratin 10 [Homo sapiens (contaminant)]	0	no quant - weak signal	0.39794	77.46	GSSGGGCFGGSSGGYGGLGGFGGGSFR	Carbamidomethyl(C)@7			-0.000991582	2341.98	781.666	2341.98	781.666	3	7	1.1.1.1664.13	19.5483	556.42	446.54	19.62	0.2	469.521			446.54	149	0	0
53	2.4	2.41	7.051	7.051	2.724	cont|000136; cont|000129	cra|hCP1812051| keratin 10 (epidermolytic hyperkeratosis; keratosis palmaris et plantaris) [Homo sapiens (contaminant)]; trm|Q8N175| Keratin 10 [Homo sapiens (contaminant)]	0	no quant - weak signal	0	89.41	AETECQNTEYQQLLDIK	Carbamidomethyl(C)@5			0.000995917	2081.96	694.994	2081.96	694.993	3	7	1.1.1.1656.12	19.1311	1371.45	832.89	19.02	0.2	326.528			832.89	211.16	0	0
54	2.27	2.28	20.51	20.51	20.51	sp|P62983|RS27A_MOUSE	Ubiquitin-40S ribosomal protein S27a OS=Mus musculus GN=Rps27a PE=1 SV=2	0	no quant - weak signal	0.2652	99	ECPSDECGAGVFMGSHFDR	Carbamidomethyl(C)@2; Carbamidomethyl(C)@7; Carbamyl(M)@13; Label:13C(6)15N(4)(R)@19			-0.00460439	2209.84	737.622	2209.85	737.624	3	12	1.1.1.1546.14	13.6625	475.54	326.37	13.77	0.25	316.294			80.83	69.09	326.37	87.82
54	2.27	2.28	20.51	20.51	20.51	sp|P62983|RS27A_MOUSE	Ubiquitin-40S ribosomal protein S27a OS=Mus musculus GN=Rps27a PE=1 SV=2	0	no quant - weak signal	0	87.73	ECPSDECGAGVFMGSHFDR	Carbamidomethyl(C)@2; Carbamidomethyl(C)@7; Carbamyl(M)@13; Label:13C(6)15N(4)(R)@19			-0.00460439	2209.84	737.622	2209.85	737.624	3	9	1.1.1.1551.13	13.9141	475.54	195.06	13.77	0.25	245.765			128.91	71.08	195.06	90.34
55	2.18	2.19	2.517	2.517	2.238	sp|Q8VDZ4|ZDHC5_MOUSE	Palmitoyltransferase ZDHHC5 OS=Mus musculus GN=Zdhhc5 PE=1 SV=1	0	no quant - weak signal	0	89.41	GGVNPFTNGCCNNVSR	Carbamidomethyl(C)@10; Carbamidomethyl(C)@11; Label:13C(6)15N(4)(R)@16			0.0343758	1761.79	881.902	1761.76	881.885	2	9	1.1.1.1535.17	13.1242	994.08	891.36	13.18	0.2	330.637			0	0	0	0
56	2.15	2.16	2.522	2.522	2.522	sp|Q922K7|NOP2_MOUSE	Probable 28S rRNA (cytosine-C(5))-methyltransferase OS=Mus musculus GN=Nop2 PE=1 SV=1	0	no quant - weak signal	0.14691	61.7	VLLDAPCSGTGVISK	Carbamidomethyl(C)@7; Label:13C(6)15N(2)(K)@15			-0.00333355	1523.81	762.911	1523.81	762.913	2	7	1.1.1.1561.13	14.4136	225.75	193.5	14.33	0.2	409.487			0	0	182.27	65.61
57	2.15	2.16	7.5	7.5	7.5	sp|O35682|MYADM_MOUSE	Myeloid-associated differentiation marker OS=Mus musculus GN=Myadm PE=1 SV=2	0	no quant - mixed labeling	0.150581	99	MPVTVTRTTITTTTSSSTTVGSAR	Acetyl@N-term; Label:13C(6)15N(4)(R)@7; No Label:13C(6)15N(4)(R)@24	Acetyl@1	missed R-T@7	-0.0236926	2507.25	836.759	2507.28	836.766	3	17	1.1.1.1562.11	14.4664	387.04	379.65	14.48	0.15	338.177
58	2.07	2.08	1.076	0.4612	0.4612	sp|Q80X90|FLNB_MOUSE	Filamin-B OS=Mus musculus GN=Flnb PE=1 SV=3	0	no quant - weak signal	0.0746879	45.86	SGCTINNPAEFIVDPK	Carbamidomethyl(C)@3			-0.000240689	1760.84	881.427	1760.84	881.427	2	5	1.1.1.1645.20	18.589	311.08	212.71	18.51	0.25	137.648			212.71	97.76	134.63	106.96
59	2.04	2.05	18.52	18.52	18.52	sp|Q9WVC3|CAV2_MOUSE	Caveolin-2 OS=Mus musculus GN=Cav2 PE=1 SV=1	0	no quant - weak signal	0.0423927	99	TCLMVLPSVQTIWKSVTDVVIGPLCTSVGR	Dehydrated(T)@1; Carbamidomethyl(C)@2; Oxidation(M)@4; Trp->Kynurenin(W)@13; Carbamidomethyl(C)@25	Dehydrated(T)@121	missed K-S@14	0.0152752	3317.74	1106.92	3317.72	1106.91	3	13	1.1.1.1663.7	19.4928	1012.79	749.96	19.42	0.2	332.817			749.96	206.03	0	0
59	2.04	2.05	18.52	18.52	18.52	sp|Q9WVC3|CAV2_MOUSE	Caveolin-2 OS=Mus musculus GN=Cav2 PE=1 SV=1	0	no quant - weak signal	0	99	SVTDVVIGPLCTSVGR	Carbamidomethyl(C)@11			0.00153423	1658.87	830.441	1658.87	830.44	2	13	1.1.1.1673.18	19.9942	33151.5	1363.82	19.37	0.3	422.762			1363.82	1018.39	2652.97	1417.95
59	2.04	2.05	18.52	18.52	18.52	sp|Q9WVC3|CAV2_MOUSE	Caveolin-2 OS=Mus musculus GN=Cav2 PE=1 SV=1	0	no quant - weak signal	0	99	SVTDVVIGPLCTSVGR	Carbamidomethyl(C)@11; Label:13C(6)15N(4)(R)@16			0.000907406	1668.88	835.445	1668.87	835.445	2	17	1.1.1.1673.19	19.9958	64300.1	2639.19	19.37	0.3	764.85			1355.51	1018.39	2639.19	1417.95
59	2.04	2.05	18.52	18.52	18.52	sp|Q9WVC3|CAV2_MOUSE	Caveolin-2 OS=Mus musculus GN=Cav2 PE=1 SV=1	0	no quant - weak signal	0	99	SVTDVVIGPLCTSVGR	Carbamidomethyl(C)@11; Label:13C(6)15N(4)(R)@16			-0.00344964	1668.87	557.298	1668.87	557.299	3	10	1.1.1.1585.6	15.5893	148.03	142.88	15.57	0.25	206.096			0	0	142.88	65.91
59	2.04	2.05	18.52	18.52	18.52	sp|Q9WVC3|CAV2_MOUSE	Caveolin-2 OS=Mus musculus GN=Cav2 PE=1 SV=1	0	no quant - weak signal	0	99	SVTDVVIGPLCTSVGR	Carbamidomethyl(C)@11			0.00141384	1658.87	830.441	1658.87	830.44	2	10	1.1.1.1678.14	20.2387	33.3913	33.3913			372.686			0	0	0	0
59	2.04	2.05	18.52	18.52	18.52	sp|Q9WVC3|CAV2_MOUSE	Caveolin-2 OS=Mus musculus GN=Cav2 PE=1 SV=1	0	no quant - weak signal	0	99	SVTDVVIGPLCTSVGR	Carbamidomethyl(C)@11; Label:13C(6)15N(4)(R)@16			0.000907406	1668.88	835.445	1668.87	835.445	2	9	1.1.1.1652.19	18.9356	64300.1	1549.88	19.37	0.3	656.871			846.96	1033.53	1549.88	1439.03
59	2.04	2.05	18.52	18.52	18.52	sp|Q9WVC3|CAV2_MOUSE	Caveolin-2 OS=Mus musculus GN=Cav2 PE=1 SV=1	0	no quant - weak signal	0	99	SVTDVVIGPLCTSVGR	Carbamidomethyl(C)@11			0.00153423	1658.87	830.441	1658.87	830.44	2	6	1.1.1.1652.18	18.9347	33151.5	835.75	19.37	0.3	302.339			835.75	1033.53	1524.29	1439.03
59	2.04	2.05	18.52	18.52	18.52	sp|Q9WVC3|CAV2_MOUSE	Caveolin-2 OS=Mus musculus GN=Cav2 PE=1 SV=1	0	no quant - weak signal	0	69.96	SVTDVVIGPLCTSVGR	Carbamidomethyl(C)@11			0.00290919	1658.87	553.964	1658.87	553.963	3	6	1.1.1.1652.8	18.9264	10863.9	193.14	19.37	0.3	253.862			193.14	591.5	548.29	833.52
59	2.04	2.05	18.52	18.52	18.52	sp|Q9WVC3|CAV2_MOUSE	Caveolin-2 OS=Mus musculus GN=Cav2 PE=1 SV=1	0	no quant - weak signal	0	18.45	SVTDVVIGPLCTSVGR	Carbamidomethyl(C)@11			0.00043728	1658.87	830.441	1658.87	830.44	2	8	1.1.1.1682.9	20.4386	32.2837	32.2837			323.64			0	0	0	0
59	2.04	2.05	18.52	18.52	18.52	sp|Q9WVC3|CAV2_MOUSE	Caveolin-2 OS=Mus musculus GN=Cav2 PE=1 SV=1	0	no quant - mixed labeling	0	93.3	TCLMVLPSVQTIWKSVTDVVIGPLCTSVGR	Carbamidomethyl(C)@2; Trp->Kynurenin(W)@13; Label:13C(6)15N(2)(K)@14; Carbamidomethyl(C)@25; No Label:13C(6)15N(4)(R)@30		missed K-S@14	-0.0075453	3327.74	1110.25	3327.75	1110.26	3	10	1.1.1.1664.17	19.5583	4886.92	1869.43	19.37	0.3	750.737
59	2.04	2.05	18.52	18.52	18.52	sp|Q9WVC3|CAV2_MOUSE	Caveolin-2 OS=Mus musculus GN=Cav2 PE=1 SV=1	0	no quant - mixed labeling	0	92.17	TCLMVLPSVQTIWKSVTDVVIGPLCTSVGR	Carbamidomethyl(C)@2; Trp->Kynurenin(W)@13; Label:13C(6)15N(2)(K)@14; Carbamidomethyl(C)@25; No Label:13C(6)15N(4)(R)@30		missed K-S@14	-0.0075453	3327.74	1110.25	3327.75	1110.26	3	11	1.1.1.1659.17	19.2992	4886.92	4266.34	19.37	0.3	1328.03
59	2.04	2.05	18.52	18.52	18.52	sp|Q9WVC3|CAV2_MOUSE	Caveolin-2 OS=Mus musculus GN=Cav2 PE=1 SV=1	0	no quant - weak signal	0	78.82	TCLMVLPSVQTIWKSVTDVVIGPLCTSVGR	Dehydrated(T)@1; Carbamidomethyl(C)@2; Trp->Hydroxykynurenin(W)@13; Carbamidomethyl(C)@25	Dehydrated(T)@121	missed K-S@14	0.0152752	3317.74	1106.92	3317.72	1106.91	3	13	1.1.1.1663.7	19.4928	1012.79	749.96	19.42	0.2	332.817			749.96	206.03	0	0
59	2.04	2.05	18.52	18.52	18.52	sp|Q9WVC3|CAV2_MOUSE	Caveolin-2 OS=Mus musculus GN=Cav2 PE=1 SV=1	0	no quant - weak signal	0	78.82	TCLMVLPSVQTIWKSVTDVVIGPLCTSVGR	Carbamidomethyl(C)@2; Trp->Kynurenin(W)@13; Label:13C(6)15N(2)(K)@14; Carbamidomethyl(C)@25; Label:13C(6)15N(4)(R)@30		missed K-S@14	-0.00365871	3337.75	1113.59	3337.76	1113.59	3	8	1.1.1.1667.16	19.6968	4897.88	575.45	19.37	0.3	338.702			0	0	575.45	408.36
59	2.04	2.05	18.52	18.52	18.52	sp|Q9WVC3|CAV2_MOUSE	Caveolin-2 OS=Mus musculus GN=Cav2 PE=1 SV=1	0	no quant - weak signal	0	23.14	TCLMVLPSVQTIWKSVTDVVIGPLCTSVGR	Dehydrated(T)@1; Carbamidomethyl(C)@2; Oxidation(M)@4; Trp->Kynurenin(W)@13; Carbamidomethyl(C)@25	Dehydrated(T)@121	missed K-S@14	0.0152752	3317.74	1106.92	3317.72	1106.91	3	7	1.1.1.1658.20	19.2492	1012.79	518.23	19.42	0.2	418.88			518.23	186.41	0	0
59	2.04	2.05	18.52	18.52	18.52	sp|Q9WVC3|CAV2_MOUSE	Caveolin-2 OS=Mus musculus GN=Cav2 PE=1 SV=1	0	no quant - weak signal	0	23.14	TCLMVLPSVQTIWKSVTDVVIGPLCTSVGR	Carbamidomethyl(C)@2; Oxidation(M)@4; Dehydrated(T)@11; Trp->Kynurenin(W)@13; Carbamidomethyl(C)@25	Dehydrated(T)@131	missed K-S@14	0.0152752	3317.74	1106.92	3317.72	1106.91	3	7	1.1.1.1658.20	19.2492	1012.79	518.23	19.42	0.2	418.88			518.23	186.41	0	0
59	2.04	2.05	18.52	18.52	18.52	sp|Q9WVC3|CAV2_MOUSE	Caveolin-2 OS=Mus musculus GN=Cav2 PE=1 SV=1	0	no quant - weak signal	0	21.44	TCLMVLPSVQTIWKSVTDVVIGPLCTSVGR	Carbamidomethyl(C)@2; Oxidation(M)@4; Dehydrated(S)@8; Trp->Kynurenin(W)@13; Carbamidomethyl(C)@25	Dehydrated(S)@128	missed K-S@14	0.0152752	3317.74	1106.92	3317.72	1106.91	3	7	1.1.1.1658.20	19.2492	1012.79	518.23	19.42	0.2	418.88			518.23	186.41	0	0
59	2.04	2.05	18.52	18.52	18.52	sp|Q9WVC3|CAV2_MOUSE	Caveolin-2 OS=Mus musculus GN=Cav2 PE=1 SV=1	0	no quant - weak signal	0	20.74	TCLMVLPSVQTIWKSVTDVVIGPLCTSVGR	Dehydrated(T)@1; Carbamidomethyl(C)@2; Oxidation(P)@7; Trp->Kynurenin(W)@13; Carbamidomethyl(C)@25	Dehydrated(T)@121; Oxidation(P)@127	missed K-S@14	0.0152752	3317.74	1106.92	3317.72	1106.91	3	13	1.1.1.1663.7	19.4928	1012.79	749.96	19.42	0.2	332.817			749.96	206.03	0	0
59	2.04	2.05	18.52	18.52	18.52	sp|Q9WVC3|CAV2_MOUSE	Caveolin-2 OS=Mus musculus GN=Cav2 PE=1 SV=1	0	no quant - weak signal	0	17.68	TCLMVLPSVQTIWKSVTDVVIGPLCTSVGR	Dehydrated(T)@1; Carbamidomethyl(C)@2; Trp->Hydroxykynurenin(W)@13; Carbamidomethyl(C)@25	Dehydrated(T)@121	missed K-S@14	0.0152752	3317.74	1106.92	3317.72	1106.91	3	7	1.1.1.1658.20	19.2492	1012.79	518.23	19.42	0.2	418.88			518.23	186.41	0	0
59	2.04	2.05	18.52	18.52	18.52	sp|Q9WVC3|CAV2_MOUSE	Caveolin-2 OS=Mus musculus GN=Cav2 PE=1 SV=1	0	no quant - weak signal	0	17.68	TCLMVLPSVQTIWKSVTDVVIGPLCTSVGR	Carbamidomethyl(C)@2; Dehydrated(T)@11; Trp->Hydroxykynurenin(W)@13; Carbamidomethyl(C)@25	Dehydrated(T)@131	missed K-S@14	0.0152752	3317.74	1106.92	3317.72	1106.91	3	7	1.1.1.1658.20	19.2492	1012.79	518.23	19.42	0.2	418.88			518.23	186.41	0	0
59	2.04	2.05	18.52	18.52	18.52	sp|Q9WVC3|CAV2_MOUSE	Caveolin-2 OS=Mus musculus GN=Cav2 PE=1 SV=1	0	no quant - weak signal	0	17.43	TCLMVLPSVQTIWKSVTDVVIGPLCTSVGR	Carbamidomethyl(C)@2; Dehydrated(S)@8; Trp->Hydroxykynurenin(W)@13; Carbamidomethyl(C)@25	Dehydrated(S)@128	missed K-S@14	0.0152752	3317.74	1106.92	3317.72	1106.91	3	7	1.1.1.1658.20	19.2492	1012.79	518.23	19.42	0.2	418.88			518.23	186.41	0	0
60	2.02	2.02	14.35	14.35	14.35	cont|000144; cont|000143; cont|000141; cont|000040; cont|000023	pdb|1AN1_E| E Chain E, Leech-Derived Tryptase InhibitorTRYPSIN COMPLEX [Sus scrofa (contaminant)]; pdb|1FNI_A| A Chain A, Crystal Structure Of Porcine Beta Trypsin With 0.01% Polydocanol [Sus scrofa (contaminant)]; spt|P00761| Trypsin precursor (EC 3.4.21.4) [Sus scrofa (contaminant)]; gi|2914482|pdb|1TFX|A Chain A, Complex Of The Second Kunitz Domain Of Tissue Factor Pathway Inhibitor With Porci…	0	no quant - weak signal	2	99	SSGSSYPSLLQCLK	Carbamidomethyl(C)@12			0.00356563	1525.75	763.881	1525.74	763.88	2	6	1.1.1.1654.13	19.0313	428.44	277.46	18.77	0.45	199.538			277.46	117.78	88.83	79.06
60	2.02	2.02	14.35	14.35	14.35	cont|000144; cont|000143; cont|000141; cont|000040; cont|000023	pdb|1AN1_E| E Chain E, Leech-Derived Tryptase InhibitorTRYPSIN COMPLEX [Sus scrofa (contaminant)]; pdb|1FNI_A| A Chain A, Crystal Structure Of Porcine Beta Trypsin With 0.01% Polydocanol [Sus scrofa (contaminant)]; spt|P00761| Trypsin precursor (EC 3.4.21.4) [Sus scrofa (contaminant)]; gi|2914482|pdb|1TFX|A Chain A, Complex Of The Second Kunitz Domain Of Tissue Factor Pathway Inhibitor With Porci…	0	no quant - weak signal	0	99	SCAAAGTECLISGWGNTK	Carbamidomethyl(C)@2; Carbamidomethyl(C)@9; Trp->Kynurenin(W)@14; Delta:H(4)C(2)(K)@18			-0.00199399	1913.86	638.96	1913.86	638.961	3	12	1.1.1.1607.17	16.6915	369.24	324.35	16.77	0.2	266.637			324.35	96.12	0	0
60	2.02	2.02	14.35	14.35	14.35	cont|000144; cont|000143; cont|000141; cont|000040; cont|000023	pdb|1AN1_E| E Chain E, Leech-Derived Tryptase InhibitorTRYPSIN COMPLEX [Sus scrofa (contaminant)]; pdb|1FNI_A| A Chain A, Crystal Structure Of Porcine Beta Trypsin With 0.01% Polydocanol [Sus scrofa (contaminant)]; spt|P00761| Trypsin precursor (EC 3.4.21.4) [Sus scrofa (contaminant)]; gi|2914482|pdb|1TFX|A Chain A, Complex Of The Second Kunitz Domain Of Tissue Factor Pathway Inhibitor With Porci…	0	no quant - weak signal	0	99	SCAAAGTECLISGWGNTK	Carbamidomethyl(C)@2; Carbamidomethyl(C)@9; Delta:H(4)C(2)(K)@18			-0.0011181	1909.87	955.94	1909.87	955.94	2	10	1.1.1.1631.23	17.8888	648.88	517.41	17.96	0.2	205.216			517.41	167.65	0	0
60	2.02	2.02	14.35	14.35	14.35	cont|000144; cont|000143; cont|000141; cont|000040; cont|000023	pdb|1AN1_E| E Chain E, Leech-Derived Tryptase InhibitorTRYPSIN COMPLEX [Sus scrofa (contaminant)]; pdb|1FNI_A| A Chain A, Crystal Structure Of Porcine Beta Trypsin With 0.01% Polydocanol [Sus scrofa (contaminant)]; spt|P00761| Trypsin precursor (EC 3.4.21.4) [Sus scrofa (contaminant)]; gi|2914482|pdb|1TFX|A Chain A, Complex Of The Second Kunitz Domain Of Tissue Factor Pathway Inhibitor With Porci…	0	no quant - weak signal	0	78.82	SCAAAGTECLISGWGNTK	Carbamidomethyl(C)@2; Carbamidomethyl(C)@9; Trp->Kynurenin(W)@14; Dimethyl(K)@18	Dimethyl(K)@125		-0.00199399	1913.86	638.96	1913.86	638.961	3	12	1.1.1.1607.17	16.6915	369.24	324.35	16.77	0.2	266.637			324.35	96.12	0	0
60	2.02	2.02	14.35	14.35	14.35	cont|000144; cont|000143; cont|000141; cont|000040; cont|000023	pdb|1AN1_E| E Chain E, Leech-Derived Tryptase InhibitorTRYPSIN COMPLEX [Sus scrofa (contaminant)]; pdb|1FNI_A| A Chain A, Crystal Structure Of Porcine Beta Trypsin With 0.01% Polydocanol [Sus scrofa (contaminant)]; spt|P00761| Trypsin precursor (EC 3.4.21.4) [Sus scrofa (contaminant)]; gi|2914482|pdb|1TFX|A Chain A, Complex Of The Second Kunitz Domain Of Tissue Factor Pathway Inhibitor With Porci…	0	no quant - weak signal	0	78.82	SCAAAGTECLISGWGNTK	Carbamidomethyl(C)@2; Carbamidomethyl(C)@9; Dimethyl(K)@18	Dimethyl(K)@125		-0.0011181	1909.87	955.94	1909.87	955.94	2	10	1.1.1.1631.23	17.8888	648.88	517.41	17.96	0.2	205.216			517.41	167.65	0	0
60	2.02	2.02	14.35	14.35	14.35	cont|000144; cont|000143; cont|000141; cont|000040; cont|000023	pdb|1AN1_E| E Chain E, Leech-Derived Tryptase InhibitorTRYPSIN COMPLEX [Sus scrofa (contaminant)]; pdb|1FNI_A| A Chain A, Crystal Structure Of Porcine Beta Trypsin With 0.01% Polydocanol [Sus scrofa (contaminant)]; spt|P00761| Trypsin precursor (EC 3.4.21.4) [Sus scrofa (contaminant)]; gi|2914482|pdb|1TFX|A Chain A, Complex Of The Second Kunitz Domain Of Tissue Factor Pathway Inhibitor With Porci…	0	no quant - weak signal	0	28.21	SCAAAGTECLISGWGNTK	Carbamidomethyl(C)@2; Carbamidomethyl(C)@9; Trp->Kynurenin(W)@14; Dimethyl(N)@16	Dimethyl(N)@123		-0.00199399	1913.86	638.96	1913.86	638.961	3	12	1.1.1.1607.17	16.6915	369.24	324.35	16.77	0.2	266.637			324.35	96.12	0	0
60	2.02	2.02	14.35	14.35	14.35	cont|000144; cont|000143; cont|000141; cont|000040; cont|000023	pdb|1AN1_E| E Chain E, Leech-Derived Tryptase InhibitorTRYPSIN COMPLEX [Sus scrofa (contaminant)]; pdb|1FNI_A| A Chain A, Crystal Structure Of Porcine Beta Trypsin With 0.01% Polydocanol [Sus scrofa (contaminant)]; spt|P00761| Trypsin precursor (EC 3.4.21.4) [Sus scrofa (contaminant)]; gi|2914482|pdb|1TFX|A Chain A, Complex Of The Second Kunitz Domain Of Tissue Factor Pathway Inhibitor With Porci…	0	no quant - weak signal	0	28.21	SCAAAGTECLISGWGNTK	Carbamidomethyl(C)@2; Carbamidomethyl(C)@9; Dimethyl(N)@16	Dimethyl(N)@123		-0.0011181	1909.87	955.94	1909.87	955.94	2	10	1.1.1.1631.23	17.8888	648.88	517.41	17.96	0.2	205.216			517.41	167.65	0	0
62	2	2	21.95	14.63	6.098	sp|P17742|PPIA_MOUSE	Peptidyl-prolyl cis-trans isomerase A OS=Mus musculus GN=Ppia PE=1 SV=2	0	no quant - weak signal	0.000434512	78.82	IIPGFMCQGGDFTR	Carbamyl(M)@6; Carbamidomethyl(C)@7			0.00726808	1640.75	821.383	1640.74	821.379	2	8	1.1.1.1621.15	17.4052	1423.01	625.35	17.27	0.25	342.881			625.35	222.47	398.5	213.84
62	2	2	21.95	14.63	6.098	sp|P17742|PPIA_MOUSE	Peptidyl-prolyl cis-trans isomerase A OS=Mus musculus GN=Ppia PE=1 SV=2	0	no quant - weak signal	0	69.96	IIPGFMCQGGDFTR	Carbamidomethyl@N-term; Carbamidomethyl(C)@7; Label:13C(6)15N(4)(R)@14			0.00212839	1664.77	555.931	1664.77	555.93	3	8	1.1.1.1542.3	13.4396	371.79	296.99	13.48	0.25	326.72			0	0	296.99	77.53
62	2	2	21.95	14.63	6.098	sp|P17742|PPIA_MOUSE	Peptidyl-prolyl cis-trans isomerase A OS=Mus musculus GN=Ppia PE=1 SV=2	0	no quant - weak signal	0	93.3	KITISDCGQL	Label:13C(6)15N(2)(K)@1; Carbamidomethyl(C)@7		missed K-I@1	-0.0021418	1141.59	571.801	1141.59	571.802	2	7	1.1.1.1540.9	13.3519	2051.49	298.7	12.98	0.25	359.872			297.52	166.11	298.7	189.08
62	2	2	21.95	14.63	6.098	sp|P17742|PPIA_MOUSE	Peptidyl-prolyl cis-trans isomerase A OS=Mus musculus GN=Ppia PE=1 SV=2	0	no quant - weak signal	0	30.57	KITISDCGQL	Carbamidomethyl(C)@7		missed K-I@1	-0.00353304	1133.57	567.793	1133.58	567.795	2	5	1.1.1.1540.8	13.3494	1578.16	302.79	12.98	0.25	198.4			302.79	166.11	304.64	189.08
63	2	2	12.38	12.38	6.189	sp|Q9DCW2|PLS2_MOUSE	Phospholipid scramblase 2 OS=Mus musculus GN=Plscr2 PE=1 SV=3	0	no quant - weak signal	0	90.88	NSLGQMVYVAVEDTDCCTR	Carbamyl(M)@6; Oxidation(Y)@8; Carbamidomethyl(C)@16; Carbamidomethyl(C)@17; Label:13C(6)15N(4)(R)@19	Oxidation(Y)@138		0.0567845	2286.02	763.013	2285.96	762.994	3	12	1.1.1.1571.13	14.9057	8826.89	2577.16	14.63	0.25	400.604			0	0	0	0
63	2	2	12.38	12.38	6.189	sp|Q9DCW2|PLS2_MOUSE	Phospholipid scramblase 2 OS=Mus musculus GN=Plscr2 PE=1 SV=3	0	no quant - weak signal	0	85.84	NSLGQMVYVAVEDTDCCTR	Carbamyl@N-term; Oxidation(M)@6; Carbamidomethyl(C)@16; Carbamidomethyl(C)@17; Label:13C(6)15N(4)(R)@19			0.0567845	2286.02	763.013	2285.96	762.994	3	10	1.1.1.1571.13	14.9057	8826.89	2577.16	14.63	0.25	400.604			0	0	0	0
63	2	2	12.38	12.38	6.189	sp|Q9DCW2|PLS2_MOUSE	Phospholipid scramblase 2 OS=Mus musculus GN=Plscr2 PE=1 SV=3	0	no quant - weak signal	0	47.29	NSLGQMVYVAVEDTDCCTR	Carbamyl@N-term; Oxidation(M)@6; Carbamidomethyl(C)@16; Carbamidomethyl(C)@17; Label:13C(6)15N(4)(R)@19			0.0567845	2286.02	763.013	2285.96	762.994	3	9	1.1.1.1575.17	15.1084	8826.89	1065.84	14.63	0.25	249.476			0	0	0	0
63	2	2	12.38	12.38	6.189	sp|Q9DCW2|PLS2_MOUSE	Phospholipid scramblase 2 OS=Mus musculus GN=Plscr2 PE=1 SV=3	0	no quant - weak signal	0	30.57	NSLGQMVYVAVEDTDCCTR	Carbamyl(M)@6; Oxidation(Y)@8; Carbamidomethyl(C)@16; Carbamidomethyl(C)@17; Label:13C(6)15N(4)(R)@19	Oxidation(Y)@138		0.0567845	2286.02	763.013	2285.96	762.994	3	11	1.1.1.1575.17	15.1084	8826.89	1065.84	14.63	0.25	249.476			0	0	0	0
63	2	2	12.38	12.38	6.189	sp|Q9DCW2|PLS2_MOUSE	Phospholipid scramblase 2 OS=Mus musculus GN=Plscr2 PE=1 SV=3	0	no quant - weak signal	0	15.09	NSLGQMVYVAVEDTDCCTR	Acetyl@N-term; Deamidated(Q)@5; Oxidation(M)@6; Carbamidomethyl(C)@16; Carbamidomethyl(C)@17; Label:13C(6)15N(4)(R)@19	Acetyl@131		0.0680179	2286.02	763.013	2285.95	762.99	3	10	1.1.1.1571.13	14.9057	8826.89	2577.16	14.63	0.25	400.604			0	0	0	0
63	2	2	12.38	12.38	6.189	sp|Q9DCW2|PLS2_MOUSE	Phospholipid scramblase 2 OS=Mus musculus GN=Plscr2 PE=1 SV=3	0	no quant - weak signal	0	99	VVGPCVACTCCSDIDFEIK	Carbamidomethyl(C)@5; Carbamidomethyl(C)@8; Carbamidomethyl(C)@10; Carbamidomethyl(C)@11; Label:13C(6)15N(2)(K)@19			-0.00111179	2236.97	746.664	2236.97	746.664	3	13	1.1.1.1658.15	19.2408	3656.42	1058.27	19.02	0.25	336.303			541.64	280.03	1058.27	354.19
65	2	2	7.547	7.547	7.547	sp|Q5SSN7|SFT2A_MOUSE	Vesicle transport protein SFT2A OS=Mus musculus GN=Sft2d1 PE=1 SV=1	0	no quant - weak signal	0	21.44	DAVLKCCSSL	Label:13C(6)15N(2)(K)@5; Carbamidomethyl(C)@6; Carbamidomethyl(C)@7; Hep(S)@9	Hep(S)@156	cleaved L-L@C-term; missed K-C@5	0.025329	1351.63	676.824	1351.61	676.812	2	7	1.1.1.1590.11	15.8565	332.22	318.5	15.82	0.2	182.245			0	0	318.5	89.66
65	2	2	7.547	7.547	7.547	sp|Q5SSN7|SFT2A_MOUSE	Vesicle transport protein SFT2A OS=Mus musculus GN=Sft2d1 PE=1 SV=1	0	no quant - weak signal	0	21.44	DAVLKCCSSL	Label:13C(6)15N(2)(K)@5; Carbamidomethyl(C)@6; Carbamidomethyl(C)@7; Hep(S)@8	Hep(S)@155	cleaved L-L@C-term; missed K-C@5	0.025329	1351.63	676.824	1351.61	676.812	2	7	1.1.1.1590.11	15.8565	332.22	318.5	15.82	0.2	182.245			0	0	318.5	89.66
65	2	2	7.547	7.547	7.547	sp|Q5SSN7|SFT2A_MOUSE	Vesicle transport protein SFT2A OS=Mus musculus GN=Sft2d1 PE=1 SV=1	0	no quant - weak signal	0	78.82	DAVLKCCSSLLG	Label:13C(6)15N(2)(K)@5; Carbamidomethyl(C)@6; Carbamidomethyl(C)@7		missed K-C@5	0.000623775	1329.65	665.833	1329.65	665.833	2	6	1.1.1.1598.17	16.2421	5532.41	384.74	15.87	0.2	199.468			200.77	273.13	384.74	379.05
66	2	2	4.596	1.654	1.654	sp|P80313|TCPH_MOUSE	T-complex protein 1 subunit eta OS=Mus musculus GN=Cct7 PE=1 SV=1	0	no quant - weak signal	2	99	YNFFTGCPK	Carbamidomethyl(C)@7			0.00273786	1132.5	567.259	1132.5	567.258	2	7	1.1.1.1594.12	16.0426	150.56	128.91	15.97	0.2	122.755			128.91	59.32	138	60.21
68	2	2	6.102	3.729	3.729	sp|P14206|RSSA_MOUSE	40S ribosomal protein SA OS=Mus musculus GN=Rpsa PE=1 SV=4	0	no quant - weak signal	0	99	YVDIAIPCNNK	Carbamidomethyl(C)@8			-8.83851e-05	1305.64	653.827	1305.64	653.827	2	9	1.1.1.1553.6	14.0007	547.03	248.13	13.87	0.2	146.2			248.13	96.68	118.81	99.46
73	2	2	5.018	5.018	5.018	sp|Q9JLJ5|ELOV1_MOUSE	Elongation of very long chain fatty acids protein 1 OS=Mus musculus GN=Elovl1 PE=1 SV=1	0	no quant - weak signal	2	99	CDPIDFSNSPEALR	Carbamidomethyl(C)@1; Label:13C(6)15N(4)(R)@14			-0.00261631	1629.73	815.873	1629.73	815.874	2	10	1.1.1.1614.17	17.0533	439.67	324.19	17.12	0.15	170.582			86.04	60.28	324.19	112.98
75	2	2	3.778	3.778	3.778	sp|Q9ERD7|TBB3_MOUSE; sp|Q9CWF2|TBB2B_MOUSE; sp|Q7TMM9|TBB2A_MOUSE; sp|P99024|TBB5_MOUSE	Tubulin beta-3 chain OS=Mus musculus GN=Tubb3 PE=1 SV=1; Tubulin beta-2B chain OS=Mus musculus GN=Tubb2b PE=1 SV=1; Tubulin beta-2A chain OS=Mus musculus GN=Tubb2a PE=1 SV=1; Tubulin beta-5 chain OS=Mus musculus GN=Tubb5 PE=1 SV=1	0	no quant - weak signal	0	73.08	EIVHIQAGQCGNQIGAK	Carbamidomethyl(C)@10; Label:13C(6)15N(2)(K)@17			0.000625214	1829.93	610.984	1829.93	610.984	3	8	1.1.1.1484.3	10.7448	809.21	140.78	10.42	0.25	361.591			121.32	69.42	140.78	65.83
77	2	2	4.098	4.098	4.098	sp|Q9DCS1|T176A_MOUSE	Transmembrane protein 176A OS=Mus musculus GN=Tmem176a PE=1 SV=2	0	no quant - weak signal	0	99	LLLAGCSLLR	Carbamidomethyl(C)@6; Label:13C(6)15N(4)(R)@10			-0.00157517	1124.66	563.337	1124.66	563.338	2	9	1.1.1.1664.9	19.5384	4662.97	710.85	19.22	0.2	376.915			0	0	710.85	431.34
78	2	2	2.824	2.824	2.824	sp|Q9DCL9|PUR6_MOUSE	Multifunctional protein ADE2 OS=Mus musculus GN=Paics PE=1 SV=4	0	no quant - weak signal	0	92.17	ACGNFGIPCELR	Carbamidomethyl(C)@2; Carbamidomethyl(C)@9			-0.0012007	1392.63	697.321	1392.63	697.321	2	8	1.1.1.1604.17	16.5471	591.46	337.44	16.62	0.25	262.838			337.44	122.65	76.77	88.07
79	2	2	4.255	4.255	4.255	sp|Q9DCI3|MENTO_MOUSE	MLN64 N-terminal domain homolog OS=Mus musculus GN=Stard3nl PE=1 SV=2	0	no quant - weak signal	2	99	VLILGYAVCR	Carbamidomethyl(C)@9; Label:13C(6)15N(4)(R)@10			0.000413022	1172.66	587.338	1172.66	587.338	2	7	1.1.1.1654.10	19.0288	177.21	175.86	19.02	0.15	228.874			0	0	175.86	75.75
85	2	2	7.692	7.692	7.692	sp|Q9CZB0|C560_MOUSE	Succinate dehydrogenase cytochrome b560 subunit, mitochondrial OS=Mus musculus GN=Sdhc PE=1 SV=1	0	no quant - weak signal	2	99	SLCLGPTLIYSAK	Carbamidomethyl(C)@3; Label:13C(6)15N(2)(K)@13			-0.00643234	1429.77	715.891	1429.77	715.894	2	9	1.1.1.1665.6	19.5843	339.53	306.83	19.62	0.1	239.68			0	0	306.83	112.23
86	2	2	2.655	2.655	2.655	sp|Q9CWR7|STEA1_MOUSE	Metalloreductase STEAP1 OS=Mus musculus GN=Steap1 PE=1 SV=2	0	no quant - weak signal	2	99	IALCLPCLR	Carbamidomethyl(C)@4; Carbamidomethyl(C)@7			0.000578482	1114.6	558.307	1114.6	558.307	2	9	1.1.1.1668.5	19.7285	1425.36	1032.48	19.82	0.35	581.987			1032.48	216.27	0	0
86	2	2	2.655	2.655	2.655	sp|Q9CWR7|STEA1_MOUSE	Metalloreductase STEAP1 OS=Mus musculus GN=Steap1 PE=1 SV=2	0	no quant - weak signal	0	99	IALCLPCLR	Carbamidomethyl(C)@4; Carbamidomethyl(C)@7			0.000578482	1114.6	558.307	1114.6	558.307	2	8	1.1.1.1673.5	19.9758	1425.36	897.47	19.82	0.35	304.338			897.47	211.11	0	0
91	2	2	3.904	3.904	3.904	sp|Q99LC5|ETFA_MOUSE	Electron transfer flavoprotein subunit alpha, mitochondrial OS=Mus musculus GN=Etfa PE=1 SV=2	0	no quant - weak signal	0	99	LGGEVSCLVAGTK	Carbamidomethyl(C)@7			0.00086872	1289.67	645.84	1289.66	645.84	2	8	1.1.1.1566.13	14.6531	413.95	102.17	14.47	0.2	151.522			102.17	87.15	36.9	86.9
93	2	2	2.414	2.414	2.414	sp|Q99J21|MCLN1_MOUSE	Mucolipin-1 OS=Mus musculus GN=Mcoln1 PE=1 SV=1	0	no quant - weak signal	2	99	GSGSACSLFCCCGR	Carbamidomethyl(C)@6; Carbamidomethyl(C)@10; Carbamidomethyl(C)@11; Carbamidomethyl(C)@12; Label:13C(6)15N(4)(R)@14			-8.59115e-05	1587.59	794.803	1587.59	794.804	2	9	1.1.1.1541.15	13.4198	137.67	119.41	13.38	0.2	110.229			0	0	119.41	47.6
96	2	2	4.009	4.009	4.009	sp|Q921H8|THIKA_MOUSE; sp|Q8VCH0|THIKB_MOUSE	3-ketoacyl-CoA thiolase A, peroxisomal OS=Mus musculus GN=Acaa1a PE=1 SV=1; 3-ketoacyl-CoA thiolase B, peroxisomal OS=Mus musculus GN=Acaa1b PE=1 SV=1	0	no quant - weak signal	2	99	QCSSGLQAVANIAGGIR	Carbamidomethyl(C)@2; Label:13C(6)15N(4)(R)@17			-0.000947209	1710.87	856.442	1710.87	856.443	2	9	1.1.1.1659.13	19.2925	212.61	212.61	19.28	0.1	165.085			0	0	212.61	89.92
96	2	2	4.009	4.009	4.009	sp|Q921H8|THIKA_MOUSE; sp|Q8VCH0|THIKB_MOUSE	3-ketoacyl-CoA thiolase A, peroxisomal OS=Mus musculus GN=Acaa1a PE=1 SV=1; 3-ketoacyl-CoA thiolase B, peroxisomal OS=Mus musculus GN=Acaa1b PE=1 SV=1	0	no quant - weak signal	0	78.82	QCSSGLQAVANIAGGIR	Carbamidomethyl(C)@2; Label:13C(6)15N(4)(R)@17			-0.00577054	1710.87	571.296	1710.87	571.298	3	6	1.1.1.1659.6	19.2809	368.31	271.33	19.36	0.15	275.503			0	0	271.33	118.36
99	2	2	1.233	1.233	1.233	sp|Q8VI59|PCX3_MOUSE	Pecanex-like protein 3 OS=Mus musculus GN=Pcnxl3 PE=1 SV=2	0	no quant - weak signal	0	78.82	EVEAITEGVEEDEGCCCCEPGHLPR	Carbamidomethyl(C)@15; Carbamidomethyl(C)@16; Carbamidomethyl(C)@17; Carbamidomethyl(C)@18; Label:13C(6)15N(4)(R)@25			0.00103124	2941.19	981.403	2941.19	981.403	3	7	1.1.1.1575.22	15.1209	711.25	247.05	14.98	0.25	205.746			297.92	130.52	247.05	121.46
100	2	2	1.873	1.873	1.873	sp|Q8VBW6|ULA1_MOUSE	NEDD8-activating enzyme E1 regulatory subunit OS=Mus musculus GN=Nae1 PE=1 SV=1	0	no quant - weak signal	2	99	LLCSNSAFLR	Carbamidomethyl(C)@3			-0.00127901	1179.61	590.81	1179.61	590.811	2	11	1.1.1.1576.9	15.1509	2601.29	390.33	14.92	0.2	284.546			390.33	232.88	459.03	186.09
100	2	2	1.873	1.873	1.873	sp|Q8VBW6|ULA1_MOUSE	NEDD8-activating enzyme E1 regulatory subunit OS=Mus musculus GN=Nae1 PE=1 SV=1	0	no quant - weak signal	0	98.86	LLCSNSAFLR	Carbamidomethyl(C)@3; Deamidated(N)@5			-0.00153426	1180.59	591.302	1180.59	591.303	2	6	1.1.1.1594.13	16.0442	209.14	123.81	15.97	0.1	161.137			123.81	69.91	39.56	50.13
100	2	2	1.873	1.873	1.873	sp|Q8VBW6|ULA1_MOUSE	NEDD8-activating enzyme E1 regulatory subunit OS=Mus musculus GN=Nae1 PE=1 SV=1	0	no quant - weak signal	0	95.11	LLCSNSAFLR	Carbamidomethyl(C)@3; Label:13C(6)15N(4)(R)@10			-0.000436645	1189.61	595.815	1189.62	595.815	2	7	1.1.1.1577.9	15.1991	1660.92	319.29	14.92	0.25	283.31			201.19	234.2	319.29	187.14
101	2	2	2.254	2.254	2.254	sp|Q8R3L5|SO3A1_MOUSE	Solute carrier organic anion transporter family member 3A1 OS=Mus musculus GN=Slco3a1 PE=1 SV=1	0	no quant - weak signal	2	99	HPLEPDSSASCFQQLR	Carbamidomethyl(C)@11; Label:13C(6)15N(4)(R)@16			-0.0297417	1880.84	627.955	1880.87	627.964	3	16	1.1.1.1532.8	12.9617	2274.87	457.32	13.13	0.25	317.962			423.94	204.57	457.32	198.99
103	2	2	6.296	6.296	6.296	sp|Q8QZY6|TSN14_MOUSE	Tetraspanin-14 OS=Mus musculus GN=Tspan14 PE=1 SV=1	0	no quant - weak signal	0	99	EKCGVPFSCCVPDPAQK	Label:13C(6)15N(2)(K)@2; Carbamidomethyl(C)@3; Carbamidomethyl(C)@9; Carbamidomethyl(C)@10; Label:13C(6)15N(2)(K)@17		missed K-C@2	-0.00212062	1993.9	665.641	1993.9	665.642	3	11	1.1.1.1533.7	13.0128	2455.62	288.72	13.33	0.25	218.156			283.34	182.09	288.72	204.51
103	2	2	6.296	6.296	6.296	sp|Q8QZY6|TSN14_MOUSE	Tetraspanin-14 OS=Mus musculus GN=Tspan14 PE=1 SV=1	0	no quant - weak signal	0	99	EKCGVPFSCCVPDPAQK	Carbamidomethyl(C)@3; Carbamidomethyl(C)@9; Carbamidomethyl(C)@10		missed K-C@2	-0.000322155	1977.87	660.299	1977.87	660.299	3	12	1.1.1.1545.11	13.6118	1946.66	336.5	13.33	0.25	231.122			336.5	176.33	345.02	198.04
103	2	2	6.296	6.296	6.296	sp|Q8QZY6|TSN14_MOUSE	Tetraspanin-14 OS=Mus musculus GN=Tspan14 PE=1 SV=1	0	no quant - weak signal	0	99	EKCGVPFSCCVPDPAQK	Label:13C(6)15N(2)(K)@2; Carbamidomethyl(C)@3; Carbamidomethyl(C)@9; Carbamidomethyl(C)@10; Label:13C(6)15N(2)(K)@17		missed K-C@2	-0.00212062	1993.9	665.641	1993.9	665.642	3	10	1.1.1.1545.12	13.6151	2455.62	331.14	13.33	0.25	337.021			329.59	176.33	331.14	198.04
104	2	2	4.481	4.481	4.481	sp|Q8QZT1|THIL_MOUSE	Acetyl-CoA acetyltransferase, mitochondrial OS=Mus musculus GN=Acat1 PE=1 SV=1	0	no quant - weak signal	0	99	QATLGAGLPISTPCTTVNK	Carbamidomethyl(C)@14; Label:13C(6)15N(2)(K)@19			-0.0014483	1936.02	646.346	1936.02	646.347	3	9	1.1.1.1602.13	16.4436	798.02	296.36	16.62	0.15	269.585			165.1	86.53	296.36	143.46
108	2	2	2.392	2.392	2.392	sp|Q8C2Q3|RBM14_MOUSE	RNA-binding protein 14 OS=Mus musculus GN=Rbm14 PE=1 SV=1	0	no quant - weak signal	2	99	IFVGNVSAACTSQELR	Carbamidomethyl(C)@10			-0.000708133	1750.87	876.441	1750.87	876.441	2	15	1.1.1.1582.12	15.47	456.44	451	15.48	0.2	234.114			451	107.94	0	0
109	2	2	4.786	4.786	4.786	sp|Q8BWT1|THIM_MOUSE	3-ketoacyl-CoA thiolase, mitochondrial OS=Mus musculus GN=Acaa2 PE=1 SV=3	0	no quant - weak signal	0	99	LCGSGFQSIVSGCQEICSK	Carbamidomethyl(C)@2; Carbamidomethyl(C)@13; Carbamidomethyl(C)@17; Label:13C(6)15N(2)(K)@19			-0.000818421	2123.95	708.991	2123.95	708.992	3	10	1.1.1.1633.13	17.9819	2691.22	618.72	18.16	0.2	288.576			123.76	212.17	618.72	302.63
110	2	2	7.246	7.246	7.246	sp|Q8BR63|F177A_MOUSE	Protein FAM177A1 OS=Mus musculus GN=Fam177a1 PE=1 SV=1	0	no quant - weak signal	2	99	AATSTLSVCDFLGEK	Carbamidomethyl(C)@9			0.00247933	1597.77	799.891	1597.77	799.89	2	15	1.1.1.1673.16	19.9908	31.2686	31.2686			525.663			0	0	0	0
110	2	2	7.246	7.246	7.246	sp|Q8BR63|F177A_MOUSE	Protein FAM177A1 OS=Mus musculus GN=Fam177a1 PE=1 SV=1	0	no quant - weak signal	0	99	AATSTLSVCDFLGEK	Carbamidomethyl(C)@9; Label:13C(6)15N(2)(K)@15			-0.00174822	1605.78	803.896	1605.78	803.897	2	14	1.1.1.1673.17	19.9925	31.2686	31.2686			897.537			0	0	0	0
110	2	2	7.246	7.246	7.246	sp|Q8BR63|F177A_MOUSE	Protein FAM177A1 OS=Mus musculus GN=Fam177a1 PE=1 SV=1	0	no quant - weak signal	0	99	AATSTLSVCDFLGEK	Carbamidomethyl(C)@9; Label:13C(6)15N(2)(K)@15			0.000377684	1605.78	803.898	1605.78	803.897	2	11	1.1.1.1685.16	20.5877	6946.9	817.17	20.12	0.25	281.349			592.21	367.22	817.17	456.68
110	2	2	7.246	7.246	7.246	sp|Q8BR63|F177A_MOUSE	Protein FAM177A1 OS=Mus musculus GN=Fam177a1 PE=1 SV=1	0	no quant - weak signal	0	18.45	AATSTLSVCDFLGEK	Carbamidomethyl(C)@9			0.000199813	1597.77	799.89	1597.77	799.89	2	6	1.1.1.1685.15	20.5868	4491.72	593.93	20.12	0.25	214.231			593.93	367.22	820.96	456.68
112	2	2	2.857	2.857	2.857	sp|Q8BP97|RHBD3_MOUSE	Rhomboid domain-containing protein 3 OS=Mus musculus GN=Rhbdd3 PE=2 SV=1	0	no quant - weak signal	0	99	LQVLQEGVLCK	Carbamidomethyl(C)@10; Label:13C(6)15N(2)(K)@11			-0.00171885	1293.72	647.867	1293.72	647.868	2	10	1.1.1.1585.7	15.5918	483.35	148.27	15.38	0.1	188.255			90.68	82.49	148.27	119.1
112	2	2	2.857	2.857	2.857	sp|Q8BP97|RHBD3_MOUSE	Rhomboid domain-containing protein 3 OS=Mus musculus GN=Rhbdd3 PE=2 SV=1	0	no quant - weak signal	0	99	LQVLQEGVLCK	Carbamidomethyl(C)@10			-0.019344	1285.69	643.851	1285.71	643.86	2	9	1.1.1.1583.12	15.4962	231.87	192.65	15.23	0.45	191.322			192.65	80.15	154.56	115.72
113	2	2	2.038	2.038	2.038	sp|Q8BM55|TM214_MOUSE	Transmembrane protein 214 OS=Mus musculus GN=Tmem214 PE=1 SV=1	0	no quant - weak signal	2	99	SSGLLPVGQQVCAR	Carbamidomethyl(C)@12; Label:13C(6)15N(4)(R)@14			0.00241509	1480.77	741.393	1480.77	741.392	2	11	1.1.1.1549.17	13.8137	345.44	321.83	13.83	0.3	268.916			0	0	321.83	76.22
116	2	2	8.756	8.756	8.756	sp|Q80UU9|PGRC2_MOUSE	Membrane-associated progesterone receptor component 2 OS=Mus musculus GN=Pgrmc2 PE=1 SV=2	0	no quant - weak signal	2	99	GLCSGPGAGEESPAATLPR	Carbamidomethyl(C)@3; Label:13C(6)15N(4)(R)@19			-0.0010085	1835.87	612.964	1835.87	612.964	3	14	1.1.1.1544.7	13.5505	761.67	402.6	13.38	0.3	957.212			183.66	226.44	402.6	113.06
116	2	2	8.756	8.756	8.756	sp|Q80UU9|PGRC2_MOUSE	Membrane-associated progesterone receptor component 2 OS=Mus musculus GN=Pgrmc2 PE=1 SV=2	0	no quant - weak signal	0	99	GLCSGPGAGEESPAATLPR	Carbamidomethyl(C)@3; Label:13C(6)15N(4)(R)@19			-0.00320708	1835.87	918.941	1835.87	918.943	2	14	1.1.1.1539.16	13.324	456.26	353.44	13.38	0.2	214.03			0	0	353.44	92.28
117	2	2	0.8065	0.8065	0.8065	sp|Q80U72|SCRIB_MOUSE	Protein scribble homolog OS=Mus musculus GN=Scrib PE=1 SV=2	0	no quant - weak signal	2	99	HCSLQVVPEEIYR	Carbamidomethyl(C)@2			0.00263625	1628.8	543.941	1628.8	543.94	3	10	1.1.1.1572.7	14.9442	182.69	176.53	14.92	0.1	187.555			176.53	60.29	0	0
118	2	2	2.532	2.532	2.532	sp|Q80TN5|ZDH17_MOUSE	Palmitoyltransferase ZDHHC17 OS=Mus musculus GN=Zdhhc17 PE=1 SV=2	0	no quant - weak signal	0	98.42	VTTTSIESPFNHGCVR	Carbamidomethyl(C)@14			0.00018625	1803.86	602.293	1803.86	602.293	3	9	1.1.1.1537.6	13.2054	4202.23	303.67	12.69	0.25	286.231			303.67	285.75	292.2	297.02
119	2	2	4.167	4.167	4.167	sp|Q7M759|AB17B_MOUSE	Alpha/beta hydrolase domain-containing protein 17B OS=Mus musculus GN=Abhd17b PE=1 SV=1	0	no quant - weak signal	0	60.03	TYCFDAFPNIDK	Carbamidomethyl(C)@3; Label:13C(6)15N(2)(K)@12			-0.00143374	1497.67	749.841	1497.67	749.842	2	5	1.1.1.1668.8	19.7335	1752.23	463.33	19.92	0.25	156.089			267.35	232.07	463.33	239.79
119	2	2	4.167	4.167	4.167	sp|Q7M759|AB17B_MOUSE	Alpha/beta hydrolase domain-containing protein 17B OS=Mus musculus GN=Abhd17b PE=1 SV=1	0	no quant - weak signal	0	18.45	TYCFDAFPNIDK	Carbamidomethyl(C)@3			-0.000607135	1489.65	745.834	1489.65	745.835	2	5	1.1.1.1677.18	20.1876	1641.24	422.79	19.92	0.25	1102.31			422.79	232.75	605.1	240.5
120	2	2	6.222	6.222	6.222	sp|Q6PEB6|PHOCN_MOUSE	MOB-like protein phocein OS=Mus musculus GN=Mob4 PE=1 SV=1	0	no quant - weak signal	2	99	HTLDGAACLLNSNK	Carbamidomethyl(C)@8			-0.00272444	1512.73	505.252	1512.74	505.252	3	13	1.1.1.1517.2	12.2417	222.26	202.13	12.2	0.2	90.6132			202.13	73.9	172.33	83.32
121	2	2	5.882	5.882	5.882	sp|Q64337|SQSTM_MOUSE	Sequestosome-1 OS=Mus musculus GN=Sqstm1 PE=1 SV=1	0	no quant - weak signal	2	99	AGDGRPCPTAESASAPPEDPNVNFLK	Label:13C(6)15N(4)(R)@5; Carbamidomethyl(C)@7; Label:13C(6)15N(2)(K)@26			-0.00125394	2714.27	905.764	2714.27	905.765	3	13	1.1.1.1572.13	14.9642	521.65	350.67	14.92	0.15	286.544			0	0	350.67	101.87
122	2	2	3.867	3.867	3.867	sp|Q61990|PCBP2_MOUSE; sp|P57722|PCBP3_MOUSE	Poly(rC)-binding protein 2 OS=Mus musculus GN=Pcbp2 PE=1 SV=1; Poly(rC)-binding protein 3 OS=Mus musculus GN=Pcbp3 PE=1 SV=3	0	no quant - weak signal	0	90.88	LVVPASQCGSLIGK	Carbamidomethyl(C)@8; Label:13C(6)15N(2)(K)@14			0.00152668	1435.8	718.905	1435.79	718.905	2	7	1.1.1.1563.16	14.5105	879.69	162.23	14.32	0.2	169.714			317.61	144.51	162.23	125.63
124	2	2	4.054	4.054	4.054	sp|Q60932|VDAC1_MOUSE	Voltage-dependent anion-selective channel protein 1 OS=Mus musculus GN=Vdac1 PE=1 SV=3	0	no quant - weak signal	2	99	YQVDPDACFSAK	Carbamidomethyl(C)@8; Label:13C(6)15N(2)(K)@12			-0.00264714	1407.62	704.817	1407.62	704.818	2	8	1.1.1.1541.13	13.4131	137.23	113.1	13.38	0.1	171.65			0	0	113.1	48.7
126	2	2	1.735	1.735	1.735	sp|Q5U4D8|SC5A6_MOUSE	Sodium-dependent multivitamin transporter OS=Mus musculus GN=Slc5a6 PE=1 SV=2	0	no quant - weak signal	0	60.03	LLALLPLSCQK	Oxidation(P)@6; Carbamidomethyl(C)@9	Oxidation(P)@572		-0.00032951	1270.73	636.373	1270.73	636.373	2	7	1.1.1.1668.6	19.7302	6089.72	1221.34	19.97	0.3	348.997			1221.34	447.03	0	0
127	2	2	3.689	3.689	3.689	sp|Q3UVY1|GP149_MOUSE	Probable G-protein coupled receptor 149 OS=Mus musculus GN=Gpr149 PE=1 SV=1	0	no quant - weak signal	2	99	CTGGCSPSSDVVFAPGQPAASGAGAGR	Carbamidomethyl(C)@1; Carbamidomethyl(C)@5; Label:13C(6)15N(4)(R)@27			-0.00678893	2530.11	844.379	2530.12	844.381	3	9	1.1.1.1554.18	14.0657	203.2	180.97	14.03	0.15	173.212			0	0	180.97	59.54
128	2	2	2.983	2.983	2.983	sp|Q3UHK1|MYCT_MOUSE	Proton myo-inositol cotransporter OS=Mus musculus GN=Slc2a13 PE=1 SV=2	0	no quant - weak signal	2	99	NSIEEEEKEATAAGPIICR	Label:13C(6)15N(2)(K)@8; Carbamidomethyl(C)@18; Label:13C(6)15N(4)(R)@19		missed K-E@8	0.00642669	2134.04	712.354	2134.03	712.352	3	12	1.1.1.1580.17	15.3554	158.24	126.12	15.28	0.2	196.62			0	0	126.12	60.46
132	2	2	5.921	5.921	5.921	sp|Q01768|NDKB_MOUSE; sp|P15532|NDKA_MOUSE	Nucleoside diphosphate kinase B OS=Mus musculus GN=Nme2 PE=1 SV=1; Nucleoside diphosphate kinase A OS=Mus musculus GN=Nme1 PE=1 SV=1	0	no quant - weak signal	2	99	GDFCIQVGR	Carbamidomethyl(C)@4			-0.000104212	1050.49	526.253	1050.49	526.253	2	8	1.1.1.1550.3	13.8343	172.91	163.17	13.87	0.2	128.433			163.17	55.14	0	0
133	2	2	3.03	3.03	3.03	sp|P97351|RS3A_MOUSE	40S ribosomal protein S3a OS=Mus musculus GN=Rps3a PE=1 SV=3	0	no quant - weak signal	0	99	LFCVGFTK	Carbamidomethyl(C)@3			-0.000960842	970.494	486.254	970.495	486.255	2	7	1.1.1.1603.7	16.4838	608.92	139.33	16.27	0.2	88.7211			139.33	124.21	164.45	118.37
134	2	2	2.03	2.03	2.03	sp|P70698|PYRG1_MOUSE	CTP synthase 1 OS=Mus musculus GN=Ctps1 PE=1 SV=2	0	no quant - weak signal	2	99	GLGLSPDLVVCR	Carbamidomethyl(C)@11			-0.00247841	1284.68	643.349	1284.69	643.35	2	9	1.1.1.1639.11	18.2853	224.9	170.85	18.22	0.15	243.398			170.85	87.22	247.88	98.98
138	2	2	4.938	4.938	4.938	sp|P62908|RS3_MOUSE	40S ribosomal protein S3 OS=Mus musculus GN=Rps3 PE=1 SV=1	0	no quant - weak signal	0	99	GLCAIAQAESLR	Carbamidomethyl(C)@3			0.000265759	1287.66	430.228	1287.66	430.227	3	12	1.1.1.1597.3	16.1773	904.34	78.34	15.97	0.2	124.004			78.34	151.11	178.79	153.43
138	2	2	4.938	4.938	4.938	sp|P62908|RS3_MOUSE	40S ribosomal protein S3 OS=Mus musculus GN=Rps3 PE=1 SV=1	0	no quant - weak signal	0	99	GLCAIAQAESLR	Carbamidomethyl(C)@3; Label:13C(6)15N(4)(R)@12			-0.00411827	1297.66	649.84	1297.67	649.842	2	9	1.1.1.1600.12	16.3387	3007.07	227.68	15.92	0.4	255.592			217.64	280.56	227.68	280.57
139	2	2	5.882	5.882	5.882	sp|P62880|GBB2_MOUSE	Guanine nucleotide-binding protein G(I)/G(S)/G(T) subunit beta-2 OS=Mus musculus GN=Gnb2 PE=1 SV=3	0	no quant - weak signal	2	99	KACGDSTLTQITAGLDPVGR	Carbamidomethyl(C)@3		missed K-A@1	0.0204808	2059.06	687.36	2059.04	687.353	3	8	1.1.1.1637.13	18.1804	33.4073	33.4073			197.369			0	0	0	0
140	2	2	14.29	14.29	14.29	sp|P62830|RL23_MOUSE	60S ribosomal protein L23 OS=Mus musculus GN=Rpl23 PE=1 SV=1	0	no quant - weak signal	2	99	ISLGLPVGAVINCADNTGAK	Carbamidomethyl(C)@13			-0.0021704	1969.03	657.35	1969.03	657.351	3	17	1.1.1.1710.4	21.7016	1535.26	776.21	21.47	0.29	492.119			776.21	392.95	816.27	463.86
140	2	2	14.29	14.29	14.29	sp|P62830|RL23_MOUSE	60S ribosomal protein L23 OS=Mus musculus GN=Rpl23 PE=1 SV=1	0	no quant - weak signal	0	99	ISLGLPVGAVINCADNTGAK	Carbamidomethyl(C)@13; Label:13C(6)15N(2)(K)@20			0.000876871	1977.05	660.022	1977.04	660.022	3	18	1.1.1.1703.4	21.3527	2139.35	1470.02	21.47	0.2	438.504			860.45	530.06	1470.02	625.71
141	2	2	7.955	7.955	7.955	sp|P62717|RL18A_MOUSE	60S ribosomal protein L18a OS=Mus musculus GN=Rpl18a PE=1 SV=1	0	no quant - weak signal	0	78.82	SSGEIVYCGQVFEK	Carbamidomethyl(C)@8			0.00279614	1601.74	801.879	1601.74	801.877	2	7	1.1.1.1587.9	15.7049	760.64	147.1	15.47	0.2	187.936			147.1	142.26	191.7	119.46
142	2	2	6.011	6.011	6.011	sp|P61082|UBC12_MOUSE	NEDD8-conjugating enzyme Ubc12 OS=Mus musculus GN=Ube2m PE=1 SV=1	0	no quant - weak signal	0	35.32	LVICPDEGFYK	Carbamidomethyl(C)@4			-0.00156639	1339.65	670.831	1339.65	670.831	2	4	1.1.1.1615.12	17.0858	905.39	448.92	17.18	0.25	193.241			448.92	166.23	201.06	116.81
145	2	2	37.72	37.72	37.72	sp|P47955|RLA1_MOUSE	60S acidic ribosomal protein P1 OS=Mus musculus GN=Rplp1 PE=1 SV=1	0	no quant - weak signal	2	99	ALANVNIGSLICNVGAGGPAPAAGAAPAGGAAPSTAAAPAEEK	Carbamidomethyl(C)@12; Deamidated(N)@13; Label:13C(6)15N(2)(K)@43			0.00361786	3790.91	948.734	3790.9	948.733	4	15	1.1.1.1734.6	22.7967	201.587	201.587			556.548			0	0	0	0
150	2	2	3.754	3.754	3.754	sp|P25444|RS2_MOUSE	40S ribosomal protein S2 OS=Mus musculus GN=Rps2 PE=1 SV=3	0	no quant - weak signal	2	99	GCTATLGNFAK	Carbamidomethyl(C)@2; Label:13C(6)15N(2)(K)@11			-0.00025039	1146.56	574.286	1146.56	574.286	2	8	1.1.1.1502.6	11.481	112.17	107.37	11.5	0.3	114.265			0	0	107.37	29.53
152	2	2	5.911	5.911	5.911	sp|P19253|RL13A_MOUSE	60S ribosomal protein L13a OS=Mus musculus GN=Rpl13a PE=1 SV=4	0	no quant - weak signal	2	99	CEGINISGNFYR	Carbamidomethyl(C)@1; Label:13C(6)15N(4)(R)@12			0.00893541	1438.66	720.339	1438.65	720.334	2	8	1.1.1.1606.14	16.6394	225.38	208.18	16.67	0.15	201.667			114.31	75.19	208.18	75.87
153	2	2	0.599	0.599	0.599	sp|P19096|FAS_MOUSE	Fatty acid synthase OS=Mus musculus GN=Fasn PE=1 SV=2	0	no quant - weak signal	2	99	CILLSNLSNTSHAPK	Carbamidomethyl(C)@1			-0.0107452	1653.84	552.287	1653.85	552.291	3	12	1.1.1.1539.5	13.2924	774.88	209.46	13.53	0.25	190.354			209.46	120.26	300.27	104.92
154	2	2	3.036	3.036	3.036	sp|P17225|PTBP1_MOUSE	Polypyrimidine tract-binding protein 1 OS=Mus musculus GN=Ptbp1 PE=1 SV=2	0	no quant - weak signal	2	99	LSLDGQNIYNACCTLR	Carbamidomethyl(C)@12; Carbamidomethyl(C)@13			0.00643142	1896.89	633.303	1896.88	633.301	3	8	1.1.1.1642.6	18.4268	283.23	261.05	18.41	0.1	138.847			261.05	94.62	201.73	140.11
154	2	2	3.036	3.036	3.036	sp|P17225|PTBP1_MOUSE	Polypyrimidine tract-binding protein 1 OS=Mus musculus GN=Ptbp1 PE=1 SV=2	0	no quant - weak signal	0	28.21	LSLDGQNIYNACCTLR	Carbamidomethyl(C)@12; Carbamidomethyl(C)@13; Label:13C(6)15N(4)(R)@16			0.00281731	1906.89	636.638	1906.89	636.637	3	5	1.1.1.1641.16	18.3819	621.08	273.47	18.26	0.2	177.829			242.08	95.26	273.47	141.07
156	2	2	3.488	3.488	3.488	sp|P05202|AATM_MOUSE	Aspartate aminotransferase, mitochondrial OS=Mus musculus GN=Got2 PE=1 SV=1	0	no quant - weak signal	2	99	VGAFTVVCKDAEEAK	Carbamidomethyl(C)@8; Label:13C(6)15N(2)(K)@9; Label:13C(6)15N(2)(K)@15		missed K-D@9	0.0053817	1638.83	547.284	1638.83	547.283	3	11	1.1.1.1532.4	12.9467	295.51	289.3	12.94	0.2	188.927			0	0	289.3	71.72
157	2	2	10.9	10.9	10.9	sp|O89051|ITM2B_MOUSE	Integral membrane protein 2B OS=Mus musculus GN=Itm2b PE=1 SV=1	0	no quant - weak signal	0	66.71	SSEEALIVPPDAVAVDCKDPGDVVPVGQR	Carbamidomethyl(C)@17; Label:13C(6)15N(2)(K)@18; Label:13C(6)15N(4)(R)@29		missed K-D@18	-0.00213774	3036.52	1013.18	3036.52	1013.18	3	6	1.1.1.1654.19	19.0363	1358.18	404.47	18.87	0.15	261.459			0	0	404.47	209.7
158	2	2	0.8696	0.8696	0.8696	sp|O70133|DHX9_MOUSE	ATP-dependent RNA helicase A OS=Mus musculus GN=Dhx9 PE=1 SV=2	0	no quant - weak signal	2	99	LAAQSCALSLVR	Carbamidomethyl(C)@6			-0.00386954	1287.69	644.854	1287.7	644.856	2	12	1.1.1.1577.10	15.2016	718.33	342.86	15.03	0.2	244.578			342.86	123.28	0	0
161	2	2	2.804	2.804	2.804	sp|O08917|FLOT1_MOUSE	Flotillin-1 OS=Mus musculus GN=Flot1 PE=1 SV=1	0	no quant - weak signal	2	99	VFVLPCIQQIQR	Carbamidomethyl(C)@6			0.00384869	1499.83	750.923	1499.83	750.921	2	13	1.1.1.1699.2	21.174	1058.12	735.87	20.97	0.3	219.249			735.87	461.85	305.74	409.12
161	2	2	2.804	2.804	2.804	sp|O08917|FLOT1_MOUSE	Flotillin-1 OS=Mus musculus GN=Flot1 PE=1 SV=1	0	no quant - weak signal	0	99	VFVLPCIQQIQR	Carbamidomethyl(C)@6			0.00384869	1499.83	750.923	1499.83	750.921	2	12	1.1.1.1693.2	20.9679	1058.12	1004.95	20.97	0.3	418.457			1004.95	461.85	814.51	409.12
162	2	2	4.519	4.519	4.519	sp|O08749|DLDH_MOUSE	Dihydrolipoyl dehydrogenase, mitochondrial OS=Mus musculus GN=Dld PE=1 SV=2	0	no quant - weak signal	2	99	TVCIEKNETLGGTCLNVGCIPSK	Carbamidomethyl(C)@3; Carbamidomethyl(C)@14; Carbamidomethyl(C)@19		missed K-N@6	-0.00230745	2549.23	850.75	2549.23	850.75	3	14	1.1.1.1592.14	15.9596	503.76	311.97	16.07	0.2	240.867			311.97	110.83	0	0
162	2	2	4.519	4.519	4.519	sp|O08749|DLDH_MOUSE	Dihydrolipoyl dehydrogenase, mitochondrial OS=Mus musculus GN=Dld PE=1 SV=2	0	no quant - weak signal	0	92.17	TVCIEKNETLGGTCLNVGCIPSK	Carbamidomethyl(C)@3; Label:13C(6)15N(2)(K)@6; Deamidated(N)@7; Carbamidomethyl(C)@14; Carbamidomethyl(C)@19; Label:13C(6)15N(2)(K)@23		missed K-N@6	0.0227939	2566.26	856.429	2566.24	856.421	3	7	1.1.1.1594.23	16.0609	271.49	231.31	16.02	0.1	217.595			0	0	231.31	79.66
163	2	2	5.357	5.357	5.357	sp|O08709|PRDX6_MOUSE	Peroxiredoxin-6 OS=Mus musculus GN=Prdx6 PE=1 SV=3	0	no quant - weak signal	0	99	DFTPVCTTELGR	Carbamidomethyl(C)@6			-0.000802229	1394.65	698.332	1394.65	698.332	2	9	1.1.1.1595.9	16.0958	37747.7	467.79	15.53	0.2	228.623			467.79	948.7	380.01	889.58
163	2	2	5.357	5.357	5.357	sp|O08709|PRDX6_MOUSE	Peroxiredoxin-6 OS=Mus musculus GN=Prdx6 PE=1 SV=3	0	no quant - weak signal	0	99	DFTPVCTTELGR	Carbamidomethyl(C)@6; Label:13C(6)15N(4)(R)@12			-0.000572443	1404.66	703.336	1404.66	703.336	2	11	1.1.1.1595.10	16.0991	33189.6	375	15.53	0.2	204.534			455.93	948.7	375	889.58
164	2	2	2.622	2.622	2.622	sp|O08553|DPYL2_MOUSE	Dihydropyrimidinase-related protein 2 OS=Mus musculus GN=Dpysl2 PE=1 SV=2	0	no quant - weak signal	0	28.21	GLYDGPVCEVSVTPK	Carbamidomethyl(C)@8; Label:13C(6)15N(2)(K)@15			-0.00537743	1627.8	814.905	1627.8	814.908	2	5	1.1.1.1594.22	16.0592	397.57	331.78	16.02	0.15	171.082			131.61	89.5	331.78	96.39
165	2	2	0.659	0.659	0.659	sp|E9Q557|DESP_MOUSE	Desmoplakin OS=Mus musculus GN=Dsp PE=1 SV=1	0	no quant - weak signal	2	99	LLEAQACTGGIIHPTTGQK	Carbamidomethyl(C)@7			-0.00186422	1994.02	665.682	1994.03	665.682	3	16	1.1.1.1515.2	12.1231	350.32	284.02	12.2	0.2	228.947			284.02	83.14	0	0
166	2	2	2.792	2.792	2.792	cont|000156	gi|68566311|sp|P0A6N1|EFTU_ECOLI Elongation factor Tu (EF-Tu) (P-43) [Escherichia coli (contaminant)]	0	no quant - weak signal	2	99	VGEEVEIVGIK				0.00061759	1170.65	586.332	1170.65	586.332	2	10	1.1.1.1576.8	15.1475	186.95	155.69	15.18	0.15	146.897			155.69	62.43	0	0
168	1.26	2	0.4833	0.4833	0.4833	sp|Q07113|MPRI_MOUSE	Cation-independent mannose-6-phosphate receptor OS=Mus musculus GN=Igf2r PE=1 SV=1	0	no quant - weak signal	1.25964	99	ETVINKLTSCCR	Deamidated(N)@5; Label:13C(6)15N(2)(K)@6; Carbamidomethyl(C)@10; Carbamidomethyl(C)@11; Label:13C(6)15N(4)(R)@12		missed K-L@6	0.0187699	1498.74	500.588	1498.72	500.582	3	8	1.1.1.1502.4	11.471	190.52	155.74	11.55	0.15	179.334			0	0	155.74	38.17
169	1.21	2	3.647	3.647	3.647	sp|Q91YR9|PTGR1_MOUSE	Prostaglandin reductase 1 OS=Mus musculus GN=Ptgr1 PE=1 SV=2	0	no quant - weak signal	1.20761	99	IAICGAISQYNR	Carbamidomethyl(C)@4; Label:13C(6)15N(4)(R)@12			-0.00611637	1374.69	688.352	1374.7	688.355	2	8	1.1.1.1566.15	14.6581	173.26	169.7	14.67	0.3	212.743			0	0	169.7	56.4
170	1.18	2	9.677	9.677	9.677	sp|P31230|AIMP1_MOUSE	Aminoacyl tRNA synthase complex-interacting multifunctional protein 1 OS=Mus musculus GN=Aimp1 PE=1 SV=2	0	no quant - weak signal	1.18046	99	LSTPLQTNCTASESVVQSPSVATTASPATK	Carbamidomethyl(C)@9; Label:13C(6)15N(2)(K)@30			-0.00917551	3040.5	1014.51	3040.51	1014.51	3	9	1.1.1.1588.25	15.7638	345.06	322.1	15.81	0.2	221.758			0	0	322.1	93.23
171	0.94	1.85	4.483	4.483	4.483	sp|Q80XC2|TRM61_MOUSE	tRNA (adenine(58)-N(1))-methyltransferase catalytic subunit TRMT61A OS=Mus musculus GN=Trmt61a PE=1 SV=1	0	no quant - weak signal	0.939302	99	FCSFSPCIEQVQR	Carbamidomethyl(C)@2; Carbamidomethyl(C)@7			0.00653902	1656.75	829.38	1656.74	829.377	2	7	1.1.1.1602.18	16.452	25.7913	25.7913			143.645			0	0	0	0
171	0.94	1.85	4.483	4.483	4.483	sp|Q80XC2|TRM61_MOUSE	tRNA (adenine(58)-N(1))-methyltransferase catalytic subunit TRMT61A OS=Mus musculus GN=Trmt61a PE=1 SV=1	0	no quant - weak signal	0	63.38	FCSFSPCIEQVQR	Carbamidomethyl(C)@2; Carbamidomethyl(C)@7; Label:13C(6)15N(4)(R)@13			0.0105509	1666.76	834.386	1666.75	834.381	2	5	1.1.1.1602.19	16.4536	25.7913	25.7913			168.383			0	0	0	0
174	0.66	1.55	5.056	5.056	5.056	sp|P97808|FXYD5_MOUSE	FXYD domain-containing ion transport regulator 5 OS=Mus musculus GN=Fxyd5 PE=1 SV=3	0	no quant - weak signal	0.66354	98.76	QLSQFCLNR	Carbamidomethyl(C)@6; Label:13C(6)15N(4)(R)@9			0.00308782	1174.58	588.298	1174.58	588.297	2	7	1.1.1.1541.10	13.404	228.92	219.11	13.42	0.2	273.564			0	0	219.11	61.39
175	0.56	1.44	5.143	5.143	5.143	sp|Q78J03|MSRB2_MOUSE	Methionine-R-sulfoxide reductase B2, mitochondrial OS=Mus musculus GN=Msrb2 PE=1 SV=1	0	no quant - weak signal	0.563837	98.54	FCINSVALK	Carbamidomethyl(C)@2			-0.00243798	1050.55	526.283	1050.55	526.284	2	6	1.1.1.1585.5	15.5868	172.68	171.41	15.62	0.25	94.1495			173.45	72.63	34.94	46.07
176	0.5	1.37	0.7639	0.7639	0.7639	sp|Q69ZR2|HECD1_MOUSE	E3 ubiquitin-protein ligase HECTD1 OS=Mus musculus GN=Hectd1 PE=1 SV=2	0	no quant - weak signal	0.504456	98.28	KVDATDASYPSVNTCVHYLK	Carbamidomethyl(C)@15		missed K-V@1	0.00499172	2267.09	567.781	2267.09	567.78	4	10	1.1.1.1530.5	12.8581	510.35	298.53	12.98	0.3	329.712			298.53	102.5	0	0
177	0.45	1.3	6.646	6.646	6.646	sp|P45377|ALD2_MOUSE	Aldose reductase-related protein 2 OS=Mus musculus GN=Akr1b8 PE=1 SV=2	0	no quant - weak signal	0.44855	97.98	HIDCAYAYCNENEVGEAIQEK	Carbamidomethyl(C)@4; Carbamidomethyl(C)@9			-0.00614749	2512.06	838.36	2512.06	838.362	3	9	1.1.1.1570.18	14.8682	19.4749	19.4749			176.011			0	0	202	66.7
179	0.33	1.13	3.064	3.064	3.064	sp|Q9D051|ODPB_MOUSE	Pyruvate dehydrogenase E1 component subunit beta, mitochondrial OS=Mus musculus GN=Pdhb PE=1 SV=1	0	no quant - weak signal	0.327902	97.63	EGIECEVINLR	Carbamidomethyl(C)@5; Label:13C(6)15N(4)(R)@11			-0.0132982	1340.65	671.332	1340.66	671.339	2	7	1.1.1.1623.10	17.5004	530.96	39.44	17.22	0.25	179.896			0	0	39.44	151.62
181	0.18	0.81	1.437	1.437	0	sp|Q8C1A3|MTRR_MOUSE	Methionine synthase reductase OS=Mus musculus GN=Mtrr PE=1 SV=2	0	no quant - weak signal	0.177832	93.8	TLATLKQEKR	Label:13C(6)15N(2)(K)@6; Label:13C(6)15N(2)(K)@9; Label:13C(6)15N(4)(R)@10		missed K-Q@6; missed K-R@9	-0.00748207	1212.73	607.374	1212.74	607.377	2	6	1.1.1.1636.17	18.1319	849.83	690.65	18.07	0.25	366.359			0	0	690.65	169.87
181	0.18	0.81	1.437	1.437	0	sp|Q8C1A3|MTRR_MOUSE	Methionine synthase reductase OS=Mus musculus GN=Mtrr PE=1 SV=2	0	no quant - weak signal	0	78.82	TLATLKQEKR	Label:13C(6)15N(2)(K)@6; Label:13C(6)15N(2)(K)@9; Label:13C(6)15N(4)(R)@10		missed K-Q@6; missed K-R@9	-0.00748207	1212.73	607.374	1212.74	607.377	2	6	1.1.1.1632.19	17.9337	849.83	503.27	18.07	0.25	381.102			0	0	503.27	172
182	0.13	0.19	2.29	2.29	0	sp|Q9JLT4|TRXR2_MOUSE	Thioredoxin reductase 2, mitochondrial OS=Mus musculus GN=Txnrd2 PE=1 SV=4	0	no quant - weak signal	0.128427	91.55	VAVADYVEPSPR				0.0140729	1301.68	651.845	1301.66	651.838	2	7	1.1.1.1529.3	12.8008	2725.02	608.1	12.99	0.25	294.479			608.1	248.78	0	0
183	0.12	0.18	1.905	0.8791	0	sp|Q8BVE8|NSD2_MOUSE	Histone-lysine N-methyltransferase NSD2 OS=Mus musculus GN=Whsc1 PE=1 SV=2	0	no quant - weak signal	0.116907	90.17	VFKNALQEAEAR			missed K-N@3	0.00711536	1374.73	688.374	1374.73	688.37	2	7	1.1.1.1647.10	18.6861	297.03	288.27	18.67	0.25	497.105			288.27	96.9	0	0
183	0.12	0.18	1.905	0.8791	0	sp|Q8BVE8|NSD2_MOUSE	Histone-lysine N-methyltransferase NSD2 OS=Mus musculus GN=Whsc1 PE=1 SV=2	0	no quant - weak signal	0	78.82	VFKNALQEAEAR			missed K-N@3	0.00711536	1374.73	688.374	1374.73	688.37	2	5	1.1.1.1643.22	18.487	297.03	76.1	18.67	0.25	219.059			76.1	95.38	0	0
183	0.12	0.18	1.905	0.8791	0	sp|Q8BVE8|NSD2_MOUSE	Histone-lysine N-methyltransferase NSD2 OS=Mus musculus GN=Whsc1 PE=1 SV=2	0	no quant - weak signal	0	23.66	VFKNALQEAEAR			missed K-N@3	0.00711536	1374.73	688.374	1374.73	688.37	2	4	1.1.1.1651.13	18.8802	297.03	126.6	18.67	0.25	199.538			126.6	96.66	0	0
184	0.09	0.14	2.618	2.618	0	sp|Q9DCE5|PK1IP_MOUSE	p21-activated protein kinase-interacting protein 1 OS=Mus musculus GN=Pak1ip1 PE=1 SV=2	0	no quant - weak signal	0.0856568	92.76	DETIHIYDMK	Oxidation(M)@9; Label:13C(6)15N(2)(K)@10			-0.0109953	1287.58	644.797	1287.59	644.802	2	7	1.1.1.1565.9	14.6005	227.34	213.97	14.62	0.15	194.639			0	0	213.97	64.01
186	0.05	0.08	1.03	1.03	0	sp|O70458|OSMR_MOUSE	Oncostatin-M-specific receptor subunit beta OS=Mus musculus GN=Osmr PE=1 SV=1	0	no quant - weak signal	0.0457575	82.58	CYPDIPNPYK	Carbamidomethyl(C)@1			0.00149935	1265.58	633.795	1265.58	633.795	2	5	1.1.1.1573.13	14.9992	191.6	147.64	14.93	0.15	139.247			147.64	62.25	53.58	69.39

## Sheet: 99%conf
N	%Cov(95)	Accessions	Names	Used	Annotation	Contrib	Conf	Sequence	Modifications	ProteinModifications	Cleavages	dMass	Obs MW	Obs m/z	Theor MW	Theor m/z	Theor z	Sc	Spectrum	Acq Time	Intensity (Peptide)	PrecursorIntensityAcquisition	Apex Time (Peptide)	Elution Peak Width (Peptide)	MS2Counts	H:L	%Err H:L	Area L	Err L	Area H	Err H
1	9.059	cont|000127	spt|P48668| Keratin, type II cytoskeletal 6E (Cytokeratin 6E) (CK 6E) (K6e keratin) [Homo sapiens (contaminant)]	0	auto - shared MS/MS	2	99	GSGGLGGACGGAGFGSR	Carbamidomethyl(C)@9			-0.000984997	1423.63	712.82	1423.63	712.82	2	13	1.1.1.1479.5	10.5554	299.86	288.56	10.57	0.26	178.678	0.01		288.56	37.97	0	0
1	9.059	cont|000127	spt|P48668| Keratin, type II cytoskeletal 6E (Cytokeratin 6E) (CK 6E) (K6e keratin) [Homo sapiens (contaminant)]	0	auto - shared MS/MS	2	99	ISIGGGSCAISGGYGSR	Carbamidomethyl(C)@8			-8.13781e-05	1597.75	799.883	1597.75	799.883	2	15	1.1.1.1545.14	13.6218	6959.3	1684.56	13.77	0.2	373.654	0.01		1684.56	333.4	0	0
1	9.059	cont|000127	spt|P48668| Keratin, type II cytoskeletal 6E (Cytokeratin 6E) (CK 6E) (K6e keratin) [Homo sapiens (contaminant)]	0	no quant - weak signal	2	99	KQCASLQAAIADAEQR	Carbamidomethyl(C)@3		missed K-Q@1	0.00230264	1758.87	587.298	1758.87	587.297	3	13	1.1.1.1575.8	15.0909	1106.18	743.96	14.98	0.25	461.344			743.96	151.47	0	0
1	9.059	cont|000127	spt|P48668| Keratin, type II cytoskeletal 6E (Cytokeratin 6E) (CK 6E) (K6e keratin) [Homo sapiens (contaminant)]	1	auto	2	99	QCASLQAAIADAEQR	Carbamidomethyl(C)@2			0.00162916	1630.77	544.599	1630.77	544.598	3	16	1.1.1.1633.10	17.9769	3247.76	2653.47	17.91	0.2	821.073	0.01		2653.47	332.45	0	0
1	9.059	cont|000127	spt|P48668| Keratin, type II cytoskeletal 6E (Cytokeratin 6E) (CK 6E) (K6e keratin) [Homo sapiens (contaminant)]	0	no quant - weak signal	2	99	RISIGGGSCAISGGYGSR	Carbamidomethyl(C)@9		missed R-I@1	-0.00457644	1753.85	585.623	1753.85	585.625	3	12	1.1.1.1513.4	12.0291	272.69	248.24	12	0.2	303.018			248.24	62.22	0	0
1	9.059	cont|000127	spt|P48668| Keratin, type II cytoskeletal 6E (Cytokeratin 6E) (CK 6E) (K6e keratin) [Homo sapiens (contaminant)]	0	auto - shared MS/MS	0	99	ISIGGGSCAISGGYGSR	Carbamidomethyl(C)@8			-8.13781e-05	1597.75	799.883	1597.75	799.883	2	18	1.1.1.1550.14	13.8642	6959.3	4085.85	13.77	0.2	997.857	0.01		4085.85	343.85	0	0
1	9.059	cont|000127	spt|P48668| Keratin, type II cytoskeletal 6E (Cytokeratin 6E) (CK 6E) (K6e keratin) [Homo sapiens (contaminant)]	1	auto	0	99	KQCASLQAAIADAEQR	Carbamidomethyl(C)@3		missed K-Q@1	0.00230264	1758.87	587.298	1758.87	587.297	3	16	1.1.1.1571.9	14.8957	1106.18	853.53	14.98	0.25	564.226	0.01		853.53	148.79	0	0
1	9.059	cont|000127	spt|P48668| Keratin, type II cytoskeletal 6E (Cytokeratin 6E) (CK 6E) (K6e keratin) [Homo sapiens (contaminant)]	0	no quant - weak signal	0	99	QCASLQAAIADAEQR	Carbamidomethyl(C)@2			0.00100153	1630.77	816.394	1630.77	816.394	2	17	1.1.1.1628.14	17.7589	2754.24	1055.76	17.91	0.2	385.398			1055.76	456.24	0	0
1	9.059	cont|000127	spt|P48668| Keratin, type II cytoskeletal 6E (Cytokeratin 6E) (CK 6E) (K6e keratin) [Homo sapiens (contaminant)]	1	auto	0	99	QCASLQAAIADAEQR	Carbamidomethyl(C)@2			0.00100153	1630.77	816.394	1630.77	816.394	2	13	1.1.1.1631.19	17.8837	2754.24	2633.98	17.91	0.2	757.873	0.01		2633.98	345.4	0	0
1	9.059	cont|000127	spt|P48668| Keratin, type II cytoskeletal 6E (Cytokeratin 6E) (CK 6E) (K6e keratin) [Homo sapiens (contaminant)]	0	no quant - weak signal	0	99	QCASLQAAIADAEQR	Gln->pyro-Glu@N-term; Carbamidomethyl(C)@2			-0.000748342	1613.75	807.88	1613.75	807.881	2	20	1.1.1.1736.4	22.8834	1168.18	1124.84	22.9	0.2	462.843			1124.84	466.56	0	0
2	13.41	sp|Q9JJ00|PLS1_MOUSE	Phospholipid scramblase 1 OS=Mus musculus GN=Plscr1 PE=1 SV=1	1	auto	2	99	NCCGASRPFTLR	Carbamidomethyl(C)@2; Carbamidomethyl(C)@3; Label:13C(6)15N(4)(R)@7; Label:13C(6)15N(4)(R)@12			-0.000980085	1457.68	486.899	1457.68	486.9	3	10	1.1.1.1467.2	9.96555	421.48	285.54	9.81	0.31	132.343	1.42706	22.2022	200.09	33.74	285.54	41.24
2	13.41	sp|Q9JJ00|PLS1_MOUSE	Phospholipid scramblase 1 OS=Mus musculus GN=Plscr1 PE=1 SV=1	1	auto	2	99	VVGPCVVCSCCSDIDFELK	Carbamidomethyl(C)@5; Carbamidomethyl(C)@8; Carbamidomethyl(C)@10; Carbamidomethyl(C)@11			0.00275656	2242.98	748.666	2242.97	748.665	3	10	1.1.1.1681.17	20.3876	4804.69	1404.51	20.12	0.25	368.358	1.60831	35.5584	1404.51	394.61	2258.88	492.32
2	13.41	sp|Q9JJ00|PLS1_MOUSE	Phospholipid scramblase 1 OS=Mus musculus GN=Plscr1 PE=1 SV=1	1	auto	2	99	VYFAVEDTDCCTR	Carbamidomethyl(C)@10; Carbamidomethyl(C)@11			0.00037314	1634.67	545.898	1634.67	545.897	3	15	1.1.1.1562.3	14.4355	1140.09	676.98	14.53	0.25	381.821	1.64675	27.2465	676.98	142.98	1114.82	191.9
2	13.41	sp|Q9JJ00|PLS1_MOUSE	Phospholipid scramblase 1 OS=Mus musculus GN=Plscr1 PE=1 SV=1	1	auto	2	99	VYFAVEDTDCCTRNCCGASR	Carbamidomethyl(C)@10; Carbamidomethyl(C)@11; Label:13C(6)15N(4)(R)@13; Carbamidomethyl(C)@15; Carbamidomethyl(C)@16; Label:13C(6)15N(4)(R)@20		cleaved R-P@C-term; missed R-N@13	-0.000940599	2459.98	821.001	2459.98	821.002	3	10	1.1.1.1521.5	12.4229	214.75	188.05	12.45	0.15	209.969	1.15382	51.8612	162.98	60.99	188.05	67.52
2	13.41	sp|Q9JJ00|PLS1_MOUSE	Phospholipid scramblase 1 OS=Mus musculus GN=Plscr1 PE=1 SV=1	0	no quant - weak signal	0.00217692	99	VYFAVEDTDCCTRN	Cation:K(D)@9; Carbamidomethyl(C)@10; Carbamidomethyl(C)@11; Label:13C(6)15N(4)(R)@13		cleaved N-C@C-term; missed R-N@13	-0.00794042	1796.67	899.342	1796.68	899.346	2	9	1.1.1.1585.13	15.6085	239.11	212.15	15.57	0.1	161.805			140.26	70.34	212.15	83.77
2	13.41	sp|Q9JJ00|PLS1_MOUSE	Phospholipid scramblase 1 OS=Mus musculus GN=Plscr1 PE=1 SV=1	1	auto	0	99	NCCGASRPFTLR	Carbamidomethyl(C)@2; Carbamidomethyl(C)@3			0.00019782	1437.66	480.228	1437.66	480.227	3	10	1.1.1.1463.2	9.8095	279.34	276.86	9.81	0.26	122.248	1.51445	15.6606	276.86	33.74	419.29	41.24
2	13.41	sp|Q9JJ00|PLS1_MOUSE	Phospholipid scramblase 1 OS=Mus musculus GN=Plscr1 PE=1 SV=1	1	auto	0	99	NCCGASRPFTLR	Carbamidomethyl(C)@2; Carbamidomethyl(C)@3; Label:13C(6)15N(4)(R)@7; Label:13C(6)15N(4)(R)@12			-0.000980085	1457.68	486.899	1457.68	486.9	3	8	1.1.1.1461.3	9.75423	421.48	386.92	9.81	0.31	342.946	1.58379	17.4455	244.3	33.74	386.92	41.24
2	13.41	sp|Q9JJ00|PLS1_MOUSE	Phospholipid scramblase 1 OS=Mus musculus GN=Plscr1 PE=1 SV=1	1	auto	0	99	VVGPCVVCSCCSDIDFELK	Carbamidomethyl(C)@5; Carbamidomethyl(C)@8; Carbamidomethyl(C)@10; Carbamidomethyl(C)@11; Label:13C(6)15N(2)(K)@19			0.00235542	2250.99	1126.5	2250.99	1126.5	2	11	1.1.1.1675.18	20.0946	4705.61	4568.17	20.12	0.25	539.107	1.71803	13.8361	2658.96	291.07	4568.17	386.56
2	13.41	sp|Q9JJ00|PLS1_MOUSE	Phospholipid scramblase 1 OS=Mus musculus GN=Plscr1 PE=1 SV=1	1	auto	0	99	VVGPCVVCSCCSDIDFELK	Carbamidomethyl(C)@5; Carbamidomethyl(C)@8; Carbamidomethyl(C)@10; Carbamidomethyl(C)@11; Label:13C(6)15N(2)(K)@19			-0.000605352	2250.99	751.336	2250.99	751.336	3	22	1.1.1.1676.15	20.1348	7478.53	7368.71	20.12	0.25	1925.97	1.57288	10.8768	4684.84	399.22	7368.71	498.07
2	13.41	sp|Q9JJ00|PLS1_MOUSE	Phospholipid scramblase 1 OS=Mus musculus GN=Plscr1 PE=1 SV=1	1	auto	0	99	VVGPCVVCSCCSDIDFELK	Carbamidomethyl(C)@5; Carbamidomethyl(C)@8; Carbamidomethyl(C)@10; Carbamidomethyl(C)@11			0.00275656	2242.98	748.666	2242.97	748.665	3	16	1.1.1.1677.19	20.1884	4804.69	4146.52	20.12	0.25	1035.53	1.61419	12.1384	4146.52	398.24	6693.28	496.84
2	13.41	sp|Q9JJ00|PLS1_MOUSE	Phospholipid scramblase 1 OS=Mus musculus GN=Plscr1 PE=1 SV=1	1	auto	0	99	VVGPCVVCSCCSDIDFELK	Carbamidomethyl(C)@5; Carbamidomethyl(C)@8; Carbamidomethyl(C)@10; Carbamidomethyl(C)@11			0.0041318	2242.98	1122.5	2242.97	1122.49	2	15	1.1.1.1677.29	20.2034	2668	2165.32	20.12	0.25	597.429	1.62174	17.7141	2165.32	296.76	3511.58	394.11
2	13.41	sp|Q9JJ00|PLS1_MOUSE	Phospholipid scramblase 1 OS=Mus musculus GN=Plscr1 PE=1 SV=1	1	auto	0	99	VVGPCVVCSCCSDIDFELK	Carbamidomethyl(C)@5; Carbamidomethyl(C)@8; Carbamidomethyl(C)@10; Carbamidomethyl(C)@11; Label:13C(6)15N(2)(K)@19			-0.000605352	2250.99	751.336	2250.99	751.336	3	15	1.1.1.1680.12	20.3423	7478.53	2849.01	20.12	0.25	683.888	1.49025	27.4586	1911.77	402.51	2849.01	502.18
2	13.41	sp|Q9JJ00|PLS1_MOUSE	Phospholipid scramblase 1 OS=Mus musculus GN=Plscr1 PE=1 SV=1	0	no quant - weak signal	0	99	VVGPCVVCSCCSDIDFELK	Carbamidomethyl(C)@5; Carbamidomethyl(C)@8; Carbamidomethyl(C)@10; Carbamidomethyl(C)@11; Label:13C(6)15N(2)(K)@19			0.00235542	2250.99	1126.5	2250.99	1126.5	2	13	1.1.1.1682.14	20.4511	4705.61	853.06	20.12	0.25	328.188			607.33	293.48	853.06	389.76
2	13.41	sp|Q9JJ00|PLS1_MOUSE	Phospholipid scramblase 1 OS=Mus musculus GN=Plscr1 PE=1 SV=1	0	no quant - weak signal	0	99	VVGPCVVCSCCSDIDFELK	Carbamidomethyl(C)@5; Carbamidomethyl(C)@8; Carbamidomethyl(C)@10; Carbamidomethyl(C)@11; Label:13C(6)15N(2)(K)@19			-0.000605352	2250.99	751.336	2250.99	751.336	3	12	1.1.1.1684.13	20.5349	7478.53	1275.31	20.12	0.25	566.863			743.04	379.35	1275.31	473.28
2	13.41	sp|Q9JJ00|PLS1_MOUSE	Phospholipid scramblase 1 OS=Mus musculus GN=Plscr1 PE=1 SV=1	0	no quant - weak signal	0	99	VVGPCVVCSCCSDIDFELK	Carbamidomethyl(C)@5; Carbamidomethyl(C)@8; Carbamidomethyl(C)@10; Carbamidomethyl(C)@11			0.00275656	2242.98	748.666	2242.97	748.665	3	12	1.1.1.1686.8	20.6371	4804.69	545.27	20.12	0.25	224.457			545.27	380.43	1063.92	474.63
2	13.41	sp|Q9JJ00|PLS1_MOUSE	Phospholipid scramblase 1 OS=Mus musculus GN=Plscr1 PE=1 SV=1	0	auto - shared MS/MS	0	99	VYFAVEDTDCCTR	Carbamidomethyl(C)@10; Carbamidomethyl(C)@11			-0.000805872	1634.67	818.342	1634.67	818.343	2	11	1.1.1.1560.11	14.3663	2227.68	479.15	14.53	0.25	344.661	1.61759	54.4056	479.15	200.82	775.07	268.87
2	13.41	sp|Q9JJ00|PLS1_MOUSE	Phospholipid scramblase 1 OS=Mus musculus GN=Plscr1 PE=1 SV=1	1	auto	0	99	VYFAVEDTDCCTR	Carbamidomethyl(C)@10; Carbamidomethyl(C)@11; Label:13C(6)15N(4)(R)@13			0.0008868	1644.68	823.347	1644.68	823.347	2	14	1.1.1.1561.14	14.417	3998.3	1906.47	14.53	0.25	551.17	1.72888	22.9773	1102.72	200.33	1906.47	268.21
2	13.41	sp|Q9JJ00|PLS1_MOUSE	Phospholipid scramblase 1 OS=Mus musculus GN=Plscr1 PE=1 SV=1	1	auto	0	99	VYFAVEDTDCCTR	Carbamidomethyl(C)@10; Carbamidomethyl(C)@11; Label:13C(6)15N(4)(R)@13			0.0008868	1644.68	823.347	1644.68	823.347	2	15	1.1.1.1565.15	14.6205	3998.3	2981.48	14.53	0.25	892.008	1.71102	14.6101	1742.52	200.5	2981.48	268.43
2	13.41	sp|Q9JJ00|PLS1_MOUSE	Phospholipid scramblase 1 OS=Mus musculus GN=Plscr1 PE=1 SV=1	1	auto	0	99	VYFAVEDTDCCTR	Carbamidomethyl(C)@10; Carbamidomethyl(C)@11			-0.000805872	1634.67	818.342	1634.67	818.343	2	13	1.1.1.1566.20	14.6706	2227.68	1224.27	14.53	0.25	426.142	1.68187	21.1215	1224.27	202.31	2059.06	270.86
2	13.41	sp|Q9JJ00|PLS1_MOUSE	Phospholipid scramblase 1 OS=Mus musculus GN=Plscr1 PE=1 SV=1	0	no quant - weak signal	0	99	VYFAVEDTDCCTR	Carbamidomethyl(C)@10; Carbamidomethyl(C)@11; Label:13C(6)15N(4)(R)@13			0.0008868	1644.68	823.347	1644.68	823.347	2	13	1.1.1.1569.19	14.8183	3998.3	434.88	14.53	0.25	282.71			320.45	204.21	434.88	273.4
2	13.41	sp|Q9JJ00|PLS1_MOUSE	Phospholipid scramblase 1 OS=Mus musculus GN=Plscr1 PE=1 SV=1	0	no quant - weak signal	0	99	VYFAVEDTDCCTR	Carbamidomethyl(C)@10; Carbamidomethyl(C)@11			-0.000805872	1634.67	818.342	1634.67	818.343	2	10	1.1.1.1570.17	14.8658	2227.68	218.62	14.53	0.25	183.007			218.62	208.42	208.24	279.05
3	8.115	sp|Q9D8E6|RL4_MOUSE	60S ribosomal protein L4 OS=Mus musculus GN=Rpl4 PE=1 SV=3	0	auto - discordant peptide type	2	99	ACARPLISVYSEK	Acetyl@N-term; Carbamidomethyl(C)@2; Label:13C(6)15N(4)(R)@4; Label:13C(6)15N(2)(K)@13	Acetyl@2	cleaved M-A@N-term	-0.00423664	1552.8	777.407	1552.8	777.409	2	17	1.1.1.1599.22	16.3086	1839.44	1102.39	16.17	0.25	477.036	0.810628	27.1084	1359.92	248.3	1102.39	220.89
3	8.115	sp|Q9D8E6|RL4_MOUSE	60S ribosomal protein L4 OS=Mus musculus GN=Rpl4 PE=1 SV=3	0	auto - discordant peptide type	2	99	ACARPLISVYSEKGESSGK	Acetyl@N-term; Carbamidomethyl(C)@2	Acetyl@2	cleaved M-A@N-term; missed K-G@13	0.00125398	2080.03	694.35	2080.03	694.349	3	22	1.1.1.1542.8	13.4604	5749.56	1271.3	13.63	0.25	753.617	1.04322	31.1513	1271.3	304.87	1326.24	263.69
3	8.115	sp|Q9D8E6|RL4_MOUSE	60S ribosomal protein L4 OS=Mus musculus GN=Rpl4 PE=1 SV=3	0	no quant - weak signal	2	99	GPCIIYNEDNGIIK	Carbamidomethyl(C)@3			-0.0016563	1604.79	803.4	1604.79	803.401	2	10	1.1.1.1599.23	16.3103	786.88	515.28	16.42	0.2	251.893			515.28	144.47	186.31	134.21
3	8.115	sp|Q9D8E6|RL4_MOUSE	60S ribosomal protein L4 OS=Mus musculus GN=Rpl4 PE=1 SV=3	0	no quant - weak signal	2	99	RGPCIIYNEDNGIIK	Carbamidomethyl(C)@4		missed R-G@1	0.00245741	1760.89	587.971	1760.89	587.97	3	11	1.1.1.1561.2	14.3811	1072.99	193.6	14.18	0.15	272.915			193.6	138.94	286.92	121.43
3	8.115	sp|Q9D8E6|RL4_MOUSE	60S ribosomal protein L4 OS=Mus musculus GN=Rpl4 PE=1 SV=3	0	auto - discordant peptide type	0	99	ACARPLISVYSEK	Acetyl@N-term; Carbamidomethyl(C)@2; Label:13C(6)15N(4)(R)@4; Label:13C(6)15N(2)(K)@13	Acetyl@2	cleaved M-A@N-term	-0.00423664	1552.8	777.407	1552.8	777.409	2	16	1.1.1.1594.19	16.0542	1839.44	900.16	16.17	0.25	429.33	0.807601	31.1094	1114.61	233.07	900.16	207.34
3	8.115	sp|Q9D8E6|RL4_MOUSE	60S ribosomal protein L4 OS=Mus musculus GN=Rpl4 PE=1 SV=3	0	no quant - weak signal	0	99	ACARPLISVYSEK	Acetyl@N-term; Carbamidomethyl(C)@2	Acetyl@2	cleaved M-A@N-term	-0.00121457	1534.78	768.397	1534.78	768.398	2	13	1.1.1.1593.18	16.0084	2324.33	616.09	16.17	0.25	273.614			616.09	234.82	447.26	208.89
3	8.115	sp|Q9D8E6|RL4_MOUSE	60S ribosomal protein L4 OS=Mus musculus GN=Rpl4 PE=1 SV=3	0	auto - discordant peptide type	0	99	ACARPLISVYSEK	Acetyl@N-term; Carbamidomethyl(C)@2	Acetyl@2	cleaved M-A@N-term	-0.00121457	1534.78	768.397	1534.78	768.398	2	13	1.1.1.1594.18	16.0526	2324.33	1094.79	16.17	0.25	313.964	0.806136	31.7042	1094.79	233.07	882.55	207.34
3	8.115	sp|Q9D8E6|RL4_MOUSE	60S ribosomal protein L4 OS=Mus musculus GN=Rpl4 PE=1 SV=3	0	no quant - weak signal	0	99	ACARPLISVYSEK	Acetyl@N-term; Carbamidomethyl(C)@2	Acetyl@2	cleaved M-A@N-term	-0.00527755	1534.78	512.599	1534.78	512.601	3	8	1.1.1.1598.10	16.2312	531.84	450.48	16.17	0.15	263.558			450.48	117.52	0	0
3	8.115	sp|Q9D8E6|RL4_MOUSE	60S ribosomal protein L4 OS=Mus musculus GN=Rpl4 PE=1 SV=3	0	auto - discordant peptide type	0	99	ACARPLISVYSEKGESSGK	Acetyl@N-term; Carbamidomethyl(C)@2; Label:13C(6)15N(4)(R)@4; Label:13C(6)15N(2)(K)@13; Label:13C(6)15N(2)(K)@19	Acetyl@2	cleaved M-A@N-term; missed K-G@13	-0.00123128	2106.06	703.028	2106.06	703.028	3	22	1.1.1.1542.9	13.4645	4301.02	1402.02	13.63	0.2	680.14	1.03324	29.3008	1356.92	304.87	1402.02	263.69
3	8.115	sp|Q9D8E6|RL4_MOUSE	60S ribosomal protein L4 OS=Mus musculus GN=Rpl4 PE=1 SV=3	0	no quant - mixed labeling	0	99	ACARPLISVYSEKGESSGK	Acetyl@N-term; Carbamidomethyl(C)@2; Label:13C(6)15N(4)(R)@4; No Label:13C(6)15N(2)(K)@13; Label:13C(6)15N(2)(K)@19	Acetyl@2	cleaved M-A@N-term; missed K-G@13	-0.00353578	2098.04	700.356	2098.05	700.357	3	15	1.1.1.1544.11	13.5638	312.06	289.2	13.63	0.2	254.461
3	8.115	sp|Q9D8E6|RL4_MOUSE	60S ribosomal protein L4 OS=Mus musculus GN=Rpl4 PE=1 SV=3	0	no quant - mixed labeling	0	99	ACARPLISVYSEKGESSGK	Acetyl@N-term; Carbamidomethyl(C)@2; Label:13C(6)15N(4)(R)@4; Label:13C(6)15N(2)(K)@13; No Label:13C(6)15N(2)(K)@19	Acetyl@2	cleaved M-A@N-term; missed K-G@13	-0.00353578	2098.04	700.356	2098.05	700.357	3	15	1.1.1.1544.11	13.5638	312.06	289.2	13.63	0.2	254.461
3	8.115	sp|Q9D8E6|RL4_MOUSE	60S ribosomal protein L4 OS=Mus musculus GN=Rpl4 PE=1 SV=3	0	auto - discordant peptide type	0	99	ACARPLISVYSEKGESSGK	Acetyl@N-term; Carbamidomethyl(C)@2	Acetyl@2	cleaved M-A@N-term; missed K-G@13	0.00125398	2080.03	694.35	2080.03	694.349	3	25	1.1.1.1547.8	13.7017	5749.56	4901.65	13.63	0.25	2249.26	0.696364	10.0188	4901.65	307.97	3413.33	266.37
3	8.115	sp|Q9D8E6|RL4_MOUSE	60S ribosomal protein L4 OS=Mus musculus GN=Rpl4 PE=1 SV=3	0	auto - discordant peptide type	0	99	ACARPLISVYSEKGESSGK	Acetyl@N-term; Carbamidomethyl(C)@2; Label:13C(6)15N(4)(R)@4; Label:13C(6)15N(2)(K)@13; Label:13C(6)15N(2)(K)@19	Acetyl@2	cleaved M-A@N-term; missed K-G@13	-0.00123128	2106.06	703.028	2106.06	703.028	3	25	1.1.1.1547.9	13.705	4301.02	3349.01	13.63	0.2	1913.47	0.693314	10.1936	4830.44	307.97	3349.01	266.37
3	8.115	sp|Q9D8E6|RL4_MOUSE	60S ribosomal protein L4 OS=Mus musculus GN=Rpl4 PE=1 SV=3	0	no quant - weak signal	0	99	ACARPLISVYSEKGESSGK	Acetyl@N-term; Carbamidomethyl(C)@2	Acetyl@2	cleaved M-A@N-term; missed K-G@13	0.00125398	2080.03	694.35	2080.03	694.349	3	22	1.1.1.1552.8	13.9647	5749.56	712.48	13.63	0.25	496.883			712.48	315.36	510.13	272.76
3	8.115	sp|Q9D8E6|RL4_MOUSE	60S ribosomal protein L4 OS=Mus musculus GN=Rpl4 PE=1 SV=3	0	no quant - weak signal	0	99	ACARPLISVYSEKGESSGK	Acetyl@N-term; Carbamidomethyl(C)@2; Label:13C(6)15N(4)(R)@4; Label:13C(6)15N(2)(K)@13; Label:13C(6)15N(2)(K)@19	Acetyl@2	cleaved M-A@N-term; missed K-G@13	-0.00123128	2106.06	703.028	2106.06	703.028	3	19	1.1.1.1552.9	13.9705	4301.02	482.2	13.63	0.2	385.345			664.13	315.36	482.2	272.76
3	8.115	sp|Q9D8E6|RL4_MOUSE	60S ribosomal protein L4 OS=Mus musculus GN=Rpl4 PE=1 SV=3	1	auto	0	99	GPCIIYNEDNGIIK	Carbamidomethyl(C)@3; Label:13C(6)15N(2)(K)@14			-0.00393078	1612.8	807.406	1612.8	807.408	2	14	1.1.1.1601.15	16.3979	679.07	580.69	16.42	0.15	355.475	0.765607	29.452	758.47	142.07	580.69	131.98
3	8.115	sp|Q9D8E6|RL4_MOUSE	60S ribosomal protein L4 OS=Mus musculus GN=Rpl4 PE=1 SV=3	1	auto	0	99	GPCIIYNEDNGIIK	Carbamidomethyl(C)@3			-0.0016563	1604.79	803.4	1604.79	803.401	2	8	1.1.1.1604.19	16.5505	786.88	390.94	16.42	0.2	208.564	0.782038	56.1896	390.94	141.47	305.73	131.42
3	8.115	sp|Q9D8E6|RL4_MOUSE	60S ribosomal protein L4 OS=Mus musculus GN=Rpl4 PE=1 SV=3	0	no quant - weak signal	0	99	GPCIIYNEDNGIIK	Carbamidomethyl(C)@3; Deamidated(N)@10			0.00297085	1605.77	803.894	1605.77	803.893	2	8	1.1.1.1610.11	16.8424	301.33	242.64	16.92	0.25	174.83			242.64	86.26	125.57	61.06
3	8.115	sp|Q9D8E6|RL4_MOUSE	60S ribosomal protein L4 OS=Mus musculus GN=Rpl4 PE=1 SV=3	1	auto	0	99	RGPCIIYNEDNGIIK	Carbamidomethyl(C)@4		missed R-G@1	0.00245741	1760.89	587.971	1760.89	587.97	3	15	1.1.1.1556.4	14.1439	1072.99	901.27	14.18	0.15	549.608	0.834467	22.0879	901.27	137.47	752.08	120.15
[truncated: 687 more rows]

## Sheet: no cont.99%conf
N	%Cov(95)	Accessions	Names	Used	Annotation	Contrib	Conf	Sequence	Modifications	ProteinModifications	Cleavages	dMass	Obs MW	Obs m/z	Theor MW	Theor m/z	Theor z	Sc	Spectrum	Acq Time	Intensity (Peptide)	PrecursorIntensityAcquisition	Apex Time (Peptide)	Elution Peak Width (Peptide)	MS2Counts	H:L	%Err H:L	Area L	Err L	Area H	Err H
[truncated: 687 more rows]

[truncated: 2 more sheets: no cont.99%conf.carbamidomethyl, sort]
