# Supplementary material for: Palmitoylation-dependent regulation of cardiomyocyte Rac1 signaling activity and minor effects on cardiac hypertrophy
Source: J Biol Chem. 2023 Nov 3;299(12):105426. doi: 10.1016/j.jbc.2023.105426 (PMC10716590; doi:10.1016/j.jbc.2023.105426)
Supplement: Supporting Data File 2 [file mmc4.xlsx]

## Sheet: Overview
120117_Matt Brody (Molkentin)-SILAC labeled palmitoylated peptides
Samples: A sample of palmitoylated peptides was submitted by Matt Brody on 120117. The peptides were from an on-bead digestion of enriched palmitoylated SILAC labeled peptides from mouse heart.
Purpose: To identify possible palmitoylated cysteines using iodoacetamide alkylation of the previously palmitoylated cysteines.
Protocol: The sample was centrifuged at 10,000 x g for 10 min and transferred to a new tube to remove leftover beads with a gel loading tip. The sample was then alkylated with 200 uL of 400 mM IAA at 37C for 2 hr. The sample was split and 50 ul at a time was loaded onto two different C18 stage tips made from 3M empore extraction disks in a 10 ul pipette tip. The peptides were washed with 2X 50 ul…
Results: For more information about the peptides identified and the TIC of the sample see the tabs below.
Data file: 5600 plus: Data121117_26

## Sheet: raw data
N	Unused	Total	%Cov	%Cov(50)	%Cov(95)	Accessions	Names	Used	Annotation	Contrib	Conf	Sequence	Modifications	ProteinModifications	Cleavages	dMass	Obs MW	Obs m/z	Theor MW	Theor m/z	Theor z	Sc	Spectrum	Acq Time	Intensity (Peptide)	PrecursorIntensityAcquisition	Apex Time (Peptide)	Elution Peak Width (Peptide)	MS2Counts	H:L	%Err H:L	Area L	Err L	Area H	Err H
1	10	10	5.571	5.571	5.571	sp|P21278|GNA11_MOUSE	Guanine nucleotide-binding protein subunit alpha-11 OS=Mus musculus GN=Gna11 PE=1 SV=1	0	auto - discordant peptide type	2	99	ACCLSDEVKESKR	Acetyl@N-term; Carbamidomethyl(C)@2; Carbamidomethyl(C)@3	Acetyl@8	cleaved M-A@N-term; missed K-E@9; missed K-R@12	0.00372444	1622.74	541.922	1622.74	541.92	3	10	1.1.1.2612.9	30.1054	1233.56	934.06	29.99	0.36	1136.52	0.588335	43.2791	934.06	249.29	549.54	187.23
1	10	10	5.571	5.571	5.571	sp|P21278|GNA11_MOUSE	Guanine nucleotide-binding protein subunit alpha-11 OS=Mus musculus GN=Gna11 PE=1 SV=1	0	auto - discordant peptide type	2	99	MTLESMMACCLSDEVKESK	Oxidation(M)@1; Dethiomethyl(M)@7; Carbamidomethyl(C)@9; Carbamidomethyl(C)@10		missed K-E@16	-0.000172981	2215.95	739.656	2215.95	739.656	3	13	1.1.1.2636.32	31.3601	3407.1	2890.16	31.27	0.36	1800.14	0.710978	19.1908	2890.16	360.87	2054.84	299.46
1	10	10	5.571	5.571	5.571	sp|P21278|GNA11_MOUSE	Guanine nucleotide-binding protein subunit alpha-11 OS=Mus musculus GN=Gna11 PE=1 SV=1	0	no quant - weak signal	2	99	TLESMMACCLSDEVK	Acetyl@N-term; Carbamidomethyl(C)@8; Carbamidomethyl(C)@9	Acetyl@2	cleaved M-T@N-term	-0.00198226	1814.75	908.384	1814.76	908.385	2	12	1.1.1.2649.18	32.0397	671.06	482.35	31.9	0.31	821.054			482.35	169.28	131.94	148.68
1	10	10	5.571	5.571	5.571	sp|P21278|GNA11_MOUSE	Guanine nucleotide-binding protein subunit alpha-11 OS=Mus musculus GN=Gna11 PE=1 SV=1	1	auto	2	99	TLESMMACCLSDEVKESK	Carbamidomethyl(C)@8; Carbamidomethyl(C)@9		cleaved M-T@N-term; missed K-E@15	-0.000316619	2116.91	706.645	2116.91	706.646	3	13	1.1.1.2703.10	34.7482	653.31	580.45	34.81	0.21	1145.79	1.03437	36.2062	580.45	149.29	600.4	153
1	10	10	5.571	5.571	5.571	sp|P21278|GNA11_MOUSE	Guanine nucleotide-binding protein subunit alpha-11 OS=Mus musculus GN=Gna11 PE=1 SV=1	0	no quant - weak signal	2	99	TLESMMACCLSDEVKESKR	Acetyl@N-term; Carbamidomethyl(C)@8; Carbamidomethyl(C)@9	Acetyl@2	cleaved M-T@N-term; missed K-E@15; missed K-R@18	0.00233533	2315.03	772.684	2315.03	772.683	3	17	1.1.1.2717.4	35.4819	637.74	447.97	35.43	0.21	492.472			447.97	145.07	0	0
1	10	10	5.571	5.571	5.571	sp|P21278|GNA11_MOUSE	Guanine nucleotide-binding protein subunit alpha-11 OS=Mus musculus GN=Gna11 PE=1 SV=1	0	auto - discordant peptide type	0	99	MTLESMMACCLSDEVKESK	Oxidation(M)@1; Dethiomethyl(M)@6; Carbamidomethyl(C)@9; Carbamidomethyl(C)@10		missed K-E@16	-0.000172981	2215.95	739.656	2215.95	739.656	3	13	1.1.1.2636.32	31.3601	3407.1	2890.16	31.27	0.36	1800.14	0.710978	19.1908	2890.16	360.87	2054.84	299.46
1	10	10	5.571	5.571	5.571	sp|P21278|GNA11_MOUSE	Guanine nucleotide-binding protein subunit alpha-11 OS=Mus musculus GN=Gna11 PE=1 SV=1	0	auto - discordant peptide type	0	99	MTLESMMACCLSDEVKESK	Oxidation(M)@1; Dethiomethyl(M)@6; Carbamidomethyl(C)@9; Carbamidomethyl(C)@10		missed K-E@16	-0.00255335	2215.94	739.655	2215.95	739.656	3	13	1.1.1.2672.6	33.2058	2975.64	2207.16	33.03	0.31	1040.57	0.589341	32.9597	2207.16	404.48	1300.77	356.35
1	10	10	5.571	5.571	5.571	sp|P21278|GNA11_MOUSE	Guanine nucleotide-binding protein subunit alpha-11 OS=Mus musculus GN=Gna11 PE=1 SV=1	0	auto - discordant peptide type	0	98.34	MTLESMMACCLSDEVKESK	Oxidation(M)@1; Dethiomethyl(M)@7; Carbamidomethyl(C)@9; Carbamidomethyl(C)@10		missed K-E@16	-0.000172981	2215.95	739.656	2215.95	739.656	3	12	1.1.1.2632.19	31.1594	3407.1	2634.89	31.27	0.36	2006.79	0.642456	23.7748	2634.89	383.5	1692.8	318.23
1	10	10	5.571	5.571	5.571	sp|P21278|GNA11_MOUSE	Guanine nucleotide-binding protein subunit alpha-11 OS=Mus musculus GN=Gna11 PE=1 SV=1	0	auto - discordant peptide type	0	98.34	MTLESMMACCLSDEVKESK	Oxidation(M)@1; Dethiomethyl(M)@6; Carbamidomethyl(C)@9; Carbamidomethyl(C)@10		missed K-E@16	-0.000172981	2215.95	739.656	2215.95	739.656	3	12	1.1.1.2632.19	31.1594	3407.1	2634.89	31.27	0.36	2006.79	0.642456	23.7748	2634.89	383.5	1692.8	318.23
1	10	10	5.571	5.571	5.571	sp|P21278|GNA11_MOUSE	Guanine nucleotide-binding protein subunit alpha-11 OS=Mus musculus GN=Gna11 PE=1 SV=1	0	auto - discordant peptide type	0	88.34	MTLESMMACCLSDEVKESK	Dethiomethyl(M)@6; Oxidation(M)@7; Carbamidomethyl(C)@9; Carbamidomethyl(C)@10		missed K-E@16	-0.000172981	2215.95	739.656	2215.95	739.656	3	12	1.1.1.2636.32	31.3601	3407.1	2890.16	31.27	0.36	1800.14	0.710978	19.1908	2890.16	360.87	2054.84	299.46
1	10	10	5.571	5.571	5.571	sp|P21278|GNA11_MOUSE	Guanine nucleotide-binding protein subunit alpha-11 OS=Mus musculus GN=Gna11 PE=1 SV=1	0	auto - discordant peptide type	0	88.34	MTLESMMACCLSDEVKESK	Oxidation(M)@6; Dethiomethyl(M)@7; Carbamidomethyl(C)@9; Carbamidomethyl(C)@10		missed K-E@16	-0.000172981	2215.95	739.656	2215.95	739.656	3	12	1.1.1.2636.32	31.3601	3407.1	2890.16	31.27	0.36	1800.14	0.710978	19.1908	2890.16	360.87	2054.84	299.46
1	10	10	5.571	5.571	5.571	sp|P21278|GNA11_MOUSE	Guanine nucleotide-binding protein subunit alpha-11 OS=Mus musculus GN=Gna11 PE=1 SV=1	0	auto - discordant peptide type	0	79.1	MTLESMMACCLSDEVKESK	Dethiomethyl(M)@1; Oxidation(M)@6; Carbamidomethyl(C)@9; Carbamidomethyl(C)@10		missed K-E@16	-0.00255335	2215.94	739.655	2215.95	739.656	3	12	1.1.1.2672.6	33.2058	2975.64	2207.16	33.03	0.31	1040.57	0.589341	32.9597	2207.16	404.48	1300.77	356.35
1	10	10	5.571	5.571	5.571	sp|P21278|GNA11_MOUSE	Guanine nucleotide-binding protein subunit alpha-11 OS=Mus musculus GN=Gna11 PE=1 SV=1	0	auto - discordant peptide type	0	79.1	MTLESMMACCLSDEVKESK	Oxidation(M)@1; Dethiomethyl(M)@7; Carbamidomethyl(C)@9; Carbamidomethyl(C)@10		missed K-E@16	-0.00255335	2215.94	739.655	2215.95	739.656	3	12	1.1.1.2672.6	33.2058	2975.64	2207.16	33.03	0.31	1040.57	0.589341	32.9597	2207.16	404.48	1300.77	356.35
1	10	10	5.571	5.571	5.571	sp|P21278|GNA11_MOUSE	Guanine nucleotide-binding protein subunit alpha-11 OS=Mus musculus GN=Gna11 PE=1 SV=1	0	auto - discordant peptide type	0	79.1	MTLESMMACCLSDEVKESK	Dethiomethyl(M)@6; Oxidation(M)@7; Carbamidomethyl(C)@9; Carbamidomethyl(C)@10		missed K-E@16	-0.00255335	2215.94	739.655	2215.95	739.656	3	12	1.1.1.2672.6	33.2058	2975.64	2207.16	33.03	0.31	1040.57	0.589341	32.9597	2207.16	404.48	1300.77	356.35
1	10	10	5.571	5.571	5.571	sp|P21278|GNA11_MOUSE	Guanine nucleotide-binding protein subunit alpha-11 OS=Mus musculus GN=Gna11 PE=1 SV=1	0	auto - discordant peptide type	0	79.1	MTLESMMACCLSDEVKESK	Oxidation(M)@6; Dethiomethyl(M)@7; Carbamidomethyl(C)@9; Carbamidomethyl(C)@10		missed K-E@16	-0.00255335	2215.94	739.655	2215.95	739.656	3	12	1.1.1.2672.6	33.2058	2975.64	2207.16	33.03	0.31	1040.57	0.589341	32.9597	2207.16	404.48	1300.77	356.35
1	10	10	5.571	5.571	5.571	sp|P21278|GNA11_MOUSE	Guanine nucleotide-binding protein subunit alpha-11 OS=Mus musculus GN=Gna11 PE=1 SV=1	0	auto - discordant peptide type	0	65.24	MTLESMMACCLSDEVKESK	Dethiomethyl(M)@1; Oxidation(M)@7; Carbamidomethyl(C)@9; Carbamidomethyl(C)@10; Label:13C(6)15N(2)(K)@16; Label:13C(6)15N(2)(K)@19		missed K-E@16	-0.00138807	2231.97	744.999	2231.98	744.999	3	9	1.1.1.2674.10	33.3075	2361.55	845.76	33.08	0.31	649.708	0.666772	57.7649	1268.44	442.18	845.76	389.56
1	10	10	5.571	5.571	5.571	sp|P21278|GNA11_MOUSE	Guanine nucleotide-binding protein subunit alpha-11 OS=Mus musculus GN=Gna11 PE=1 SV=1	0	auto - discordant peptide type	0	65.24	MTLESMMACCLSDEVKESK	Oxidation(M)@6; Dethiomethyl(M)@7; Carbamidomethyl(C)@9; Carbamidomethyl(C)@10; Label:13C(6)15N(2)(K)@16; Label:13C(6)15N(2)(K)@19		missed K-E@16	-0.00138807	2231.97	744.999	2231.98	744.999	3	9	1.1.1.2674.10	33.3075	2361.55	845.76	33.08	0.31	649.708	0.666772	57.7649	1268.44	442.18	845.76	389.56
1	10	10	5.571	5.571	5.571	sp|P21278|GNA11_MOUSE	Guanine nucleotide-binding protein subunit alpha-11 OS=Mus musculus GN=Gna11 PE=1 SV=1	0	auto - discordant peptide type	0	65.24	MTLESMMACCLSDEVKESK	Dethiomethyl(M)@6; Oxidation(M)@7; Carbamidomethyl(C)@9; Carbamidomethyl(C)@10; Label:13C(6)15N(2)(K)@16; Label:13C(6)15N(2)(K)@19		missed K-E@16	-0.00138807	2231.97	744.999	2231.98	744.999	3	9	1.1.1.2674.10	33.3075	2361.55	845.76	33.08	0.31	649.708	0.666772	57.7649	1268.44	442.18	845.76	389.56
1	10	10	5.571	5.571	5.571	sp|P21278|GNA11_MOUSE	Guanine nucleotide-binding protein subunit alpha-11 OS=Mus musculus GN=Gna11 PE=1 SV=1	0	auto - discordant peptide type	0	65.24	MTLESMMACCLSDEVKESK	Oxidation(M)@1; Dethiomethyl(M)@6; Carbamidomethyl(C)@9; Carbamidomethyl(C)@10; Label:13C(6)15N(2)(K)@16; Label:13C(6)15N(2)(K)@19		missed K-E@16	-0.00138807	2231.97	744.999	2231.98	744.999	3	9	1.1.1.2674.10	33.3075	2361.55	845.76	33.08	0.31	649.708	0.666772	57.7649	1268.44	442.18	845.76	389.56
1	10	10	5.571	5.571	5.571	sp|P21278|GNA11_MOUSE	Guanine nucleotide-binding protein subunit alpha-11 OS=Mus musculus GN=Gna11 PE=1 SV=1	0	auto - discordant peptide type	0	65.24	MTLESMMACCLSDEVKESK	Oxidation(M)@1; Dethiomethyl(M)@7; Carbamidomethyl(C)@9; Carbamidomethyl(C)@10; Label:13C(6)15N(2)(K)@16; Label:13C(6)15N(2)(K)@19		missed K-E@16	-0.00138807	2231.97	744.999	2231.98	744.999	3	9	1.1.1.2674.10	33.3075	2361.55	845.76	33.08	0.31	649.708	0.666772	57.7649	1268.44	442.18	845.76	389.56
1	10	10	5.571	5.571	5.571	sp|P21278|GNA11_MOUSE	Guanine nucleotide-binding protein subunit alpha-11 OS=Mus musculus GN=Gna11 PE=1 SV=1	0	auto - discordant peptide type	0	65.24	MTLESMMACCLSDEVKESK	Dethiomethyl(M)@1; Oxidation(M)@6; Carbamidomethyl(C)@9; Carbamidomethyl(C)@10; Label:13C(6)15N(2)(K)@16; Label:13C(6)15N(2)(K)@19		missed K-E@16	-0.00138807	2231.97	744.999	2231.98	744.999	3	9	1.1.1.2674.10	33.3075	2361.55	845.76	33.08	0.31	649.708	0.666772	57.7649	1268.44	442.18	845.76	389.56
1	10	10	5.571	5.571	5.571	sp|P21278|GNA11_MOUSE	Guanine nucleotide-binding protein subunit alpha-11 OS=Mus musculus GN=Gna11 PE=1 SV=1	0	auto - discordant peptide type	0	16.34	MTLESMMACCLSDEVKESK	Oxidation(M)@6; Dethiomethyl(M)@7; Carbamidomethyl(C)@9; Carbamidomethyl(C)@10		missed K-E@16	-0.000172981	2215.95	739.656	2215.95	739.656	3	11	1.1.1.2632.19	31.1594	3407.1	2634.89	31.27	0.36	2006.79	0.642456	23.7748	2634.89	383.5	1692.8	318.23
1	10	10	5.571	5.571	5.571	sp|P21278|GNA11_MOUSE	Guanine nucleotide-binding protein subunit alpha-11 OS=Mus musculus GN=Gna11 PE=1 SV=1	0	auto - discordant peptide type	0	16.34	MTLESMMACCLSDEVKESK	Dethiomethyl(M)@1; Oxidation(M)@6; Carbamidomethyl(C)@9; Carbamidomethyl(C)@10		missed K-E@16	-0.000172981	2215.95	739.656	2215.95	739.656	3	11	1.1.1.2632.19	31.1594	3407.1	2634.89	31.27	0.36	2006.79	0.642456	23.7748	2634.89	383.5	1692.8	318.23
1	10	10	5.571	5.571	5.571	sp|P21278|GNA11_MOUSE	Guanine nucleotide-binding protein subunit alpha-11 OS=Mus musculus GN=Gna11 PE=1 SV=1	0	auto - discordant peptide type	0	16.34	MTLESMMACCLSDEVKESK	Dethiomethyl(M)@1; Oxidation(M)@7; Carbamidomethyl(C)@9; Carbamidomethyl(C)@10		missed K-E@16	-0.000172981	2215.95	739.656	2215.95	739.656	3	11	1.1.1.2632.19	31.1594	3407.1	2634.89	31.27	0.36	2006.79	0.642456	23.7748	2634.89	383.5	1692.8	318.23
1	10	10	5.571	5.571	5.571	sp|P21278|GNA11_MOUSE	Guanine nucleotide-binding protein subunit alpha-11 OS=Mus musculus GN=Gna11 PE=1 SV=1	0	auto - discordant peptide type	0	16.34	MTLESMMACCLSDEVKESK	Dethiomethyl(M)@6; Oxidation(M)@7; Carbamidomethyl(C)@9; Carbamidomethyl(C)@10		missed K-E@16	-0.000172981	2215.95	739.656	2215.95	739.656	3	11	1.1.1.2632.19	31.1594	3407.1	2634.89	31.27	0.36	2006.79	0.642456	23.7748	2634.89	383.5	1692.8	318.23
1	10	10	5.571	5.571	5.571	sp|P21278|GNA11_MOUSE	Guanine nucleotide-binding protein subunit alpha-11 OS=Mus musculus GN=Gna11 PE=1 SV=1	0	auto - discordant peptide type	0	16.34	MTLESMMACCLSDEVKESK	Dethiomethyl(M)@1; Oxidation(M)@7; Carbamidomethyl(C)@9; Carbamidomethyl(C)@10; Label:13C(6)15N(2)(K)@16; Label:13C(6)15N(2)(K)@19		missed K-E@16	-0.00321912	2231.97	744.998	2231.98	744.999	3	11	1.1.1.2635.13	31.3101	2337.8	2259.5	31.23	0.36	1700.09	0.715548	18.9581	3157.72	390.93	2259.5	324.41
1	10	10	5.571	5.571	5.571	sp|P21278|GNA11_MOUSE	Guanine nucleotide-binding protein subunit alpha-11 OS=Mus musculus GN=Gna11 PE=1 SV=1	0	auto - discordant peptide type	0	16.34	MTLESMMACCLSDEVKESK	Dethiomethyl(M)@6; Oxidation(M)@7; Carbamidomethyl(C)@9; Carbamidomethyl(C)@10; Label:13C(6)15N(2)(K)@16; Label:13C(6)15N(2)(K)@19		missed K-E@16	-0.00321912	2231.97	744.998	2231.98	744.999	3	11	1.1.1.2635.13	31.3101	2337.8	2259.5	31.23	0.36	1700.09	0.715548	18.9581	3157.72	390.93	2259.5	324.41
1	10	10	5.571	5.571	5.571	sp|P21278|GNA11_MOUSE	Guanine nucleotide-binding protein subunit alpha-11 OS=Mus musculus GN=Gna11 PE=1 SV=1	0	auto - discordant peptide type	0	16.34	MTLESMMACCLSDEVKESK	Oxidation(M)@1; Dethiomethyl(M)@7; Carbamidomethyl(C)@9; Carbamidomethyl(C)@10; Label:13C(6)15N(2)(K)@16; Label:13C(6)15N(2)(K)@19		missed K-E@16	-0.00321912	2231.97	744.998	2231.98	744.999	3	11	1.1.1.2635.13	31.3101	2337.8	2259.5	31.23	0.36	1700.09	0.715548	18.9581	3157.72	390.93	2259.5	324.41
1	10	10	5.571	5.571	5.571	sp|P21278|GNA11_MOUSE	Guanine nucleotide-binding protein subunit alpha-11 OS=Mus musculus GN=Gna11 PE=1 SV=1	0	auto - discordant peptide type	0	16.34	MTLESMMACCLSDEVKESK	Oxidation(M)@6; Dethiomethyl(M)@7; Carbamidomethyl(C)@9; Carbamidomethyl(C)@10; Label:13C(6)15N(2)(K)@16; Label:13C(6)15N(2)(K)@19		missed K-E@16	-0.00321912	2231.97	744.998	2231.98	744.999	3	11	1.1.1.2635.13	31.3101	2337.8	2259.5	31.23	0.36	1700.09	0.715548	18.9581	3157.72	390.93	2259.5	324.41
1	10	10	5.571	5.571	5.571	sp|P21278|GNA11_MOUSE	Guanine nucleotide-binding protein subunit alpha-11 OS=Mus musculus GN=Gna11 PE=1 SV=1	0	auto - discordant peptide type	0	16.34	MTLESMMACCLSDEVKESK	Oxidation(M)@1; Dethiomethyl(M)@6; Carbamidomethyl(C)@9; Carbamidomethyl(C)@10; Label:13C(6)15N(2)(K)@16; Label:13C(6)15N(2)(K)@19		missed K-E@16	-0.00321912	2231.97	744.998	2231.98	744.999	3	11	1.1.1.2635.13	31.3101	2337.8	2259.5	31.23	0.36	1700.09	0.715548	18.9581	3157.72	390.93	2259.5	324.41
1	10	10	5.571	5.571	5.571	sp|P21278|GNA11_MOUSE	Guanine nucleotide-binding protein subunit alpha-11 OS=Mus musculus GN=Gna11 PE=1 SV=1	0	auto - discordant peptide type	0	16.34	MTLESMMACCLSDEVKESK	Dethiomethyl(M)@1; Oxidation(M)@6; Carbamidomethyl(C)@9; Carbamidomethyl(C)@10; Label:13C(6)15N(2)(K)@16; Label:13C(6)15N(2)(K)@19		missed K-E@16	-0.00321912	2231.97	744.998	2231.98	744.999	3	11	1.1.1.2635.13	31.3101	2337.8	2259.5	31.23	0.36	1700.09	0.715548	18.9581	3157.72	390.93	2259.5	324.41
1	10	10	5.571	5.571	5.571	sp|P21278|GNA11_MOUSE	Guanine nucleotide-binding protein subunit alpha-11 OS=Mus musculus GN=Gna11 PE=1 SV=1	0	auto - discordant peptide type	0	16.34	MTLESMMACCLSDEVKESK	Dethiomethyl(M)@6; Oxidation(M)@7; Carbamidomethyl(C)@9; Carbamidomethyl(C)@10		missed K-E@16	-0.00255335	2215.94	739.655	2215.95	739.656	3	11	1.1.1.2668.14	33.0023	2975.64	2621.35	33.03	0.31	1711.05	0.760982	20.3656	2621.35	348.97	1994.8	307.44
1	10	10	5.571	5.571	5.571	sp|P21278|GNA11_MOUSE	Guanine nucleotide-binding protein subunit alpha-11 OS=Mus musculus GN=Gna11 PE=1 SV=1	0	auto - discordant peptide type	0	16.34	MTLESMMACCLSDEVKESK	Oxidation(M)@1; Dethiomethyl(M)@6; Carbamidomethyl(C)@9; Carbamidomethyl(C)@10		missed K-E@16	-0.00255335	2215.94	739.655	2215.95	739.656	3	11	1.1.1.2668.14	33.0023	2975.64	2621.35	33.03	0.31	1711.05	0.760982	20.3656	2621.35	348.97	1994.8	307.44
1	10	10	5.571	5.571	5.571	sp|P21278|GNA11_MOUSE	Guanine nucleotide-binding protein subunit alpha-11 OS=Mus musculus GN=Gna11 PE=1 SV=1	0	auto - discordant peptide type	0	16.34	MTLESMMACCLSDEVKESK	Oxidation(M)@1; Dethiomethyl(M)@7; Carbamidomethyl(C)@9; Carbamidomethyl(C)@10		missed K-E@16	-0.00255335	2215.94	739.655	2215.95	739.656	3	11	1.1.1.2668.14	33.0023	2975.64	2621.35	33.03	0.31	1711.05	0.760982	20.3656	2621.35	348.97	1994.8	307.44
1	10	10	5.571	5.571	5.571	sp|P21278|GNA11_MOUSE	Guanine nucleotide-binding protein subunit alpha-11 OS=Mus musculus GN=Gna11 PE=1 SV=1	0	auto - discordant peptide type	0	16.34	MTLESMMACCLSDEVKESK	Dethiomethyl(M)@1; Oxidation(M)@6; Carbamidomethyl(C)@9; Carbamidomethyl(C)@10		missed K-E@16	-0.00255335	2215.94	739.655	2215.95	739.656	3	11	1.1.1.2668.14	33.0023	2975.64	2621.35	33.03	0.31	1711.05	0.760982	20.3656	2621.35	348.97	1994.8	307.44
1	10	10	5.571	5.571	5.571	sp|P21278|GNA11_MOUSE	Guanine nucleotide-binding protein subunit alpha-11 OS=Mus musculus GN=Gna11 PE=1 SV=1	0	auto - discordant peptide type	0	16.34	MTLESMMACCLSDEVKESK	Dethiomethyl(M)@1; Oxidation(M)@7; Carbamidomethyl(C)@9; Carbamidomethyl(C)@10		missed K-E@16	-0.00255335	2215.94	739.655	2215.95	739.656	3	11	1.1.1.2668.14	33.0023	2975.64	2621.35	33.03	0.31	1711.05	0.760982	20.3656	2621.35	348.97	1994.8	307.44
1	10	10	5.571	5.571	5.571	sp|P21278|GNA11_MOUSE	Guanine nucleotide-binding protein subunit alpha-11 OS=Mus musculus GN=Gna11 PE=1 SV=1	0	auto - discordant peptide type	0	16.34	MTLESMMACCLSDEVKESK	Oxidation(M)@6; Dethiomethyl(M)@7; Carbamidomethyl(C)@9; Carbamidomethyl(C)@10		missed K-E@16	-0.00255335	2215.94	739.655	2215.95	739.656	3	11	1.1.1.2668.14	33.0023	2975.64	2621.35	33.03	0.31	1711.05	0.760982	20.3656	2621.35	348.97	1994.8	307.44
1	10	10	5.571	5.571	5.571	sp|P21278|GNA11_MOUSE	Guanine nucleotide-binding protein subunit alpha-11 OS=Mus musculus GN=Gna11 PE=1 SV=1	0	auto - discordant peptide type	0	99	TLESMMACCLSDEVK	Acetyl@N-term; Carbamidomethyl(C)@8; Carbamidomethyl(C)@9	Acetyl@2	cleaved M-T@N-term	-0.00198226	1814.75	908.384	1814.76	908.385	2	12	1.1.1.2645.16	31.8332	671.06	534.33	31.9	0.31	1057.84	0.82479	46.4502	534.33	169.9	440.71	149.23
1	10	10	5.571	5.571	5.571	sp|P21278|GNA11_MOUSE	Guanine nucleotide-binding protein subunit alpha-11 OS=Mus musculus GN=Gna11 PE=1 SV=1	0	auto - discordant peptide type	0	99	TLESMMACCLSDEVK	Acetyl@N-term; Carbamidomethyl(C)@8; Carbamidomethyl(C)@9; Label:13C(6)15N(2)(K)@15	Acetyl@2	cleaved M-T@N-term	0.00369536	1822.77	912.394	1822.77	912.392	2	11	1.1.1.2645.17	31.8357	517.69	444.06	31.89	0.21	915.509	0.812716	45.7848	546.39	169.9	444.06	149.23
1	10	10	5.571	5.571	5.571	sp|P21278|GNA11_MOUSE	Guanine nucleotide-binding protein subunit alpha-11 OS=Mus musculus GN=Gna11 PE=1 SV=1	0	auto - discordant peptide type	0	99	TLESMMACCLSDEVKESK	Acetyl@N-term; Carbamidomethyl(S)@4; Carbamidomethyl(C)@8; Carbamidomethyl(C)@9	Acetyl@2	cleaved M-T@N-term; missed K-E@15	-0.00255335	2215.94	739.655	2215.95	739.656	3	13	1.1.1.2668.14	33.0023	2975.64	2621.35	33.03	0.31	1711.05	0.760982	20.3656	2621.35	348.97	1994.8	307.44
1	10	10	5.571	5.571	5.571	sp|P21278|GNA11_MOUSE	Guanine nucleotide-binding protein subunit alpha-11 OS=Mus musculus GN=Gna11 PE=1 SV=1	0	auto - discordant peptide type	0	99	TLESMMACCLSDEVKESK	Acetyl@N-term; Carbamidomethyl(S)@4; Carbamidomethyl(C)@8; Carbamidomethyl(C)@9; Label:13C(6)15N(2)(K)@15; Label:13C(6)15N(2)(K)@18	Acetyl@2	cleaved M-T@N-term; missed K-E@15	-0.00138807	2231.97	744.999	2231.98	744.999	3	13	1.1.1.2670.18	33.1113	2361.55	2229.27	33.08	0.31	1429.73	0.798243	17.9666	2792.72	336.9	2229.27	296.81
1	10	10	5.571	5.571	5.571	sp|P21278|GNA11_MOUSE	Guanine nucleotide-binding protein subunit alpha-11 OS=Mus musculus GN=Gna11 PE=1 SV=1	0	auto - discordant peptide type	0	99	TLESMMACCLSDEVKESK	Acetyl@N-term; Carbamidomethyl(S)@4; Carbamidomethyl(C)@8; Carbamidomethyl(C)@9	Acetyl@2	cleaved M-T@N-term; missed K-E@15	-0.00255335	2215.94	739.655	2215.95	739.656	3	14	1.1.1.2672.6	33.2058	2975.64	2207.16	33.03	0.31	1040.57	0.589341	32.9597	2207.16	404.48	1300.77	356.35
1	10	10	5.571	5.571	5.571	sp|P21278|GNA11_MOUSE	Guanine nucleotide-binding protein subunit alpha-11 OS=Mus musculus GN=Gna11 PE=1 SV=1	0	auto - discordant peptide type	0	99	TLESMMACCLSDEVKESK	Acetyl@N-term; Carbamidomethyl(C)@8; Carbamidomethyl(C)@9	Acetyl@2	cleaved M-T@N-term; missed K-E@15	-0.0012223	2158.92	1080.47	2158.93	1080.47	2	21	1.1.1.2692.6	34.1927	1825.53	1118.32	34.3	0.21	597.723	0.665793	38.0049	1118.32	253.64	744.57	227.06
1	10	10	5.571	5.571	5.571	sp|P21278|GNA11_MOUSE	Guanine nucleotide-binding protein subunit alpha-11 OS=Mus musculus GN=Gna11 PE=1 SV=1	0	auto - discordant peptide type	0	99	TLESMMACCLSDEVKESK	Acetyl@N-term; Carbamidomethyl(C)@8; Carbamidomethyl(C)@9; Label:13C(6)15N(2)(K)@15; Label:13C(6)15N(2)(K)@18	Acetyl@2	cleaved M-T@N-term; missed K-E@15	-0.00305285	2174.95	1088.48	2174.95	1088.48	2	20	1.1.1.2693.10	34.2439	1462.96	1271.68	34.3	0.21	660.196	0.74862	23.5249	1698.7	256.36	1271.68	229.49
1	10	10	5.571	5.571	5.571	sp|P21278|GNA11_MOUSE	Guanine nucleotide-binding protein subunit alpha-11 OS=Mus musculus GN=Gna11 PE=1 SV=1	0	auto - discordant peptide type	0	99	TLESMMACCLSDEVKESK	Acetyl@N-term; Carbamidomethyl(C)@8; Carbamidomethyl(C)@9	Acetyl@2	cleaved M-T@N-term; missed K-E@15	-0.00200941	2158.92	720.648	2158.93	720.649	3	18	1.1.1.2696.3	34.3981	2528.9	1736.85	34.3	0.26	1372.75	0.670985	28.1143	1736.85	303.5	1165.4	256.67
1	10	10	5.571	5.571	5.571	sp|P21278|GNA11_MOUSE	Guanine nucleotide-binding protein subunit alpha-11 OS=Mus musculus GN=Gna11 PE=1 SV=1	0	auto - discordant peptide type	0	99	TLESMMACCLSDEVKESK	Acetyl@N-term; Carbamidomethyl(C)@8; Carbamidomethyl(C)@9; Label:13C(6)15N(2)(K)@15; Label:13C(6)15N(2)(K)@18	Acetyl@2	cleaved M-T@N-term; missed K-E@15	-0.00230859	2174.95	725.991	2174.95	725.992	3	18	1.1.1.2697.3	34.4279	1841.48	983.37	34.3	0.21	1099.69	0.664035	30.8024	1480.9	281.7	983.37	238.24
1	10	10	5.571	5.571	5.571	sp|P21278|GNA11_MOUSE	Guanine nucleotide-binding protein subunit alpha-11 OS=Mus musculus GN=Gna11 PE=1 SV=1	0	no quant - weak signal	0	99	TLESMMACCLSDEVKESK	Acetyl@N-term; Carbamidomethyl(C)@8; Carbamidomethyl(C)@9	Acetyl@2	cleaved M-T@N-term; missed K-E@15	-0.00200941	2158.92	720.648	2158.93	720.649	3	14	1.1.1.2700.8	34.5846	2528.9	578.89	34.3	0.26	622.986			578.89	270.06	458.83	228.39
1	10	10	5.571	5.571	5.571	sp|P21278|GNA11_MOUSE	Guanine nucleotide-binding protein subunit alpha-11 OS=Mus musculus GN=Gna11 PE=1 SV=1	0	no quant - weak signal	0	99	TLESMMACCLSDEVKESK	Acetyl@N-term; Carbamidomethyl(C)@8; Carbamidomethyl(C)@9; Label:13C(6)15N(2)(K)@15; Label:13C(6)15N(2)(K)@18	Acetyl@2	cleaved M-T@N-term; missed K-E@15	-0.00230859	2174.95	725.991	2174.95	725.992	3	11	1.1.1.2701.7	34.6496	1841.48	302.33	34.3	0.21	655.649			360.95	292.42	302.33	247.3
1	10	10	5.571	5.571	5.571	sp|P21278|GNA11_MOUSE	Guanine nucleotide-binding protein subunit alpha-11 OS=Mus musculus GN=Gna11 PE=1 SV=1	1	auto	0	99	TLESMMACCLSDEVKESK	Carbamidomethyl(C)@8; Carbamidomethyl(C)@9; Label:13C(6)15N(2)(K)@15; Label:13C(6)15N(2)(K)@18		cleaved M-T@N-term; missed K-E@15	-0.0103201	2132.93	711.985	2132.94	711.988	3	10	1.1.1.2702.6	34.7006	686.19	386.2	34.81	0.21	599.078	0.929908	49.7498	415.31	138.84	386.2	142.29
1	10	10	5.571	5.571	5.571	sp|P21278|GNA11_MOUSE	Guanine nucleotide-binding protein subunit alpha-11 OS=Mus musculus GN=Gna11 PE=1 SV=1	1	auto	0	99	TLESMMACCLSDEVKESK	Carbamidomethyl(C)@8; Carbamidomethyl(C)@9; Label:13C(6)15N(2)(K)@15; Label:13C(6)15N(2)(K)@18		cleaved M-T@N-term; missed K-E@15	-0.0103201	2132.93	711.985	2132.94	711.988	3	15	1.1.1.2706.5	34.8994	686.19	475.07	34.81	0.21	789.444	1.06159	44.142	447.51	142.12	475.07	145.65
1	10	10	5.571	5.571	5.571	sp|P21278|GNA11_MOUSE	Guanine nucleotide-binding protein subunit alpha-11 OS=Mus musculus GN=Gna11 PE=1 SV=1	0	auto - discordant peptide type	0	99	TLESMMACCLSDEVKESK	Acetyl@N-term; Carbamidomethyl(S)@4; Carbamidomethyl(C)@8; Carbamidomethyl(C)@9	Acetyl@2	cleaved M-T@N-term; missed K-E@15	-0.000172981	2215.95	739.656	2215.95	739.656	3	13	1.1.1.2632.19	31.1594	3407.1	2634.89	31.27	0.36	2006.79	0.642456	23.7748	2634.89	383.5	1692.8	318.23
1	10	10	5.571	5.571	5.571	sp|P21278|GNA11_MOUSE	Guanine nucleotide-binding protein subunit alpha-11 OS=Mus musculus GN=Gna11 PE=1 SV=1	0	auto - discordant peptide type	0	99	TLESMMACCLSDEVKESK	Acetyl@N-term; Carbamidomethyl(S)@4; Carbamidomethyl(C)@8; Carbamidomethyl(C)@9; Label:13C(6)15N(2)(K)@15; Label:13C(6)15N(2)(K)@18	Acetyl@2	cleaved M-T@N-term; missed K-E@15	-0.00321912	2231.97	744.998	2231.98	744.999	3	13	1.1.1.2635.13	31.3101	2337.8	2259.5	31.23	0.36	1700.09	0.715548	18.9581	3157.72	390.93	2259.5	324.41
1	10	10	5.571	5.571	5.571	sp|P21278|GNA11_MOUSE	Guanine nucleotide-binding protein subunit alpha-11 OS=Mus musculus GN=Gna11 PE=1 SV=1	0	auto - discordant peptide type	0	96.77	TLESMMACCLSDEVKESK	Acetyl@N-term; Carbamidomethyl(S)@4; Carbamidomethyl(C)@8; Carbamidomethyl(C)@9	Acetyl@2	cleaved M-T@N-term; missed K-E@15	-0.000172981	2215.95	739.656	2215.95	739.656	3	13	1.1.1.2636.32	31.3601	3407.1	2890.16	31.27	0.36	1800.14	0.710978	19.1908	2890.16	360.87	2054.84	299.46
1	10	10	5.571	5.571	5.571	sp|P21278|GNA11_MOUSE	Guanine nucleotide-binding protein subunit alpha-11 OS=Mus musculus GN=Gna11 PE=1 SV=1	0	auto - discordant peptide type	0	93.79	TLESMMACCLSDEVKESK	Acetyl@N-term; Carbamidomethyl(E)@3; Carbamidomethyl(C)@8; Carbamidomethyl(C)@9	Acetyl@2	cleaved M-T@N-term; missed K-E@15	-0.00255335	2215.94	739.655	2215.95	739.656	3	13	1.1.1.2672.6	33.2058	2975.64	2207.16	33.03	0.31	1040.57	0.589341	32.9597	2207.16	404.48	1300.77	356.35
1	10	10	5.571	5.571	5.571	sp|P21278|GNA11_MOUSE	Guanine nucleotide-binding protein subunit alpha-11 OS=Mus musculus GN=Gna11 PE=1 SV=1	0	auto - discordant peptide type	0	93.79	TLESMMACCLSDEVKESK	Acetyl@N-term; Carbamidomethyl(E)@3; Carbamidomethyl(C)@8; Carbamidomethyl(C)@9; Label:13C(6)15N(2)(K)@15; Label:13C(6)15N(2)(K)@18	Acetyl@2	cleaved M-T@N-term; missed K-E@15	-0.00138807	2231.97	744.999	2231.98	744.999	3	10	1.1.1.2674.10	33.3075	2361.55	845.76	33.08	0.31	649.708	0.666772	57.7649	1268.44	442.18	845.76	389.56
1	10	10	5.571	5.571	5.571	sp|P21278|GNA11_MOUSE	Guanine nucleotide-binding protein subunit alpha-11 OS=Mus musculus GN=Gna11 PE=1 SV=1	0	auto - discordant peptide type	0	88.34	TLESMMACCLSDEVKESK	Acetyl@N-term; Carbamidomethyl(E)@3; Carbamidomethyl(C)@8; Carbamidomethyl(C)@9	Acetyl@2	cleaved M-T@N-term; missed K-E@15	-0.000172981	2215.95	739.656	2215.95	739.656	3	12	1.1.1.2632.19	31.1594	3407.1	2634.89	31.27	0.36	2006.79	0.642456	23.7748	2634.89	383.5	1692.8	318.23
1	10	10	5.571	5.571	5.571	sp|P21278|GNA11_MOUSE	Guanine nucleotide-binding protein subunit alpha-11 OS=Mus musculus GN=Gna11 PE=1 SV=1	0	auto - discordant peptide type	0	88.34	TLESMMACCLSDEVKESK	Acetyl@N-term; Carbamidomethyl(E)@3; Carbamidomethyl(C)@8; Carbamidomethyl(C)@9; Label:13C(6)15N(2)(K)@15; Label:13C(6)15N(2)(K)@18	Acetyl@2	cleaved M-T@N-term; missed K-E@15	-0.00321912	2231.97	744.998	2231.98	744.999	3	12	1.1.1.2635.13	31.3101	2337.8	2259.5	31.23	0.36	1700.09	0.715548	18.9581	3157.72	390.93	2259.5	324.41
1	10	10	5.571	5.571	5.571	sp|P21278|GNA11_MOUSE	Guanine nucleotide-binding protein subunit alpha-11 OS=Mus musculus GN=Gna11 PE=1 SV=1	0	auto - discordant peptide type	0	88.34	TLESMMACCLSDEVKESK	Arg-add@N-term; Carbamidomethyl(C)@8; Carbamidomethyl(C)@9; Label:13C(6)15N(2)(K)@15; Label:13C(6)15N(2)(K)@18		cleaved M-T@N-term; missed K-E@15	-0.0404647	2289	573.258	2289.04	573.268	4	10	1.1.1.2666.5	32.8847	1135.1	1112.33	32.87	0.21	1513.14	0.67079	25.1963	1658.24	263.23	1112.33	217.65
1	10	10	5.571	5.571	5.571	sp|P21278|GNA11_MOUSE	Guanine nucleotide-binding protein subunit alpha-11 OS=Mus musculus GN=Gna11 PE=1 SV=1	0	auto - discordant peptide type	0	88.34	TLESMMACCLSDEVKESK	Acetyl@N-term; Carbamidomethyl(E)@3; Carbamidomethyl(C)@8; Carbamidomethyl(C)@9	Acetyl@2	cleaved M-T@N-term; missed K-E@15	-0.00255335	2215.94	739.655	2215.95	739.656	3	12	1.1.1.2668.14	33.0023	2975.64	2621.35	33.03	0.31	1711.05	0.760982	20.3656	2621.35	348.97	1994.8	307.44
1	10	10	5.571	5.571	5.571	sp|P21278|GNA11_MOUSE	Guanine nucleotide-binding protein subunit alpha-11 OS=Mus musculus GN=Gna11 PE=1 SV=1	0	auto - discordant peptide type	0	88.34	TLESMMACCLSDEVKESK	Acetyl@N-term; Carbamidomethyl(E)@3; Carbamidomethyl(C)@8; Carbamidomethyl(C)@9; Label:13C(6)15N(2)(K)@15; Label:13C(6)15N(2)(K)@18	Acetyl@2	cleaved M-T@N-term; missed K-E@15	-0.00138807	2231.97	744.999	2231.98	744.999	3	12	1.1.1.2670.18	33.1113	2361.55	2229.27	33.08	0.31	1429.73	0.798243	17.9666	2792.72	336.9	2229.27	296.81
1	10	10	5.571	5.571	5.571	sp|P21278|GNA11_MOUSE	Guanine nucleotide-binding protein subunit alpha-11 OS=Mus musculus GN=Gna11 PE=1 SV=1	0	auto - discordant peptide type	0	88.34	TLESMMACCLSDEVKESK	Acetyl@N-term; Carbamidomethyl(S)@4; Carbamidomethyl(C)@8; Carbamidomethyl(C)@9; Label:13C(6)15N(2)(K)@15; Label:13C(6)15N(2)(K)@18	Acetyl@2	cleaved M-T@N-term; missed K-E@15	-0.00138807	2231.97	744.999	2231.98	744.999	3	10	1.1.1.2674.10	33.3075	2361.55	845.76	33.08	0.31	649.708	0.666772	57.7649	1268.44	442.18	845.76	389.56
1	10	10	5.571	5.571	5.571	sp|P21278|GNA11_MOUSE	Guanine nucleotide-binding protein subunit alpha-11 OS=Mus musculus GN=Gna11 PE=1 SV=1	0	no quant - weak signal	0	88.34	TLESMMACCLSDEVKESK	Acetyl@N-term; Carbamidomethyl(C)@8; Carbamidomethyl(C)@9; Label:13C(6)15N(2)(K)@15; Label:13C(6)15N(2)(K)@18	Acetyl@2	cleaved M-T@N-term; missed K-E@15	-0.00230859	2174.95	725.991	2174.95	725.992	3	8	1.1.1.2691.9	34.1196	1841.48	595.61	34.3	0.21	715.054			654.3	282.48	595.61	238.89
2	10	10	79.31	79.31	79.31	cont|000085; cont|000078; cont|000044; cont|000024; cont|000018; cont|000011; cont|000004	gi|229725|pdb|1BPT| Bovine Pancreatic Trypsin Inhibitor (BPTI) Mutant (Tyr 23 Replaced By Ala) (Y23A) [Bos taurus (contaminant)]; gi|28373262|pdb|1CO7|I Chain I, R117h Mutant Rat Anionic Trypsin Complexed With Bovine Pancreatic Trypsin Inhibitor (Bpti) [Bos taurus (contaminant)]; gi|4139559|pdb|3TGI|I Chain I, Wild-Type Rat Anionic Trypsin Complexed With Bovine Pancreatic Trypsin Inhibitor (Bpti)…	1	auto	2	99	AGLCQTFVYGGCR	Carbamidomethyl(C)@4; Carbamidomethyl(C)@12			-0.000321634	1487.66	744.84	1487.66	744.84	2	11	1.1.1.2593.27	29.1566	2914.35	1990.98	28.91	0.46	1894.83	0.01		1990.98	346.5	0	0
2	10	10	79.31	79.31	79.31	cont|000085; cont|000078; cont|000044; cont|000024; cont|000018; cont|000011; cont|000004	gi|229725|pdb|1BPT| Bovine Pancreatic Trypsin Inhibitor (BPTI) Mutant (Tyr 23 Replaced By Ala) (Y23A) [Bos taurus (contaminant)]; gi|28373262|pdb|1CO7|I Chain I, R117h Mutant Rat Anionic Trypsin Complexed With Bovine Pancreatic Trypsin Inhibitor (Bpti) [Bos taurus (contaminant)]; gi|4139559|pdb|3TGI|I Chain I, Wild-Type Rat Anionic Trypsin Complexed With Bovine Pancreatic Trypsin Inhibitor (Bpti)…	0	no quant - weak signal	2	99	AGLCQTFVYGGCRAK	Carbamidomethyl(C)@4; Carbamidomethyl(C)@12		missed R-A@13	-0.00116212	1686.8	563.273	1686.8	563.273	3	7	1.1.1.2646.22	31.8659	1109.85	780.45	32	0.41	1065.08			780.45	201.65	0	0
2	10	10	79.31	79.31	79.31	cont|000085; cont|000078; cont|000044; cont|000024; cont|000018; cont|000011; cont|000004	gi|229725|pdb|1BPT| Bovine Pancreatic Trypsin Inhibitor (BPTI) Mutant (Tyr 23 Replaced By Ala) (Y23A) [Bos taurus (contaminant)]; gi|28373262|pdb|1CO7|I Chain I, R117h Mutant Rat Anionic Trypsin Complexed With Bovine Pancreatic Trypsin Inhibitor (Bpti) [Bos taurus (contaminant)]; gi|4139559|pdb|3TGI|I Chain I, Wild-Type Rat Anionic Trypsin Complexed With Bovine Pancreatic Trypsin Inhibitor (Bpti)…	0	auto - MS already used	2	99	NNFKSAEDCMRTCGGA	Carbamidomethyl(C)@9; Carbamidomethyl(C)@13		missed K-S@4; missed R-T@11	-0.00369345	1816.73	606.582	1816.73	606.584	3	14	1.1.1.2607.29	29.8634	3217.1	2685.36	29.78	0.31	2669.61	0.01		2685.36	365.25	0	0
2	10	10	79.31	79.31	79.31	cont|000085; cont|000078; cont|000044; cont|000024; cont|000018; cont|000011; cont|000004	gi|229725|pdb|1BPT| Bovine Pancreatic Trypsin Inhibitor (BPTI) Mutant (Tyr 23 Replaced By Ala) (Y23A) [Bos taurus (contaminant)]; gi|28373262|pdb|1CO7|I Chain I, R117h Mutant Rat Anionic Trypsin Complexed With Bovine Pancreatic Trypsin Inhibitor (Bpti) [Bos taurus (contaminant)]; gi|4139559|pdb|3TGI|I Chain I, Wild-Type Rat Anionic Trypsin Complexed With Bovine Pancreatic Trypsin Inhibitor (Bpti)…	0	no quant - weak signal	2	99	RPDFCLEPPYTGP	Carbamidomethyl(C)@5; Amidated@C-term		cleaved P-C@C-term	-0.0013777	1546.72	774.369	1546.72	774.369	2	12	1.1.1.2623.26	30.6887	1389.89	911.29	30.55	0.46	1254.37			911.29	257.26	0	0
2	10	10	79.31	79.31	79.31	cont|000085; cont|000078; cont|000044; cont|000024; cont|000018; cont|000011; cont|000004	gi|229725|pdb|1BPT| Bovine Pancreatic Trypsin Inhibitor (BPTI) Mutant (Tyr 23 Replaced By Ala) (Y23A) [Bos taurus (contaminant)]; gi|28373262|pdb|1CO7|I Chain I, R117h Mutant Rat Anionic Trypsin Complexed With Bovine Pancreatic Trypsin Inhibitor (Bpti) [Bos taurus (contaminant)]; gi|4139559|pdb|3TGI|I Chain I, Wild-Type Rat Anionic Trypsin Complexed With Bovine Pancreatic Trypsin Inhibitor (Bpti)…	0	no quant - weak signal	2	99	RPDFCLEPPYTGPCK	Carbamidomethyl(C)@5; Carbamidomethyl(C)@14			0.021684	1835.86	918.935	1835.83	918.924	2	14	1.1.1.2664.12	32.8122	43.7858	43.7858			693.546			0	0	0	0
2	10	10	79.31	79.31	79.31	cont|000085; cont|000078; cont|000044; cont|000024; cont|000018; cont|000011; cont|000004	gi|229725|pdb|1BPT| Bovine Pancreatic Trypsin Inhibitor (BPTI) Mutant (Tyr 23 Replaced By Ala) (Y23A) [Bos taurus (contaminant)]; gi|28373262|pdb|1CO7|I Chain I, R117h Mutant Rat Anionic Trypsin Complexed With Bovine Pancreatic Trypsin Inhibitor (Bpti) [Bos taurus (contaminant)]; gi|4139559|pdb|3TGI|I Chain I, Wild-Type Rat Anionic Trypsin Complexed With Bovine Pancreatic Trypsin Inhibitor (Bpti)…	1	auto	0	99	AGLCQTFVYGGCR	Carbamidomethyl(C)@4; Carbamidomethyl(C)@12			-0.000321634	1487.66	744.84	1487.66	744.84	2	16	1.1.1.2587.22	28.8503	2914.35	2716.19	28.91	0.46	2069.41	0.01		2716.19	332.54	0	0
2	10	10	79.31	79.31	79.31	cont|000085; cont|000078; cont|000044; cont|000024; cont|000018; cont|000011; cont|000004	gi|229725|pdb|1BPT| Bovine Pancreatic Trypsin Inhibitor (BPTI) Mutant (Tyr 23 Replaced By Ala) (Y23A) [Bos taurus (contaminant)]; gi|28373262|pdb|1CO7|I Chain I, R117h Mutant Rat Anionic Trypsin Complexed With Bovine Pancreatic Trypsin Inhibitor (Bpti) [Bos taurus (contaminant)]; gi|4139559|pdb|3TGI|I Chain I, Wild-Type Rat Anionic Trypsin Complexed With Bovine Pancreatic Trypsin Inhibitor (Bpti)…	1	auto	0	99	AGLCQTFVYGGCR	Carbamidomethyl(C)@4; Carbamidomethyl(C)@12			-0.000321634	1487.66	744.84	1487.66	744.84	2	15	1.1.1.2591.20	29.0495	2914.35	2706.36	28.91	0.46	1967.48	0.01		2706.36	340.43	0	0
2	10	10	79.31	79.31	79.31	cont|000085; cont|000078; cont|000044; cont|000024; cont|000018; cont|000011; cont|000004	gi|229725|pdb|1BPT| Bovine Pancreatic Trypsin Inhibitor (BPTI) Mutant (Tyr 23 Replaced By Ala) (Y23A) [Bos taurus (contaminant)]; gi|28373262|pdb|1CO7|I Chain I, R117h Mutant Rat Anionic Trypsin Complexed With Bovine Pancreatic Trypsin Inhibitor (Bpti) [Bos taurus (contaminant)]; gi|4139559|pdb|3TGI|I Chain I, Wild-Type Rat Anionic Trypsin Complexed With Bovine Pancreatic Trypsin Inhibitor (Bpti)…	0	no quant - weak signal	0	99	AGLCQTFVYGGCR	Carbamidomethyl(C)@4; Carbamidomethyl(C)@12			-0.000321634	1487.66	744.84	1487.66	744.84	2	9	1.1.1.2595.19	29.2526	2914.35	1086.96	28.91	0.46	1264.21			1086.96	376.63	0	0
2	10	10	79.31	79.31	79.31	cont|000085; cont|000078; cont|000044; cont|000024; cont|000018; cont|000011; cont|000004	gi|229725|pdb|1BPT| Bovine Pancreatic Trypsin Inhibitor (BPTI) Mutant (Tyr 23 Replaced By Ala) (Y23A) [Bos taurus (contaminant)]; gi|28373262|pdb|1CO7|I Chain I, R117h Mutant Rat Anionic Trypsin Complexed With Bovine Pancreatic Trypsin Inhibitor (Bpti) [Bos taurus (contaminant)]; gi|4139559|pdb|3TGI|I Chain I, Wild-Type Rat Anionic Trypsin Complexed With Bovine Pancreatic Trypsin Inhibitor (Bpti)…	0	no quant - weak signal	0	99	AGLCQTFVYGGCR	Carbamidomethyl(C)@4; Carbamidomethyl(C)@12			-0.000321634	1487.66	744.84	1487.66	744.84	2	9	1.1.1.2596.19	29.3038	2914.35	725.09	28.91	0.46	1098.96			725.09	380.98	0	0
2	10	10	79.31	79.31	79.31	cont|000085; cont|000078; cont|000044; cont|000024; cont|000018; cont|000011; cont|000004	gi|229725|pdb|1BPT| Bovine Pancreatic Trypsin Inhibitor (BPTI) Mutant (Tyr 23 Replaced By Ala) (Y23A) [Bos taurus (contaminant)]; gi|28373262|pdb|1CO7|I Chain I, R117h Mutant Rat Anionic Trypsin Complexed With Bovine Pancreatic Trypsin Inhibitor (Bpti) [Bos taurus (contaminant)]; gi|4139559|pdb|3TGI|I Chain I, Wild-Type Rat Anionic Trypsin Complexed With Bovine Pancreatic Trypsin Inhibitor (Bpti)…	0	no quant - weak signal	0	99	AGLCQTFVYGGCR	Carbamidomethyl(C)@4; Carbamidomethyl(C)@12			0.00101965	1487.67	496.896	1487.66	496.896	3	6	1.1.1.2590.11	28.975	828.13	764.47	28.96	0.61	1066.33			764.47	179.08	0	0
2	10	10	79.31	79.31	79.31	cont|000085; cont|000078; cont|000044; cont|000024; cont|000018; cont|000011; cont|000004	gi|229725|pdb|1BPT| Bovine Pancreatic Trypsin Inhibitor (BPTI) Mutant (Tyr 23 Replaced By Ala) (Y23A) [Bos taurus (contaminant)]; gi|28373262|pdb|1CO7|I Chain I, R117h Mutant Rat Anionic Trypsin Complexed With Bovine Pancreatic Trypsin Inhibitor (Bpti) [Bos taurus (contaminant)]; gi|4139559|pdb|3TGI|I Chain I, Wild-Type Rat Anionic Trypsin Complexed With Bovine Pancreatic Trypsin Inhibitor (Bpti)…	0	no quant - weak signal	0	88.34	AGLCQTFVYGGCR	Carbamidomethyl(C)@4; Carbamidomethyl(C)@12			-0.000321634	1487.66	744.84	1487.66	744.84	2	6	1.1.1.2598.40	29.4093	2914.35	377.12	28.91	0.46	1266.28			377.12	351.45	0	0
2	10	10	79.31	79.31	79.31	cont|000085; cont|000078; cont|000044; cont|000024; cont|000018; cont|000011; cont|000004	gi|229725|pdb|1BPT| Bovine Pancreatic Trypsin Inhibitor (BPTI) Mutant (Tyr 23 Replaced By Ala) (Y23A) [Bos taurus (contaminant)]; gi|28373262|pdb|1CO7|I Chain I, R117h Mutant Rat Anionic Trypsin Complexed With Bovine Pancreatic Trypsin Inhibitor (Bpti) [Bos taurus (contaminant)]; gi|4139559|pdb|3TGI|I Chain I, Wild-Type Rat Anionic Trypsin Complexed With Bovine Pancreatic Trypsin Inhibitor (Bpti)…	0	no quant - weak signal	0	16.34	AGLCQTFVYGGCR	Carbamidomethyl(C)@4; Carbamidomethyl(C)@12			-0.000321634	1487.66	744.84	1487.66	744.84	2	6	1.1.1.2600.18	29.5046	2914.35	178.9	28.91	0.46	919.026			178.9	348.19	0	0
2	10	10	79.31	79.31	79.31	cont|000085; cont|000078; cont|000044; cont|000024; cont|000018; cont|000011; cont|000004	gi|229725|pdb|1BPT| Bovine Pancreatic Trypsin Inhibitor (BPTI) Mutant (Tyr 23 Replaced By Ala) (Y23A) [Bos taurus (contaminant)]; gi|28373262|pdb|1CO7|I Chain I, R117h Mutant Rat Anionic Trypsin Complexed With Bovine Pancreatic Trypsin Inhibitor (Bpti) [Bos taurus (contaminant)]; gi|4139559|pdb|3TGI|I Chain I, Wild-Type Rat Anionic Trypsin Complexed With Bovine Pancreatic Trypsin Inhibitor (Bpti)…	0	no quant - weak signal	0	99	AGLCQTFVYGGCRAK	Carbamidomethyl(C)@4; Carbamidomethyl(C)@12		missed R-A@13	-0.00116212	1686.8	563.273	1686.8	563.273	3	8	1.1.1.2651.9	32.1202	1109.85	814.22	32	0.41	1630.31			814.22	215.84	0	0
2	10	10	79.31	79.31	79.31	cont|000085; cont|000078; cont|000044; cont|000024; cont|000018; cont|000011; cont|000004	gi|229725|pdb|1BPT| Bovine Pancreatic Trypsin Inhibitor (BPTI) Mutant (Tyr 23 Replaced By Ala) (Y23A) [Bos taurus (contaminant)]; gi|28373262|pdb|1CO7|I Chain I, R117h Mutant Rat Anionic Trypsin Complexed With Bovine Pancreatic Trypsin Inhibitor (Bpti) [Bos taurus (contaminant)]; gi|4139559|pdb|3TGI|I Chain I, Wild-Type Rat Anionic Trypsin Complexed With Bovine Pancreatic Trypsin Inhibitor (Bpti)…	0	auto - discordant peptide type	0	99	NNFKSAEDCMRTCGGA	Carbamidomethyl(C)@9; Oxidation(M)@10; Carbamidomethyl(C)@13		missed K-S@4; missed R-T@11	-0.00236692	1832.72	611.914	1832.72	611.915	3	16	1.1.1.2586.19	28.7807	3058.22	2952.75	28.81	0.51	2381.08	0.01		2952.75	338.8	0	0
2	10	10	79.31	79.31	79.31	cont|000085; cont|000078; cont|000044; cont|000024; cont|000018; cont|000011; cont|000004	gi|229725|pdb|1BPT| Bovine Pancreatic Trypsin Inhibitor (BPTI) Mutant (Tyr 23 Replaced By Ala) (Y23A) [Bos taurus (contaminant)]; gi|28373262|pdb|1CO7|I Chain I, R117h Mutant Rat Anionic Trypsin Complexed With Bovine Pancreatic Trypsin Inhibitor (Bpti) [Bos taurus (contaminant)]; gi|4139559|pdb|3TGI|I Chain I, Wild-Type Rat Anionic Trypsin Complexed With Bovine Pancreatic Trypsin Inhibitor (Bpti)…	0	auto - discordant peptide type	0	99	NNFKSAEDCMRTCGGA	Carbamidomethyl(C)@9; Oxidation(M)@10; Carbamidomethyl(C)@13		missed K-S@4; missed R-T@11	-0.00236692	1832.72	611.914	1832.72	611.915	3	13	1.1.1.2588.16	28.8812	3058.22	2947.21	28.81	0.51	1768.87	0.01		2947.21	344.02	0	0
2	10	10	79.31	79.31	79.31	cont|000085; cont|000078; cont|000044; cont|000024; cont|000018; cont|000011; cont|000004	gi|229725|pdb|1BPT| Bovine Pancreatic Trypsin Inhibitor (BPTI) Mutant (Tyr 23 Replaced By Ala) (Y23A) [Bos taurus (contaminant)]; gi|28373262|pdb|1CO7|I Chain I, R117h Mutant Rat Anionic Trypsin Complexed With Bovine Pancreatic Trypsin Inhibitor (Bpti) [Bos taurus (contaminant)]; gi|4139559|pdb|3TGI|I Chain I, Wild-Type Rat Anionic Trypsin Complexed With Bovine Pancreatic Trypsin Inhibitor (Bpti)…	0	auto - discordant peptide type	0	99	NNFKSAEDCMRTCGGA	Carbamidomethyl(C)@9; Oxidation(M)@10; Carbamidomethyl(C)@13		missed K-S@4; missed R-T@11	-0.00236692	1832.72	611.914	1832.72	611.915	3	16	1.1.1.2590.20	28.9833	3058.22	2503.2	28.81	0.51	2304.12	0.01		2503.2	344.13	0	0
2	10	10	79.31	79.31	79.31	cont|000085; cont|000078; cont|000044; cont|000024; cont|000018; cont|000011; cont|000004	gi|229725|pdb|1BPT| Bovine Pancreatic Trypsin Inhibitor (BPTI) Mutant (Tyr 23 Replaced By Ala) (Y23A) [Bos taurus (contaminant)]; gi|28373262|pdb|1CO7|I Chain I, R117h Mutant Rat Anionic Trypsin Complexed With Bovine Pancreatic Trypsin Inhibitor (Bpti) [Bos taurus (contaminant)]; gi|4139559|pdb|3TGI|I Chain I, Wild-Type Rat Anionic Trypsin Complexed With Bovine Pancreatic Trypsin Inhibitor (Bpti)…	0	no quant - weak signal	0	99	NNFKSAEDCMRTCGGA	Carbamidomethyl(C)@9; Carbamidomethyl(C)@13		missed K-S@4; missed R-T@11	-0.00369345	1816.73	606.582	1816.73	606.584	3	10	1.1.1.2602.21	29.5995	3217.1	657.18	29.78	0.31	1324.45			657.18	365.41	0	0
2	10	10	79.31	79.31	79.31	cont|000085; cont|000078; cont|000044; cont|000024; cont|000018; cont|000011; cont|000004	gi|229725|pdb|1BPT| Bovine Pancreatic Trypsin Inhibitor (BPTI) Mutant (Tyr 23 Replaced By Ala) (Y23A) [Bos taurus (contaminant)]; gi|28373262|pdb|1CO7|I Chain I, R117h Mutant Rat Anionic Trypsin Complexed With Bovine Pancreatic Trypsin Inhibitor (Bpti) [Bos taurus (contaminant)]; gi|4139559|pdb|3TGI|I Chain I, Wild-Type Rat Anionic Trypsin Complexed With Bovine Pancreatic Trypsin Inhibitor (Bpti)…	0	no quant - weak signal	0	99	NNFKSAEDCMRTCGGA	Carbamidomethyl(C)@9; Carbamidomethyl(C)@13		missed K-S@4; missed R-T@11	0.00551706	1816.73	909.375	1816.73	909.372	2	8	1.1.1.2603.33	29.6726	776.06	323.05	29.78	0.15	695.953			323.05	180.35	0	0
2	10	10	79.31	79.31	79.31	cont|000085; cont|000078; cont|000044; cont|000024; cont|000018; cont|000011; cont|000004	gi|229725|pdb|1BPT| Bovine Pancreatic Trypsin Inhibitor (BPTI) Mutant (Tyr 23 Replaced By Ala) (Y23A) [Bos taurus (contaminant)]; gi|28373262|pdb|1CO7|I Chain I, R117h Mutant Rat Anionic Trypsin Complexed With Bovine Pancreatic Trypsin Inhibitor (Bpti) [Bos taurus (contaminant)]; gi|4139559|pdb|3TGI|I Chain I, Wild-Type Rat Anionic Trypsin Complexed With Bovine Pancreatic Trypsin Inhibitor (Bpti)…	1	auto	0	99	NNFKSAEDCMRTCGGA	Carbamidomethyl(C)@9; Carbamidomethyl(C)@13		missed K-S@4; missed R-T@11	-0.00369345	1816.73	606.582	1816.73	606.584	3	12	1.1.1.2607.28	29.8626	3217.1	2688.71	29.78	0.31	1824.11	0.01		2688.71	365.25	0	0
2	10	10	79.31	79.31	79.31	cont|000085; cont|000078; cont|000044; cont|000024; cont|000018; cont|000011; cont|000004	gi|229725|pdb|1BPT| Bovine Pancreatic Trypsin Inhibitor (BPTI) Mutant (Tyr 23 Replaced By Ala) (Y23A) [Bos taurus (contaminant)]; gi|28373262|pdb|1CO7|I Chain I, R117h Mutant Rat Anionic Trypsin Complexed With Bovine Pancreatic Trypsin Inhibitor (Bpti) [Bos taurus (contaminant)]; gi|4139559|pdb|3TGI|I Chain I, Wild-Type Rat Anionic Trypsin Complexed With Bovine Pancreatic Trypsin Inhibitor (Bpti)…	0	auto - discordant peptide type	0	99	RPDFCLEPPYTGP	Carbamidomethyl(C)@5; Amidated@C-term		cleaved P-C@C-term	-0.0013777	1546.72	774.369	1546.72	774.369	2	11	1.1.1.2619.21	30.4809	1389.89	1293.97	30.55	0.46	1338.96	0.01		1293.97	244.33	0	0
2	10	10	79.31	79.31	79.31	cont|000085; cont|000078; cont|000044; cont|000024; cont|000018; cont|000011; cont|000004	gi|229725|pdb|1BPT| Bovine Pancreatic Trypsin Inhibitor (BPTI) Mutant (Tyr 23 Replaced By Ala) (Y23A) [Bos taurus (contaminant)]; gi|28373262|pdb|1CO7|I Chain I, R117h Mutant Rat Anionic Trypsin Complexed With Bovine Pancreatic Trypsin Inhibitor (Bpti) [Bos taurus (contaminant)]; gi|4139559|pdb|3TGI|I Chain I, Wild-Type Rat Anionic Trypsin Complexed With Bovine Pancreatic Trypsin Inhibitor (Bpti)…	0	no quant - weak signal	0	99	RPDFCLEPPYTGP	Carbamidomethyl(C)@5; Amidated@C-term		cleaved P-C@C-term	-0.0013777	1546.72	774.369	1546.72	774.369	2	10	1.1.1.2615.31	30.2761	1389.89	575.43	30.55	0.46	1078.67			575.43	248.68	0	0
2	10	10	79.31	79.31	79.31	cont|000085; cont|000078; cont|000044; cont|000024; cont|000018; cont|000011; cont|000004	gi|229725|pdb|1BPT| Bovine Pancreatic Trypsin Inhibitor (BPTI) Mutant (Tyr 23 Replaced By Ala) (Y23A) [Bos taurus (contaminant)]; gi|28373262|pdb|1CO7|I Chain I, R117h Mutant Rat Anionic Trypsin Complexed With Bovine Pancreatic Trypsin Inhibitor (Bpti) [Bos taurus (contaminant)]; gi|4139559|pdb|3TGI|I Chain I, Wild-Type Rat Anionic Trypsin Complexed With Bovine Pancreatic Trypsin Inhibitor (Bpti)…	1	auto	0	99	RPDFCLEPPYTGPCK	Carbamidomethyl(C)@5; Carbamidomethyl(C)@14			-0.000886041	1835.83	612.952	1835.83	612.952	3	13	1.1.1.2665.16	32.8396	1191.35	1112.94	32.87	0.31	2828.37	0.01		1112.94	210.86	0	0
2	10	10	79.31	79.31	79.31	cont|000085; cont|000078; cont|000044; cont|000024; cont|000018; cont|000011; cont|000004	gi|229725|pdb|1BPT| Bovine Pancreatic Trypsin Inhibitor (BPTI) Mutant (Tyr 23 Replaced By Ala) (Y23A) [Bos taurus (contaminant)]; gi|28373262|pdb|1CO7|I Chain I, R117h Mutant Rat Anionic Trypsin Complexed With Bovine Pancreatic Trypsin Inhibitor (Bpti) [Bos taurus (contaminant)]; gi|4139559|pdb|3TGI|I Chain I, Wild-Type Rat Anionic Trypsin Complexed With Bovine Pancreatic Trypsin Inhibitor (Bpti)…	0	no quant - weak signal	0	99	RPDFCLEPPYTGPCK	Carbamidomethyl(C)@5; Carbamidomethyl(C)@14			-0.000886041	1835.83	612.952	1835.83	612.952	3	8	1.1.1.2661.6	32.627	1191.35	333.26	32.87	0.31	1134.92			333.26	215.84	0	0
3	8	8	13.16	13.16	13.16	sp|Q9R1Q7|PLP2_MOUSE	Proteolipid protein 2 OS=Mus musculus GN=Plp2 PE=1 SV=1	0	no quant - weak signal	2	99	ADSERLSAPGCWLACTSFSR	Acetyl@N-term; Label:13C(6)15N(4)(R)@5; Carbamidomethyl(C)@11; Carbamidomethyl(C)@15; Label:13C(6)15N(4)(R)@20	Acetyl@2	cleaved M-A@N-term; missed R-L@5	-0.014798	2332.03	778.352	2332.05	778.357	3	12	1.1.1.2693.8	34.2339	36.0008	36.0008			506.768			0	0	0	0
3	8	8	13.16	13.16	13.16	sp|Q9R1Q7|PLP2_MOUSE	Proteolipid protein 2 OS=Mus musculus GN=Plp2 PE=1 SV=1	0	auto - discordant peptide type	2	99	APGCWLACTSFSR	Carbamidomethyl(C)@4; Carbamidomethyl(C)@8; Label:13C(6)15N(4)(R)@13		cleaved S-A@N-term	0.00573088	1521.68	761.847	1521.67	761.844	2	11	1.1.1.2634.26	31.2585	568.74	518.29	31.27	0.21	709.547	0.925369	41.3629	560.09	157.11	518.29	157.55
3	8	8	13.16	13.16	13.16	sp|Q9R1Q7|PLP2_MOUSE	Proteolipid protein 2 OS=Mus musculus GN=Plp2 PE=1 SV=1	1	auto	2	99	LSAPGCWLACTSFSR	Carbamidomethyl(C)@6; Carbamidomethyl(C)@10			0.00536895	1711.79	571.603	1711.78	571.601	3	12	1.1.1.2667.6	32.9376	2881.6	1183.23	32.72	0.31	1095.29	1.08497	38.7914	1183.23	348.72	1283.77	323.8
3	8	8	13.16	13.16	13.16	sp|Q9R1Q7|PLP2_MOUSE	Proteolipid protein 2 OS=Mus musculus GN=Plp2 PE=1 SV=1	0	no quant - weak signal	2	99	SAPGCWLACTSFSR	Carbamidomethyl(C)@5; Carbamidomethyl(C)@9; Label:13C(6)15N(4)(R)@14		cleaved L-S@N-term	-0.00173247	1608.7	805.359	1608.71	805.36	2	9	1.1.1.2630.34	31.0571	615.08	601.88	31.07	0.36	973.151			0	0	601.88	155.91
3	8	8	13.16	13.16	13.16	sp|Q9R1Q7|PLP2_MOUSE	Proteolipid protein 2 OS=Mus musculus GN=Plp2 PE=1 SV=1	0	auto - discordant peptide type	0.00174067	95.98	ADSERLSAPGCWLA	Acetyl@N-term; Carbamidomethyl(C)@11	Acetyl@2	cleaved M-A@N-term; cleaved A-C@C-term; missed R-L@5	0.00227727	1573.72	787.868	1573.72	787.867	2	10	1.1.1.2570.35	27.983	971.1	567.32	27.64	0.67	893.359	0.967602	46.4528	567.32	196.27	548.94	170.17
3	8	8	13.16	13.16	13.16	sp|Q9R1Q7|PLP2_MOUSE	Proteolipid protein 2 OS=Mus musculus GN=Plp2 PE=1 SV=1	0	auto - discordant peptide type	0	91.14	ADSERLSAPGCWLA	Acetyl@N-term; Label:13C(6)15N(4)(R)@5; Carbamidomethyl(C)@11	Acetyl@2	cleaved M-A@N-term; cleaved A-C@C-term; missed R-L@5	-0.00287197	1583.73	792.87	1583.73	792.871	2	9	1.1.1.2564.23	27.6823	730.03	617.24	27.74	0.67	979.048	0.642958	33.9654	960	194.22	617.24	168.4
3	8	8	13.16	13.16	13.16	sp|Q9R1Q7|PLP2_MOUSE	Proteolipid protein 2 OS=Mus musculus GN=Plp2 PE=1 SV=1	0	auto - discordant peptide type	0	67.36	ADSERLSAPGCWLA	Acetyl@N-term; Label:13C(6)15N(4)(R)@5; Carbamidomethyl(C)@11	Acetyl@2	cleaved M-A@N-term; cleaved A-C@C-term; missed R-L@5	-0.00287197	1583.73	792.87	1583.73	792.871	2	9	1.1.1.2560.24	27.477	730.03	556.4	27.74	0.67	879.495	0.835473	42.0904	665.97	194.5	556.4	168.64
3	8	8	13.16	13.16	13.16	sp|Q9R1Q7|PLP2_MOUSE	Proteolipid protein 2 OS=Mus musculus GN=Plp2 PE=1 SV=1	0	auto - discordant peptide type	0	65.55	ADSERLSAPGCWLA	Acetyl@N-term; Carbamidomethyl(C)@11	Acetyl@2	cleaved M-A@N-term; cleaved A-C@C-term; missed R-L@5	0.00227727	1573.72	787.868	1573.72	787.867	2	8	1.1.1.2565.44	27.7335	971.1	915.07	27.64	0.67	1090.32	0.777099	32.022	915.07	195.57	711.1	169.57
3	8	8	13.16	13.16	13.16	sp|Q9R1Q7|PLP2_MOUSE	Proteolipid protein 2 OS=Mus musculus GN=Plp2 PE=1 SV=1	0	auto - discordant peptide type	0	57.13	ADSERLSAPGCWLA	Acetyl@N-term; Carbamidomethyl(C)@11	Acetyl@2	cleaved M-A@N-term; cleaved A-C@C-term; missed R-L@5	0.00227727	1573.72	787.868	1573.72	787.867	2	10	1.1.1.2561.32	27.5282	971.1	721.55	27.64	0.67	1208.74	0.799376	39.5605	721.55	193.49	576.79	167.76
3	8	8	13.16	13.16	13.16	sp|Q9R1Q7|PLP2_MOUSE	Proteolipid protein 2 OS=Mus musculus GN=Plp2 PE=1 SV=1	0	auto - discordant peptide type	0	38	ADSERLSAPGCWLA	Acetyl@N-term; Label:13C(6)15N(4)(R)@5; Carbamidomethyl(C)@11	Acetyl@2	cleaved M-A@N-term; cleaved A-C@C-term; missed R-L@5	-0.00287197	1583.73	792.87	1583.73	792.871	2	9	1.1.1.2569.27	27.9382	730.03	610.52	27.74	0.67	838.115	0.949827	40.9126	642.77	194.22	610.52	168.4
3	8	8	13.16	13.16	13.16	sp|Q9R1Q7|PLP2_MOUSE	Proteolipid protein 2 OS=Mus musculus GN=Plp2 PE=1 SV=1	0	no quant - weak signal	0	99	ADSERLSAPGCWLACTSFSR	Lys-add@N-term; Carbamidomethyl(C)@11; Carbamidomethyl(C)@15		cleaved M-A@N-term; missed R-L@5	-0.00829847	2398.11	800.376	2398.12	800.379	3	10	1.1.1.2630.33	31.0554	876.91	147.69	30.66	0.41	957.708			147.69	182.13	0	0
3	8	8	13.16	13.16	13.16	sp|Q9R1Q7|PLP2_MOUSE	Proteolipid protein 2 OS=Mus musculus GN=Plp2 PE=1 SV=1	0	no quant - weak signal	0	99	ADSERLSAPGCWLACTSFSR	Lys-add@N-term; Carbamidomethyl(C)@11; Carbamidomethyl(C)@15		cleaved M-A@N-term; missed R-L@5	-0.00829847	2398.11	800.376	2398.12	800.379	3	10	1.1.1.2634.29	31.2635	876.91	131.19	30.66	0.41	644.378			131.19	195.63	0	0
3	8	8	13.16	13.16	13.16	sp|Q9R1Q7|PLP2_MOUSE	Proteolipid protein 2 OS=Mus musculus GN=Plp2 PE=1 SV=1	0	no quant - weak signal	0	99	ADSERLSAPGCWLACTSFSR	Acetyl@N-term; Carbamidomethyl(C)@11; Carbamidomethyl(C)@15	Acetyl@2	cleaved M-A@N-term; missed R-L@5	0.000812494	2312.03	771.685	2312.03	771.684	3	18	1.1.1.2649.12	32.0247	24572.5	1028.24	32.51	0.41	968.384			1028.24	1024.37	1082.71	956.58
3	8	8	13.16	13.16	13.16	sp|Q9R1Q7|PLP2_MOUSE	Proteolipid protein 2 OS=Mus musculus GN=Plp2 PE=1 SV=1	0	no quant - weak signal	0	99	ADSERLSAPGCWLACTSFSR	Acetyl@N-term; Label:13C(6)15N(4)(R)@5; Carbamidomethyl(C)@11; Carbamidomethyl(C)@15; Label:13C(6)15N(4)(R)@20	Acetyl@2	cleaved M-A@N-term; missed R-L@5	-0.00234683	2332.05	778.356	2332.05	778.357	3	14	1.1.1.2649.13	32.0272	21427.6	1126.46	32.51	0.41	829.848			1057.01	1024.37	1126.46	956.58
3	8	8	13.16	13.16	13.16	sp|Q9R1Q7|PLP2_MOUSE	Proteolipid protein 2 OS=Mus musculus GN=Plp2 PE=1 SV=1	0	auto - discordant peptide type	0	99	ADSERLSAPGCWLACTSFSR	Acetyl@N-term; Label:13C(6)15N(4)(R)@5; Carbamidomethyl(C)@11; Carbamidomethyl(C)@15; Label:13C(6)15N(4)(R)@20	Acetyl@2	cleaved M-A@N-term; missed R-L@5	0.0030206	2332.05	1167.03	2332.05	1167.03	2	20	1.1.1.2651.21	32.1485	14514.6	1981.03	32.51	0.41	956.54	0.79325	52.7091	2497.36	877.06	1981.03	778.64
3	8	8	13.16	13.16	13.16	sp|Q9R1Q7|PLP2_MOUSE	Proteolipid protein 2 OS=Mus musculus GN=Plp2 PE=1 SV=1	0	no quant - weak signal	0	99	ADSERLSAPGCWLACTSFSR	Acetyl@N-term; Cation:Na(E)@4; Label:13C(6)15N(4)(R)@5; Carbamidomethyl(C)@11; Carbamidomethyl(C)@15; Label:13C(6)15N(4)(R)@20	Acetyl@2	cleaved M-A@N-term; missed R-L@5	-0.00290051	2354.03	785.683	2354.03	785.684	3	12	1.1.1.2652.18	32.195	8984.04	2355.72	32.51	0.41	1459.8			0	0	2355.72	623.68
3	8	8	13.16	13.16	13.16	sp|Q9R1Q7|PLP2_MOUSE	Proteolipid protein 2 OS=Mus musculus GN=Plp2 PE=1 SV=1	0	auto - discordant peptide type	0	99	ADSERLSAPGCWLACTSFSR	Acetyl@N-term; Carbamidomethyl(C)@11; Carbamidomethyl(C)@15	Acetyl@2	cleaved M-A@N-term; missed R-L@5	0.000812494	2312.03	771.685	2312.03	771.684	3	25	1.1.1.2653.15	32.2363	24572.5	10148.5	32.51	0.41	5465.4	0.822654	14.3477	10148.5	962.51	8348.7	898.81
3	8	8	13.16	13.16	13.16	sp|Q9R1Q7|PLP2_MOUSE	Proteolipid protein 2 OS=Mus musculus GN=Plp2 PE=1 SV=1	0	auto - discordant peptide type	0	99	ADSERLSAPGCWLACTSFSR	Acetyl@N-term; Label:13C(6)15N(4)(R)@5; Carbamidomethyl(C)@11; Carbamidomethyl(C)@15; Label:13C(6)15N(4)(R)@20	Acetyl@2	cleaved M-A@N-term; missed R-L@5	-0.00234683	2332.05	778.356	2332.05	778.357	3	24	1.1.1.2655.16	32.3393	21427.6	14438.2	32.51	0.41	8264.47	0.839202	8.91797	17204.7	1025.57	14438.2	957.69
3	8	8	13.16	13.16	13.16	sp|Q9R1Q7|PLP2_MOUSE	Proteolipid protein 2 OS=Mus musculus GN=Plp2 PE=1 SV=1	0	auto - discordant peptide type	0	99	ADSERLSAPGCWLACTSFSR	Acetyl@N-term; Cation:Na(E)@4; Label:13C(6)15N(4)(R)@5; Carbamidomethyl(C)@11; Carbamidomethyl(C)@15; Label:13C(6)15N(4)(R)@20	Acetyl@2	cleaved M-A@N-term; missed R-L@5	-0.00290051	2354.03	785.683	2354.03	785.684	3	16	1.1.1.2656.10	32.3938	8984.04	6911.66	32.51	0.41	3244.99	100		0	0	6911.66	631.91
3	8	8	13.16	13.16	13.16	sp|Q9R1Q7|PLP2_MOUSE	Proteolipid protein 2 OS=Mus musculus GN=Plp2 PE=1 SV=1	0	auto - discordant peptide type	0	99	ADSERLSAPGCWLACTSFSR	Acetyl@N-term; Carbamidomethyl(C)@11; Carbamidomethyl(C)@15	Acetyl@2	cleaved M-A@N-term; missed R-L@5	0.000812494	2312.03	771.685	2312.03	771.684	3	27	1.1.1.2657.7	32.4348	24572.5	22091.8	32.51	0.41	10616.8	0.867094	6.60181	22091.8	992.39	19155.7	926.72
3	8	8	13.16	13.16	13.16	sp|Q9R1Q7|PLP2_MOUSE	Proteolipid protein 2 OS=Mus musculus GN=Plp2 PE=1 SV=1	0	auto - discordant peptide type	0	99	ADSERLSAPGCWLACTSFSR	Acetyl@N-term; Label:13C(6)15N(4)(R)@5; Carbamidomethyl(C)@11; Carbamidomethyl(C)@15; Label:13C(6)15N(4)(R)@20	Acetyl@2	cleaved M-A@N-term; missed R-L@5	-0.00234683	2332.05	778.356	2332.05	778.357	3	26	1.1.1.2659.11	32.5428	21427.6	21330.9	32.51	0.41	12130	0.877912	6.22111	24297.3	1035.36	21330.9	966.84
3	8	8	13.16	13.16	13.16	sp|Q9R1Q7|PLP2_MOUSE	Proteolipid protein 2 OS=Mus musculus GN=Plp2 PE=1 SV=1	0	auto - discordant peptide type	0	99	ADSERLSAPGCWLACTSFSR	Acetyl@N-term; Cation:Na(E)@4; Label:13C(6)15N(4)(R)@5; Carbamidomethyl(C)@11; Carbamidomethyl(C)@15; Label:13C(6)15N(4)(R)@20	Acetyl@2	cleaved M-A@N-term; missed R-L@5	-0.00290051	2354.03	785.683	2354.03	785.684	3	18	1.1.1.2660.10	32.6065	8984.04	8198.89	32.51	0.41	4155.4	100		0	0	8198.89	634.88
3	8	8	13.16	13.16	13.16	sp|Q9R1Q7|PLP2_MOUSE	Proteolipid protein 2 OS=Mus musculus GN=Plp2 PE=1 SV=1	0	auto - discordant peptide type	0	99	ADSERLSAPGCWLACTSFSR	Acetyl@N-term; Carbamidomethyl(C)@11; Carbamidomethyl(C)@15	Acetyl@2	cleaved M-A@N-term; missed R-L@5	0.000812494	2312.03	771.685	2312.03	771.684	3	25	1.1.1.2661.18	32.647	24572.5	19823	32.51	0.41	10409.5	0.910226	7.08462	19823	980.26	18043.4	915.39
3	8	8	13.16	13.16	13.16	sp|Q9R1Q7|PLP2_MOUSE	Proteolipid protein 2 OS=Mus musculus GN=Plp2 PE=1 SV=1	0	auto - discordant peptide type	0	99	ADSERLSAPGCWLACTSFSR	Acetyl@N-term; Label:13C(6)15N(4)(R)@5; Carbamidomethyl(C)@11; Carbamidomethyl(C)@15; Label:13C(6)15N(4)(R)@20	Acetyl@2	cleaved M-A@N-term; missed R-L@5	-0.00234683	2332.05	778.356	2332.05	778.357	3	24	1.1.1.2663.13	32.7501	21427.6	12000.5	32.51	0.41	5841.97	0.930428	11.4573	12897.8	1043.02	12000.5	974
3	8	8	13.16	13.16	13.16	sp|Q9R1Q7|PLP2_MOUSE	Proteolipid protein 2 OS=Mus musculus GN=Plp2 PE=1 SV=1	0	auto - discordant peptide type	0	99	ADSERLSAPGCWLACTSFSR	Acetyl@N-term; Carbamidomethyl(C)@11; Carbamidomethyl(C)@15	Acetyl@2	cleaved M-A@N-term; missed R-L@5	0.000812494	2312.03	771.685	2312.03	771.684	3	25	1.1.1.2665.24	32.853	24572.5	7538.32	32.51	0.41	3563.37	0.8406	18.9881	7538.32	957.65	6336.71	894.27
3	8	8	13.16	13.16	13.16	sp|Q9R1Q7|PLP2_MOUSE	Proteolipid protein 2 OS=Mus musculus GN=Plp2 PE=1 SV=1	0	auto - discordant peptide type	0	99	ADSERLSAPGCWLACTSFSR	Acetyl@N-term; Label:13C(6)15N(4)(R)@5; Carbamidomethyl(C)@11; Carbamidomethyl(C)@15; Label:13C(6)15N(4)(R)@20	Acetyl@2	cleaved M-A@N-term; missed R-L@5	-0.00234683	2332.05	778.356	2332.05	778.357	3	19	1.1.1.2667.15	32.956	21427.6	3730.68	32.51	0.41	2177.76	0.911743	35.6241	4091.81	1018.33	3730.68	950.93
3	8	8	13.16	13.16	13.16	sp|Q9R1Q7|PLP2_MOUSE	Proteolipid protein 2 OS=Mus musculus GN=Plp2 PE=1 SV=1	0	no quant - weak signal	0	99	ADSERLSAPGCWLACTSFSR	Acetyl@N-term; Carbamidomethyl(C)@11; Carbamidomethyl(C)@15	Acetyl@2	cleaved M-A@N-term; missed R-L@5	0.000812494	2312.03	771.685	2312.03	771.684	3	21	1.1.1.2669.11	33.0648	24572.5	2184.26	32.51	0.41	1720.21			2184.26	1016.7	1858.36	949.41
3	8	8	13.16	13.16	13.16	sp|Q9R1Q7|PLP2_MOUSE	Proteolipid protein 2 OS=Mus musculus GN=Plp2 PE=1 SV=1	0	no quant - weak signal	0	99	ADSERLSAPGCWLACTSFSR	Acetyl@N-term; Label:13C(6)15N(4)(R)@5; Carbamidomethyl(C)@11; Carbamidomethyl(C)@15; Label:13C(6)15N(4)(R)@20	Acetyl@2	cleaved M-A@N-term; missed R-L@5	0.0030206	2332.05	1167.03	2332.05	1167.03	2	22	1.1.1.2671.8	33.1695	14514.6	691.39	32.51	0.41	591.788			1059.48	917.87	691.39	814.87
3	8	8	13.16	13.16	13.16	sp|Q9R1Q7|PLP2_MOUSE	Proteolipid protein 2 OS=Mus musculus GN=Plp2 PE=1 SV=1	0	no quant - weak signal	0	99	ADSERLSAPGCWLACTSFSR	Acetyl@N-term; Carbamidomethyl(C)@11; Carbamidomethyl(C)@15	Acetyl@2	cleaved M-A@N-term; missed R-L@5	0.000812494	2312.03	771.685	2312.03	771.684	3	20	1.1.1.2673.3	33.2478	24572.5	941.37	32.51	0.41	1066.41			941.37	1225.04	804.8	1143.97
3	8	8	13.16	13.16	13.16	sp|Q9R1Q7|PLP2_MOUSE	Proteolipid protein 2 OS=Mus musculus GN=Plp2 PE=1 SV=1	0	no quant - weak signal	0	99	ADSERLSAPGCWLACTSFSR	Acetyl@N-term; Label:13C(6)15N(4)(R)@5; Carbamidomethyl(C)@11; Carbamidomethyl(C)@15; Label:13C(6)15N(4)(R)@20	Acetyl@2	cleaved M-A@N-term; missed R-L@5	-0.00234683	2332.05	778.356	2332.05	778.357	3	13	1.1.1.2674.11	33.31	21427.6	630.48	32.51	0.41	744.141			824.4	1256.6	630.48	1173.44
3	8	8	13.16	13.16	13.16	sp|Q9R1Q7|PLP2_MOUSE	Proteolipid protein 2 OS=Mus musculus GN=Plp2 PE=1 SV=1	0	no quant - weak signal	0	99	ADSERLSAPGCWLACTSFSR	Acetyl@N-term; Label:13C(6)15N(4)(R)@5; Carbamidomethyl(C)@11; Carbamidomethyl(C)@15; Label:13C(6)15N(4)(R)@20	Acetyl@2	cleaved M-A@N-term; missed R-L@5	0.0030206	2332.05	1167.03	2332.05	1167.03	2	11	1.1.1.2675.15	33.3771	14514.6	191.12	32.51	0.41	382.35			290.13	1067.21	191.12	947.46
3	8	8	13.16	13.16	13.16	sp|Q9R1Q7|PLP2_MOUSE	Proteolipid protein 2 OS=Mus musculus GN=Plp2 PE=1 SV=1	0	no quant - weak signal	0	99	ADSERLSAPGCWLACTSFSR	Acetyl@N-term; Carbamidomethyl(C)@11; Carbamidomethyl(C)@15	Acetyl@2	cleaved M-A@N-term; missed R-L@5	0.081928	2312.11	771.712	2312.03	771.684	3	11	1.1.1.2678.7	33.508	284.35	134.94	33.43	0.1	959.641			58.47	1052.5	300.2	982.85
3	8	8	13.16	13.16	13.16	sp|Q9R1Q7|PLP2_MOUSE	Proteolipid protein 2 OS=Mus musculus GN=Plp2 PE=1 SV=1	0	no quant - weak signal	0	99	ADSERLSAPGCWLACTSFSR	Acetyl@N-term; Carbamidomethyl(C)@11; Dioxidation(W)@12; Carbamidomethyl(C)@15	Acetyl@2	cleaved M-A@N-term; missed R-L@5	-0.00478164	2344.02	782.346	2344.02	782.348	3	10	1.1.1.2617.11	30.3781	622.29	482.42	30.45	0.41	806.211			482.42	166.87	0	0
3	8	8	13.16	13.16	13.16	sp|Q9R1Q7|PLP2_MOUSE	Proteolipid protein 2 OS=Mus musculus GN=Plp2 PE=1 SV=1	0	no quant - weak signal	0	99	ADSERLSAPGCWLACTSFSR	Acetyl@N-term; Carbamidomethyl(C)@11; Carbamidomethyl(C)@15	Acetyl@2	cleaved M-A@N-term; missed R-L@5	0.0027686	2312.03	1157.02	2312.03	1157.02	2	9	1.1.1.2677.12	33.4786	18415.7	181.55	32.51	0.41	321.872			181.55	959.82	139.87	852.11
3	8	8	13.16	13.16	13.16	sp|Q9R1Q7|PLP2_MOUSE	Proteolipid protein 2 OS=Mus musculus GN=Plp2 PE=1 SV=1	0	auto - discordant peptide type	0	88.34	ADSERLSAPGCWLACTSFSR	Phospho(S)@7; Carbamidomethyl(C)@11; Carbamidomethyl(C)@15	Phospho(S)@8	cleaved M-A@N-term; missed R-L@5	-0.00728213	2349.98	588.502	2349.99	588.504	4	8	1.1.1.2658.12	32.4798	477.2	243.89	32.36	0.26	1015.18	2.11276	62.2535	243.89	133.47	515.28	152.91
3	8	8	13.16	13.16	13.16	sp|Q9R1Q7|PLP2_MOUSE	Proteolipid protein 2 OS=Mus musculus GN=Plp2 PE=1 SV=1	0	auto - discordant peptide type	0	88.34	ADSERLSAPGCWLACTSFSR	Phospho(S)@3; Carbamidomethyl(C)@11; Carbamidomethyl(C)@15	Phospho(S)@4	cleaved M-A@N-term; missed R-L@5	-0.00728213	2349.98	588.502	2349.99	588.504	4	8	1.1.1.2658.12	32.4798	477.2	243.89	32.36	0.26	1015.18	2.11276	62.2535	243.89	133.47	515.28	152.91
3	8	8	13.16	13.16	13.16	sp|Q9R1Q7|PLP2_MOUSE	Proteolipid protein 2 OS=Mus musculus GN=Plp2 PE=1 SV=1	0	no quant - weak signal	0	99	APGCWLACTSFSR	Carbamidomethyl(C)@4; Carbamidomethyl(C)@8		cleaved S-A@N-term	0.000718571	1511.67	756.84	1511.66	756.84	2	7	1.1.1.2631.40	31.1064	565.55	477.51	31.27	0.31	840.933			477.51	145.68	31.32	146.09
3	8	8	13.16	13.16	13.16	sp|Q9R1Q7|PLP2_MOUSE	Proteolipid protein 2 OS=Mus musculus GN=Plp2 PE=1 SV=1	0	no quant - weak signal	0	99	LSAPGCWLACTSFSR	Carbamidomethyl(C)@6; Carbamidomethyl(C)@10; Label:13C(6)15N(4)(R)@15			-0.000144802	1721.79	861.902	1721.79	861.902	2	15	1.1.1.2656.12	32.4013	6836	565.36	32.72	0.31	689.997			776.37	607.57	565.36	551.21
3	8	8	13.16	13.16	13.16	sp|Q9R1Q7|PLP2_MOUSE	Proteolipid protein 2 OS=Mus musculus GN=Plp2 PE=1 SV=1	0	no quant - weak signal	0	99	LSAPGCWLACTSFSR	Carbamidomethyl(C)@6; Carbamidomethyl(C)@10			0.000947491	1711.78	856.898	1711.78	856.898	2	14	1.1.1.2657.10	32.4448	8305.37	1400.62	32.72	0.31	1026.09			1400.62	576.95	1060.76	523.43
3	8	8	13.16	13.16	13.16	sp|Q9R1Q7|PLP2_MOUSE	Proteolipid protein 2 OS=Mus musculus GN=Plp2 PE=1 SV=1	0	no quant - weak signal	0	99	LSAPGCWLACTSFSR	Carbamidomethyl(C)@6; Carbamidomethyl(C)@10			0.00536895	1711.79	571.603	1711.78	571.601	3	12	1.1.1.2658.10	32.4765	2881.6	545.13	32.72	0.31	1056.11			545.13	327.98	727.55	304.54
3	8	8	13.16	13.16	13.16	sp|Q9R1Q7|PLP2_MOUSE	Proteolipid protein 2 OS=Mus musculus GN=Plp2 PE=1 SV=1	1	auto	0	99	LSAPGCWLACTSFSR	Carbamidomethyl(C)@6; Carbamidomethyl(C)@10; Label:13C(6)15N(4)(R)@15			-0.000144802	1721.79	861.902	1721.79	861.902	2	19	1.1.1.2660.11	32.6106	6836	4735.1	32.72	0.31	2543.22	0.803708	15.6251	5891.57	610.43	4735.1	553.81
3	8	8	13.16	13.16	13.16	sp|Q9R1Q7|PLP2_MOUSE	Proteolipid protein 2 OS=Mus musculus GN=Plp2 PE=1 SV=1	1	auto	0	99	LSAPGCWLACTSFSR	Carbamidomethyl(C)@6; Carbamidomethyl(C)@10			0.000947491	1711.78	856.898	1711.78	856.898	2	15	1.1.1.2661.23	32.6553	8305.37	7245.09	32.72	0.31	2779.69	0.833727	11.6249	7245.09	569.9	6040.43	517.03
3	8	8	13.16	13.16	13.16	sp|Q9R1Q7|PLP2_MOUSE	Proteolipid protein 2 OS=Mus musculus GN=Plp2 PE=1 SV=1	1	auto	0	99	LSAPGCWLACTSFSR	Carbamidomethyl(C)@6; Carbamidomethyl(C)@10; Label:13C(6)15N(4)(R)@15			-0.000144802	1721.79	861.902	1721.79	861.902	2	19	1.1.1.2664.10	32.8047	6836	6205.78	32.72	0.31	3188.87	0.848202	12.0688	7316.39	603.04	6205.78	547.1
3	8	8	13.16	13.16	13.16	sp|Q9R1Q7|PLP2_MOUSE	Proteolipid protein 2 OS=Mus musculus GN=Plp2 PE=1 SV=1	1	auto	0	99	LSAPGCWLACTSFSR	Carbamidomethyl(C)@6; Carbamidomethyl(C)@10			0.000947491	1711.78	856.898	1711.78	856.898	2	18	1.1.1.2665.29	32.8613	8305.37	5795.92	32.72	0.31	2681.84	0.872676	13.8565	5795.92	556.75	5057.96	505.11
3	8	8	13.16	13.16	13.16	sp|Q9R1Q7|PLP2_MOUSE	Proteolipid protein 2 OS=Mus musculus GN=Plp2 PE=1 SV=1	1	auto	0	99	LSAPGCWLACTSFSR	Carbamidomethyl(C)@6; Carbamidomethyl(C)@10; Label:13C(6)15N(4)(R)@15			0.000862552	1721.79	574.937	1721.79	574.937	3	11	1.1.1.2666.6	32.8863	2484.47	1698.78	32.72	0.36	1443.98	1.1219	29.7289	1514.2	346.79	1698.78	322
3	8	8	13.16	13.16	13.16	sp|Q9R1Q7|PLP2_MOUSE	Proteolipid protein 2 OS=Mus musculus GN=Plp2 PE=1 SV=1	1	auto	0	99	LSAPGCWLACTSFSR	Carbamidomethyl(C)@6; Carbamidomethyl(C)@10; Label:13C(6)15N(4)(R)@15			-0.000144802	1721.79	861.902	1721.79	861.902	2	13	1.1.1.2668.21	33.0173	6836	2067.64	32.72	0.31	1814.18	0.939888	36.4267	2199.88	576.56	2067.64	523.08
3	8	8	13.16	13.16	13.16	sp|Q9R1Q7|PLP2_MOUSE	Proteolipid protein 2 OS=Mus musculus GN=Plp2 PE=1 SV=1	0	no quant - weak signal	0	99	LSAPGCWLACTSFSR	Carbamidomethyl(C)@6; Carbamidomethyl(C)@10			0.000947491	1711.78	856.898	1711.78	856.898	2	16	1.1.1.2669.13	33.0731	8305.37	1412.45	32.72	0.31	1156.08			1412.45	591.08	1349.56	536.25
3	8	8	13.16	13.16	13.16	sp|Q9R1Q7|PLP2_MOUSE	Proteolipid protein 2 OS=Mus musculus GN=Plp2 PE=1 SV=1	0	no quant - weak signal	0	99	LSAPGCWLACTSFSR	Carbamidomethyl(C)@6; Carbamidomethyl(C)@10			0.000947491	1711.78	856.898	1711.78	856.898	2	11	1.1.1.2673.6	33.2686	8305.37	244.68	32.72	0.31	536.208			244.68	712.21	401.7	646.14
3	8	8	13.16	13.16	13.16	sp|Q9R1Q7|PLP2_MOUSE	Proteolipid protein 2 OS=Mus musculus GN=Plp2 PE=1 SV=1	0	no quant - weak signal	0	99	LSAPGCWLACTSFSR	Carbamidomethyl(C)@6; Carbamidomethyl(C)@10; Label:13C(6)15N(4)(R)@15			0.000862552	1721.79	574.937	1721.79	574.937	3	8	1.1.1.2657.3	32.4215	2484.47	424.28	32.72	0.36	674.211			339.91	339.84	424.28	315.56
3	8	8	13.16	13.16	13.16	sp|Q9R1Q7|PLP2_MOUSE	Proteolipid protein 2 OS=Mus musculus GN=Plp2 PE=1 SV=1	0	no quant - weak signal	0	98.34	LSAPGCWLACTSFSR	Carbamidomethyl(C)@6; Dioxidation(W)@7; Carbamidomethyl(C)@10			0.00261351	1743.77	872.894	1743.77	872.893	2	8	1.1.1.2621.25	30.5952	184.03	147.23	30.66	0.16	578.359			147.23	86.31	115.92	83.65
3	8	8	13.16	13.16	13.16	sp|Q9R1Q7|PLP2_MOUSE	Proteolipid protein 2 OS=Mus musculus GN=Plp2 PE=1 SV=1	0	no quant - weak signal	0	98.34	LSAPGCWLACTSFSR	Carbamidomethyl(C)@6; Carbamidomethyl(C)@10; Label:13C(6)15N(4)(R)@15			0.000862552	1721.79	574.937	1721.79	574.937	3	7	1.1.1.2670.6	33.0913	2484.47	462.02	32.72	0.36	866.401			376.16	327.87	462.02	304.44
3	8	8	13.16	13.16	13.16	sp|Q9R1Q7|PLP2_MOUSE	Proteolipid protein 2 OS=Mus musculus GN=Plp2 PE=1 SV=1	0	no quant - weak signal	0	88.34	LSAPGCWLACTSFSR	Carbamidomethyl(C)@6; Carbamidomethyl(C)@10; Label:13C(6)15N(4)(R)@15			-0.000144802	1721.79	861.902	1721.79	861.902	2	6	1.1.1.2676.9	33.4278	6836	179.93	32.72	0.31	621.474			204.67	685.56	179.93	621.96
3	8	8	13.16	13.16	13.16	sp|Q9R1Q7|PLP2_MOUSE	Proteolipid protein 2 OS=Mus musculus GN=Plp2 PE=1 SV=1	0	no quant - weak signal	0	99	SAPGCWLACTSFSR	Carbamidomethyl(C)@5; Carbamidomethyl(C)@9; Label:13C(6)15N(4)(R)@14		cleaved L-S@N-term	-0.00173247	1608.7	805.359	1608.71	805.36	2	7	1.1.1.2626.28	30.8545	615.08	273.04	31.07	0.36	876.397			0	0	273.04	171.46
3	8	8	13.16	13.16	13.16	sp|Q9R1Q7|PLP2_MOUSE	Proteolipid protein 2 OS=Mus musculus GN=Plp2 PE=1 SV=1	0	no quant - weak signal	0	65.24	SAPGCWLACTSFSR	Carbamidomethyl(C)@5; Carbamidomethyl(C)@9; Label:13C(6)15N(4)(R)@14		cleaved L-S@N-term	-0.00173247	1608.7	805.359	1608.71	805.36	2	6	1.1.1.2634.30	31.2652	615.08	241.15	31.07	0.36	685.658			0	0	241.15	167.47
4	8	8	11.73	11.73	11.73	sp|P60710|ACTB_MOUSE	Actin, cytoplasmic 1 OS=Mus musculus GN=Actb PE=1 SV=1	0	no quant - weak signal	2	99	DDDIAALVVDNGSGMCK	Acetyl@N-term; Carbamidomethyl(C)@16	Acetyl@2	cleaved M-D@N-term	-0.00428826	1820.79	911.401	1820.79	911.403	2	16	1.1.1.2567.39	27.8375	895.8	438.01	27.69	0.41	908.082			438.01	190.08	285.52	168.49
4	8	8	11.73	11.73	11.73	sp|P60710|ACTB_MOUSE	Actin, cytoplasmic 1 OS=Mus musculus GN=Actb PE=1 SV=1	0	no quant - weak signal	2	99	DDDIAALVVDNGSGMCKAGFAGDDAPR	Acetyl@N-term; Carbamidomethyl(C)@16	Acetyl@2	cleaved M-D@N-term; missed K-A@17	0.026537	2778.25	927.09	2778.22	927.081	3	13	1.1.1.2632.22	31.1669	43.1657	43.1657			718.603			0	0	0	0
4	8	8	11.73	11.73	11.73	sp|P60710|ACTB_MOUSE	Actin, cytoplasmic 1 OS=Mus musculus GN=Actb PE=1 SV=1	0	auto - discordant peptide type	2	99	MDDDIAALVVDNGSGMCK	Oxidation(M)@1; Dethiomethyl(M)@16; Carbamidomethyl(C)@17			0.000261881	1877.81	939.914	1877.81	939.914	2	10	1.1.1.2611.36	30.0811	2387.4	1921.15	29.99	0.31	1267.06	0.717013	26.6848	1921.15	322.51	1377.49	285.73
4	8	8	11.73	11.73	11.73	sp|P60710|ACTB_MOUSE	Actin, cytoplasmic 1 OS=Mus musculus GN=Actb PE=1 SV=1	0	no quant - weak signal	2	99	SYELPDGQVITIGNER				-0.00397298	1789.88	895.948	1789.88	895.95	2	8	1.1.1.2618.27	30.4427	409.28	388.59	30.45	0.21	842.862			388.59	131.96	0	0
4	8	8	11.73	11.73	11.73	sp|P60710|ACTB_MOUSE	Actin, cytoplasmic 1 OS=Mus musculus GN=Actb PE=1 SV=1	0	no quant - weak signal	0	99	DDDIAALVVDNGSGMCK	Acetyl@N-term; Deamidated(N)@11; Carbamidomethyl(C)@16; Label:13C(6)15N(2)(K)@17	Acetyl@2	cleaved M-D@N-term	0.00208437	1829.79	915.903	1829.79	915.902	2	15	1.1.1.2540.32	26.4572	321.25	254.65	26.62	0.56	802.529			76.69	146.2	254.65	119.51
4	8	8	11.73	11.73	11.73	sp|P60710|ACTB_MOUSE	Actin, cytoplasmic 1 OS=Mus musculus GN=Actb PE=1 SV=1	0	auto - discordant peptide type	0	99	DDDIAALVVDNGSGMCK	Acetyl@N-term; Deamidated(N)@11; Carbamidomethyl(C)@16	Acetyl@2	cleaved M-D@N-term	-0.00112686	1821.78	911.895	1821.78	911.895	2	17	1.1.1.2544.41	26.6569	480.76	464.92	26.67	0.51	919.426	0.632905	51.8046	464.92	147.45	294.25	120.53
4	8	8	11.73	11.73	11.73	sp|P60710|ACTB_MOUSE	Actin, cytoplasmic 1 OS=Mus musculus GN=Actb PE=1 SV=1	0	auto - discordant peptide type	0	99	DDDIAALVVDNGSGMCK	Acetyl@N-term; Deamidated(N)@11; Carbamidomethyl(C)@16; Label:13C(6)15N(2)(K)@17	Acetyl@2	cleaved M-D@N-term	0.00208437	1829.79	915.903	1829.79	915.902	2	15	1.1.1.2544.42	26.6586	321.25	293.5	26.62	0.56	930.421	0.628264	51.7946	467.16	147.45	293.5	120.53
4	8	8	11.73	11.73	11.73	sp|P60710|ACTB_MOUSE	Actin, cytoplasmic 1 OS=Mus musculus GN=Actb PE=1 SV=1	0	no quant - weak signal	0	99	DDDIAALVVDNGSGMCK	Acetyl@N-term; Deamidated(N)@11; Carbamidomethyl(C)@16; Label:13C(6)15N(2)(K)@17	Acetyl@2	cleaved M-D@N-term	0.00208437	1829.79	915.903	1829.79	915.902	2	13	1.1.1.2548.41	26.8661	321.25	228.15	26.62	0.56	723.969			380.73	133.48	228.15	109.11
4	8	8	11.73	11.73	11.73	sp|P60710|ACTB_MOUSE	Actin, cytoplasmic 1 OS=Mus musculus GN=Actb PE=1 SV=1	0	auto - discordant peptide type	0	99	DDDIAALVVDNGSGMCK	Acetyl@N-term; Deamidated(N)@11; Carbamidomethyl(C)@16	Acetyl@2	cleaved M-D@N-term	-0.00112686	1821.78	911.895	1821.78	911.895	2	14	1.1.1.2549.42	26.9174	480.76	375.2	26.67	0.51	752.805	0.707676	54.3979	375.2	133.59	265.52	109.2
4	8	8	11.73	11.73	11.73	sp|P60710|ACTB_MOUSE	Actin, cytoplasmic 1 OS=Mus musculus GN=Actb PE=1 SV=1	0	auto - discordant peptide type	0	99	DDDIAALVVDNGSGMCK	Acetyl@N-term; Carbamidomethyl(C)@16	Acetyl@2	cleaved M-D@N-term	-0.00428826	1820.79	911.401	1820.79	911.403	2	16	1.1.1.2558.30	27.376	895.8	530.06	27.69	0.41	859.355	0.741256	54.3402	530.06	184.77	392.91	163.79
4	8	8	11.73	11.73	11.73	sp|P60710|ACTB_MOUSE	Actin, cytoplasmic 1 OS=Mus musculus GN=Actb PE=1 SV=1	0	auto - discordant peptide type	0	99	DDDIAALVVDNGSGMCK	Acetyl@N-term; Carbamidomethyl(C)@16; Label:13C(6)15N(2)(K)@17	Acetyl@2	cleaved M-D@N-term	-0.00229771	1828.8	915.409	1828.81	915.41	2	17	1.1.1.2559.41	27.4305	703.92	529.88	27.69	0.41	978.598	0.776119	41.3399	682.73	185.92	529.88	164.81
4	8	8	11.73	11.73	11.73	sp|P60710|ACTB_MOUSE	Actin, cytoplasmic 1 OS=Mus musculus GN=Actb PE=1 SV=1	0	auto - discordant peptide type	0	99	DDDIAALVVDNGSGMCK	Acetyl@N-term; Carbamidomethyl(C)@16	Acetyl@2	cleaved M-D@N-term	-0.00428826	1820.79	911.401	1820.79	911.403	2	14	1.1.1.2563.47	27.6327	895.8	861.94	27.69	0.41	1003.21	0.749878	33.3276	861.94	185.53	646.35	164.46
4	8	8	11.73	11.73	11.73	sp|P60710|ACTB_MOUSE	Actin, cytoplasmic 1 OS=Mus musculus GN=Actb PE=1 SV=1	0	auto - discordant peptide type	0	99	DDDIAALVVDNGSGMCK	Acetyl@N-term; Carbamidomethyl(C)@16; Label:13C(6)15N(2)(K)@17	Acetyl@2	cleaved M-D@N-term	-0.00229771	1828.8	915.409	1828.81	915.41	2	13	1.1.1.2563.48	27.6344	703.92	644.11	27.69	0.41	1031.47	0.746907	33.3883	862.37	185.53	644.11	164.46
4	8	8	11.73	11.73	11.73	sp|P60710|ACTB_MOUSE	Actin, cytoplasmic 1 OS=Mus musculus GN=Actb PE=1 SV=1	0	no quant - weak signal	0	99	DDDIAALVVDNGSGMCK	Acetyl@N-term; Deamidated(N)@11; Carbamidomethyl(C)@16; Label:13C(6)15N(2)(K)@17	Acetyl@2	cleaved M-D@N-term	0.0114837	1829.8	915.908	1829.79	915.902	2	12	1.1.1.2568.25	27.8887	389.82	252.63	27.74	0.26	950.359			0	0	252.63	155.15
4	8	8	11.73	11.73	11.73	sp|P60710|ACTB_MOUSE	Actin, cytoplasmic 1 OS=Mus musculus GN=Actb PE=1 SV=1	0	no quant - weak signal	0	79.1	DDDIAALVVDNGSGMCK	Acetyl@N-term; Carbamidomethyl(D)@10; Carbamidomethyl(C)@16	Acetyl@2	cleaved M-D@N-term	0.000261881	1877.81	939.914	1877.81	939.914	2	9	1.1.1.2615.41	30.2877	2387.4	571.42	29.99	0.31	741.311			571.42	321.99	443.37	285.27
4	8	8	11.73	11.73	11.73	sp|P60710|ACTB_MOUSE	Actin, cytoplasmic 1 OS=Mus musculus GN=Actb PE=1 SV=1	0	no quant - weak signal	0	65.24	DDDIAALVVDNGSGMCK	Acetyl@N-term; Carbamidomethyl(S)@13; Carbamidomethyl(C)@16	Acetyl@2	cleaved M-D@N-term	0.000261881	1877.81	939.914	1877.81	939.914	2	8	1.1.1.2615.41	30.2877	2387.4	571.42	29.99	0.31	741.311			571.42	321.99	443.37	285.27
4	8	8	11.73	11.73	11.73	sp|P60710|ACTB_MOUSE	Actin, cytoplasmic 1 OS=Mus musculus GN=Actb PE=1 SV=1	0	no quant - weak signal	0	21.89	DDDIAALVVDNGSGMCK	Acetyl@N-term; Deamidated(N)@11; Carbamidomethyl(C)@16	Acetyl@2	cleaved M-D@N-term	-0.00112686	1821.78	911.895	1821.78	911.895	2	7	1.1.1.2554.49	27.1729	480.76	64.57	26.67	0.51	637.03			64.57	137.54	109.55	124.64
4	8	8	11.73	11.73	11.73	sp|P60710|ACTB_MOUSE	Actin, cytoplasmic 1 OS=Mus musculus GN=Actb PE=1 SV=1	0	no quant - weak signal	0	99	DDDIAALVVDNGSGMCKAGFAGDDAPR	Acetyl@N-term; Carbamidomethyl(C)@16	Acetyl@2	cleaved M-D@N-term; missed K-A@17	0.0421009	2778.26	927.096	2778.22	927.081	3	17	1.1.1.2651.17	32.1385	41.7707	41.7707			814.357			0	0	0	0
4	8	8	11.73	11.73	11.73	sp|P60710|ACTB_MOUSE	Actin, cytoplasmic 1 OS=Mus musculus GN=Actb PE=1 SV=1	0	no quant - weak signal	0	99	DDDIAALVVDNGSGMCKAGFAGDDAPR	Acetyl@N-term; Oxidation(M)@15; Carbamidomethyl(C)@16; Carbamyl(K)@17	Acetyl@2	cleaved M-D@N-term; missed K-A@17	0.00117866	2837.22	946.749	2837.22	946.748	3	11	1.1.1.2662.16	32.7088	446.56	320.3	32.76	0.15	694.114			320.3	140.28	0	0
4	8	8	11.73	11.73	11.73	sp|P60710|ACTB_MOUSE	Actin, cytoplasmic 1 OS=Mus musculus GN=Actb PE=1 SV=1	0	no quant - weak signal	0	99	DDDIAALVVDNGSGMCKAGFAGDDAPR	Acetyl@N-term; Deamidated(N)@11; Carbamidomethyl(S)@13; Carbamidomethyl(C)@16; Label:13C(6)15N(2)(K)@17; Label:13C(6)15N(4)(R)@27	Acetyl@2	cleaved M-D@N-term; missed K-A@17	0.0186536	2854.27	952.43	2854.25	952.424	3	14	1.1.1.2662.17	32.7113	362.38	339.2	32.72	0.1	742.042			0	0	339.2	125.77
4	8	8	11.73	11.73	11.73	sp|P60710|ACTB_MOUSE	Actin, cytoplasmic 1 OS=Mus musculus GN=Actb PE=1 SV=1	0	no quant - weak signal	0	99	DDDIAALVVDNGSGMCKAGFAGDDAPR	Acetyl@N-term; Carbamidomethyl(C)@16; Carbamidomethyl(K)@17	Acetyl@2	cleaved M-D@N-term; missed K-A@17	-0.00349931	2835.24	946.087	2835.24	946.089	3	10	1.1.1.2674.15	33.32	698.47	535.22	33.43	0.25	640.59			535.22	211.86	0	0
4	8	8	11.73	11.73	11.73	sp|P60710|ACTB_MOUSE	Actin, cytoplasmic 1 OS=Mus musculus GN=Actb PE=1 SV=1	0	no quant - weak signal	0	99	DDDIAALVVDNGSGMCKAGFAGDDAPR	Acetyl@N-term; Carbamidomethyl(D)@10; Carbamidomethyl(C)@16; Label:13C(6)15N(2)(K)@17; Label:13C(6)15N(4)(R)@27	Acetyl@2	cleaved M-D@N-term; missed K-A@17	0.0278182	2853.29	952.105	2853.27	952.096	3	15	1.1.1.2677.11	33.4744	50.0252	50.0252			829.681			586.93	186.93	0	0
4	8	8	11.73	11.73	11.73	sp|P60710|ACTB_MOUSE	Actin, cytoplasmic 1 OS=Mus musculus GN=Actb PE=1 SV=1	0	no quant - weak signal	0	99	DDDIAALVVDNGSGMCKAGFAGDDAPR	Acetyl@N-term; Carbamidomethyl(S)@13; Carbamidomethyl(C)@16; Label:13C(6)15N(2)(K)@17; Label:13C(6)15N(4)(R)@27	Acetyl@2	cleaved M-D@N-term; missed K-A@17	0.0278182	2853.29	952.105	2853.27	952.096	3	15	1.1.1.2677.11	33.4744	50.0252	50.0252			829.681			586.93	186.93	0	0
4	8	8	11.73	11.73	11.73	sp|P60710|ACTB_MOUSE	Actin, cytoplasmic 1 OS=Mus musculus GN=Actb PE=1 SV=1	0	no quant - weak signal	0	99	DDDIAALVVDNGSGMCKAGFAGDDAPR	Acetyl@N-term; Carbamidomethyl(C)@16; Carbamidomethyl(K)@17	Acetyl@2	cleaved M-D@N-term; missed K-A@17	-0.00349931	2835.24	946.087	2835.24	946.089	3	13	1.1.1.2678.11	33.5213	698.47	456.18	33.43	0.25	560.165			456.18	177.45	0	0
4	8	8	11.73	11.73	11.73	sp|P60710|ACTB_MOUSE	Actin, cytoplasmic 1 OS=Mus musculus GN=Actb PE=1 SV=1	0	no quant - weak signal	0	99	DDDIAALVVDNGSGMCKAGFAGDDAPR	Acetyl@N-term; Carbamidomethyl(D)@10; Carbamidomethyl(C)@16	Acetyl@2	cleaved M-D@N-term; missed K-A@17	-0.00349931	2835.24	946.087	2835.24	946.089	3	13	1.1.1.2678.11	33.5213	698.47	456.18	33.43	0.25	560.165			456.18	177.45	0	0
4	8	8	11.73	11.73	11.73	sp|P60710|ACTB_MOUSE	Actin, cytoplasmic 1 OS=Mus musculus GN=Actb PE=1 SV=1	0	no quant - weak signal	0	99	DDDIAALVVDNGSGMCKAGFAGDDAPR	Acetyl@N-term; Carbamidomethyl(C)@16; Carbamidomethyl(D)@23	Acetyl@2	cleaved M-D@N-term; missed K-A@17	-0.00349931	2835.24	946.087	2835.24	946.089	3	10	1.1.1.2674.15	33.32	698.47	535.22	33.43	0.25	640.59			535.22	211.86	0	0
4	8	8	11.73	11.73	11.73	sp|P60710|ACTB_MOUSE	Actin, cytoplasmic 1 OS=Mus musculus GN=Actb PE=1 SV=1	0	no quant - weak signal	0	99	DDDIAALVVDNGSGMCKAGFAGDDAPR	Acetyl@N-term; Carbamidomethyl(D)@10; Carbamidomethyl(C)@16	Acetyl@2	cleaved M-D@N-term; missed K-A@17	-0.00349931	2835.24	946.087	2835.24	946.089	3	10	1.1.1.2674.15	33.32	698.47	535.22	33.43	0.25	640.59			535.22	211.86	0	0
4	8	8	11.73	11.73	11.73	sp|P60710|ACTB_MOUSE	Actin, cytoplasmic 1 OS=Mus musculus GN=Actb PE=1 SV=1	0	no quant - weak signal	0	98.34	DDDIAALVVDNGSGMCKAGFAGDDAPR	Acetyl@N-term; Carbamidomethyl(S)@13; Carbamidomethyl(C)@16	Acetyl@2	cleaved M-D@N-term; missed K-A@17	-0.00349931	2835.24	946.087	2835.24	946.089	3	10	1.1.1.2674.15	33.32	698.47	535.22	33.43	0.25	640.59			535.22	211.86	0	0
4	8	8	11.73	11.73	11.73	sp|P60710|ACTB_MOUSE	Actin, cytoplasmic 1 OS=Mus musculus GN=Actb PE=1 SV=1	0	no quant - weak signal	0	98.34	DDDIAALVVDNGSGMCKAGFAGDDAPR	Acetyl@N-term; Carbamidomethyl(S)@13; Carbamidomethyl(C)@16	Acetyl@2	cleaved M-D@N-term; missed K-A@17	-0.00349931	2835.24	946.087	2835.24	946.089	3	13	1.1.1.2678.11	33.5213	698.47	456.18	33.43	0.25	560.165			456.18	177.45	0	0
4	8	8	11.73	11.73	11.73	sp|P60710|ACTB_MOUSE	Actin, cytoplasmic 1 OS=Mus musculus GN=Actb PE=1 SV=1	0	no quant - weak signal	0	79.1	DDDIAALVVDNGSGMCKAGFAGDDAPR	Acetyl@N-term; Carbamidomethyl(D)@10; Deamidated(N)@11; Carbamidomethyl(C)@16; Label:13C(6)15N(2)(K)@17; Label:13C(6)15N(4)(R)@27	Acetyl@2	cleaved M-D@N-term; missed K-A@17	0.0186536	2854.27	952.43	2854.25	952.424	3	13	1.1.1.2662.17	32.7113	362.38	339.2	32.72	0.1	742.042			0	0	339.2	125.77
4	8	8	11.73	11.73	11.73	sp|P60710|ACTB_MOUSE	Actin, cytoplasmic 1 OS=Mus musculus GN=Actb PE=1 SV=1	0	no quant - weak signal	0	79.1	DDDIAALVVDNGSGMCKAGFAGDDAPR	Acetyl@N-term; Carbamidomethyl(C)@16; Label:13C(6)15N(2)(K)@17; Label:13C(6)15N(4)(R)@27	Acetyl@2	cleaved M-D@N-term; missed K-A@17	0.0523617	2796.3	933.106	2796.24	933.089	3	8	1.1.1.2663.18	32.7627	44.2731	44.2731			516.049			0	0	0	0
4	8	8	11.73	11.73	11.73	sp|P60710|ACTB_MOUSE	Actin, cytoplasmic 1 OS=Mus musculus GN=Actb PE=1 SV=1	0	auto - discordant peptide type	0	99	MDDDIAALVVDNGSGMCK	Oxidation(M)@1; Deamidated(N)@12; Dethiomethyl(M)@16; Carbamidomethyl(C)@17			0.00550151	1878.8	940.409	1878.8	940.406	2	10	1.1.1.2591.25	29.0578	1043.09	985.43	29.17	0.41	973.4	0.548065	34.5758	985.43	207.39	540.08	148.16
4	8	8	11.73	11.73	11.73	sp|P60710|ACTB_MOUSE	Actin, cytoplasmic 1 OS=Mus musculus GN=Actb PE=1 SV=1	0	auto - discordant peptide type	0	99	MDDDIAALVVDNGSGMCK	Oxidation(M)@1; Dethiomethyl(M)@16; Carbamidomethyl(C)@17; Label:13C(6)15N(2)(K)@18			0.00105648	1885.83	943.922	1885.83	943.921	2	11	1.1.1.2609.43	29.9814	1873.96	1849.7	29.99	0.26	1315.99	0.791742	20.4404	2336.24	318.2	1849.7	281.92
4	8	8	11.73	11.73	11.73	sp|P60710|ACTB_MOUSE	Actin, cytoplasmic 1 OS=Mus musculus GN=Actb PE=1 SV=1	0	auto - discordant peptide type	0	99	MDDDIAALVVDNGSGMCK	Oxidation(M)@1; Dethiomethyl(M)@16; Carbamidomethyl(C)@17			0.000261881	1877.81	939.914	1877.81	939.914	2	9	1.1.1.2607.43	29.8751	2387.4	1641.5	29.99	0.31	1456.79	0.852348	27.6481	1641.5	314.65	1399.13	278.77
4	8	8	11.73	11.73	11.73	sp|P60710|ACTB_MOUSE	Actin, cytoplasmic 1 OS=Mus musculus GN=Actb PE=1 SV=1	0	auto - discordant peptide type	0	99	MDDDIAALVVDNGSGMCK	Oxidation(M)@1; Dethiomethyl(M)@16; Carbamidomethyl(C)@17; Label:13C(6)15N(2)(K)@18			0.00105648	1885.83	943.922	1885.83	943.921	2	9	1.1.1.2605.39	29.7703	1873.96	766.48	29.99	0.26	788.538	0.766557	47.9513	999.9	313.72	766.48	277.94
4	8	8	11.73	11.73	11.73	sp|P60710|ACTB_MOUSE	Actin, cytoplasmic 1 OS=Mus musculus GN=Actb PE=1 SV=1	0	no quant - weak signal	0	65.24	SYELPDGQVITIGNER				-0.00831078	1789.88	597.633	1789.88	597.635	3	5	1.1.1.2618.15	30.4228	363.31	232.27	30.56	0.31	884.043			232.27	124.33	0	0
5	8	8	9.486	9.486	9.486	sp|O35566|CD151_MOUSE	CD151 antigen OS=Mus musculus GN=Cd151 PE=1 SV=2	0	auto - discordant peptide type	2	99	PDSCCKTMVAGCGKR	Carbamidomethyl(C)@4; Carbamidomethyl(C)@5; Carbamidomethyl(C)@12		cleaved V-P@N-term; missed K-T@6; missed K-R@14	0.00151581	1725.74	576.255	1725.74	576.255	3	10	1.1.1.2652.9	32.1725	863.14	446.1	32.05	0.36	953.891	1.52103	51.8752	446.1	193.9	678.53	192.13
5	8	8	9.486	9.486	9.486	sp|O35566|CD151_MOUSE	CD151 antigen OS=Mus musculus GN=Cd151 PE=1 SV=2	0	no quant - weak signal	2	99	SGEADSRVVPDSCCKTMVAGCGKR	Carbamidomethyl(C)@13; Carbamidomethyl(C)@14; Carbamidomethyl(C)@21		missed R-V@7; missed K-T@15; missed K-R@23	0.0010993	2626.17	657.551	2626.17	657.55	4	12	1.1.1.2674.4	33.2925	2427.37	975.83	33.43	0.2	839.895			975.83	394.95	786.35	357.29
5	8	8	9.486	9.486	9.486	sp|O35566|CD151_MOUSE	CD151 antigen OS=Mus musculus GN=Cd151 PE=1 SV=2	1	auto	2	99	VVPDSCCKTMVAGCGK	Carbamidomethyl(C)@6; Carbamidomethyl(C)@7; Label:13C(6)15N(2)(K)@8; Carbamidomethyl(C)@14; Label:13C(6)15N(2)(K)@16		missed K-T@8	-0.00565829	1783.8	595.607	1783.81	595.609	3	8	1.1.1.2589.20	28.9323	802.94	775.87	28.96	0.56	1027.08	0.935629	32.697	829.25	189.73	775.87	181.23
5	8	8	9.486	9.486	9.486	sp|O35566|CD151_MOUSE	CD151 antigen OS=Mus musculus GN=Cd151 PE=1 SV=2	0	no quant - weak signal	2	99	VVPDSCCKTMVAGCGKR	Carbamidomethyl(C)@6; Carbamidomethyl(C)@7; Carbamidomethyl(C)@14		missed K-T@8; missed K-R@16	0.00121746	1923.88	481.977	1923.88	481.977	4	11	1.1.1.2663.3	32.7268	11560.5	680.4	32	0.46	1695.23			680.4	715.42	642.67	645.4
5	8	8	9.486	9.486	9.486	sp|O35566|CD151_MOUSE	CD151 antigen OS=Mus musculus GN=Cd151 PE=1 SV=2	0	auto - discordant peptide type	0	99	PDSCCKTMVAGCGKR	Carbamidomethyl(C)@4; Carbamidomethyl(C)@5; Label:13C(6)15N(2)(K)@6; Carbamidomethyl(C)@12; Label:13C(6)15N(2)(K)@14; Label:13C(6)15N(4)(R)@15		cleaved V-P@N-term; missed K-T@6; missed K-R@14	0.00165742	1751.78	584.934	1751.78	584.933	3	8	1.1.1.2647.13	31.92	795.97	681.12	32.05	0.36	751.756	1.2684	45.0114	536.99	190.48	681.12	188.73
5	8	8	9.486	9.486	9.486	sp|O35566|CD151_MOUSE	CD151 antigen OS=Mus musculus GN=Cd151 PE=1 SV=2	0	auto - discordant peptide type	0	99	PDSCCKTMVAGCGKR	Carbamidomethyl(C)@4; Carbamidomethyl(C)@5; Label:13C(6)15N(2)(K)@6; Carbamidomethyl(C)@12; Label:13C(6)15N(2)(K)@14; Label:13C(6)15N(4)(R)@15		cleaved V-P@N-term; missed K-T@6; missed K-R@14	0.00165742	1751.78	584.934	1751.78	584.933	3	7	1.1.1.2650.14	32.0658	795.97	789	32.05	0.36	1016.55	0.938024	30.727	841.13	177.68	789	176.06
5	8	8	9.486	9.486	9.486	sp|O35566|CD151_MOUSE	CD151 antigen OS=Mus musculus GN=Cd151 PE=1 SV=2	0	auto - discordant peptide type	0	99	PDSCCKTMVAGCGKR	Carbamidomethyl(C)@4; Carbamidomethyl(C)@5; Label:13C(6)15N(2)(K)@6; Carbamidomethyl(C)@12; Label:13C(6)15N(2)(K)@14; Label:13C(6)15N(4)(R)@15		cleaved V-P@N-term; missed K-T@6; missed K-R@14	0.00165742	1751.78	584.934	1751.78	584.933	3	8	1.1.1.2651.10	32.1219	795.97	757.76	32.05	0.36	848.26	1.10029	37.2158	688.69	190.46	757.76	188.71
5	8	8	9.486	9.486	9.486	sp|O35566|CD151_MOUSE	CD151 antigen OS=Mus musculus GN=Cd151 PE=1 SV=2	0	auto - discordant peptide type	0	88.34	PDSCCKTMVAGCGKR	Carbamidomethyl(C)@4; Carbamidomethyl(C)@5; Carbamidomethyl(C)@12		cleaved V-P@N-term; missed K-T@6; missed K-R@14	0.00151581	1725.74	576.255	1725.74	576.255	3	7	1.1.1.2648.10	31.9665	863.14	615	32.05	0.36	1150.02	1.18379	40.7462	615	192.16	728.03	190.4
5	8	8	9.486	9.486	9.486	sp|O35566|CD151_MOUSE	CD151 antigen OS=Mus musculus GN=Cd151 PE=1 SV=2	0	no quant - weak signal	0	99	SGEADSRVVPDSCCKTMVAGCGKR	Label:13C(6)15N(4)(R)@7; Carbamidomethyl(C)@13; Carbamidomethyl(C)@14; Label:13C(6)15N(2)(K)@15; Carbamidomethyl(C)@21; Label:13C(6)15N(2)(K)@23; Label:13C(6)15N(4)(R)@24		missed R-V@7; missed K-T@15; missed K-R@23	-0.00583388	2662.21	666.56	2662.22	666.562	4	16	1.1.1.2674.5	33.295	1986.54	821.92	33.43	0.2	1153.95			1006.53	394.95	821.92	357.29
5	8	8	9.486	9.486	9.486	sp|O35566|CD151_MOUSE	CD151 antigen OS=Mus musculus GN=Cd151 PE=1 SV=2	1	auto	0	99	SGEADSRVVPDSCCKTMVAGCGKR	Label:13C(6)15N(4)(R)@7; Carbamidomethyl(C)@13; Carbamidomethyl(C)@14; Label:13C(6)15N(2)(K)@15; Carbamidomethyl(C)@21; Label:13C(6)15N(2)(K)@23; Label:13C(6)15N(4)(R)@24		missed R-V@7; missed K-T@15; missed K-R@23	-0.00583388	2662.21	666.56	2662.22	666.562	4	17	1.1.1.2675.5	33.3455	1986.54	1450.14	33.43	0.2	1141.5	0.892553	33.9551	1624.71	387.46	1450.14	350.51
5	8	8	9.486	9.486	9.486	sp|O35566|CD151_MOUSE	CD151 antigen OS=Mus musculus GN=Cd151 PE=1 SV=2	1	auto	0	99	SGEADSRVVPDSCCKTMVAGCGKR	Carbamidomethyl(C)@13; Carbamidomethyl(C)@14; Carbamidomethyl(C)@21		missed R-V@7; missed K-T@15; missed K-R@23	0.0010993	2626.17	657.551	2626.17	657.55	4	25	1.1.1.2677.3	33.4436	2427.37	2368.46	33.43	0.2	2129.17	0.812355	22.0208	2368.46	348.47	1924.03	315.24
5	8	8	9.486	9.486	9.486	sp|O35566|CD151_MOUSE	CD151 antigen OS=Mus musculus GN=Cd151 PE=1 SV=2	1	auto	0	99	SGEADSRVVPDSCCKTMVAGCGKR	Label:13C(6)15N(4)(R)@7; Carbamidomethyl(C)@13; Carbamidomethyl(C)@14; Label:13C(6)15N(2)(K)@15; Carbamidomethyl(C)@21; Label:13C(6)15N(2)(K)@23; Label:13C(6)15N(4)(R)@24		missed R-V@7; missed K-T@15; missed K-R@23	-0.00583388	2662.21	666.56	2662.22	666.562	4	12	1.1.1.2679.7	33.5531	1986.54	1070.73	33.43	0.2	890.021	0.794275	36.8624	1348.06	327.86	1070.73	296.6
5	8	8	9.486	9.486	9.486	sp|O35566|CD151_MOUSE	CD151 antigen OS=Mus musculus GN=Cd151 PE=1 SV=2	0	no quant - weak signal	0	99	SGEADSRVVPDSCCKTMVAGCGKR	Carbamidomethyl(C)@13; Carbamidomethyl(C)@14; Carbamidomethyl(C)@21		missed R-V@7; missed K-T@15; missed K-R@23	0.0010993	2626.17	657.551	2626.17	657.55	4	15	1.1.1.2681.3	33.6516	2427.37	408.81	33.43	0.2	934.075			408.81	404.23	275.42	365.69
5	8	8	9.486	9.486	9.486	sp|O35566|CD151_MOUSE	CD151 antigen OS=Mus musculus GN=Cd151 PE=1 SV=2	1	auto	0	99	VVPDSCCKTMVAGCGK	Carbamidomethyl(C)@6; Carbamidomethyl(C)@7; Carbamidomethyl(C)@14		missed K-T@8	-0.000418409	1767.78	590.266	1767.78	590.266	3	11	1.1.1.2588.14	28.8778	855.05	806.44	28.96	0.61	1311.49	0.905164	33.9532	806.44	188.34	729.96	179.9
5	8	8	9.486	9.486	9.486	sp|O35566|CD151_MOUSE	CD151 antigen OS=Mus musculus GN=Cd151 PE=1 SV=2	0	auto - shared MS/MS	0	99	VVPDSCCKTMVAGCGK	Carbamidomethyl(C)@6; Carbamidomethyl(C)@7; Carbamidomethyl(C)@14		missed K-T@8	-0.000418409	1767.78	590.266	1767.78	590.266	3	10	1.1.1.2593.13	29.1333	855.05	655.25	28.96	0.61	1635.64	1.01787	40.6696	655.25	194.32	666.96	185.62
5	8	8	9.486	9.486	9.486	sp|O35566|CD151_MOUSE	CD151 antigen OS=Mus musculus GN=Cd151 PE=1 SV=2	0	auto - discordant peptide type	0	99	VVPDSCCKTMVAGCGKR	Carbamidomethyl(C)@6; Carbamidomethyl(C)@7; Oxidation(M)@10; Carbamidomethyl(C)@14		missed K-T@8; missed K-R@16	0.000655883	1939.87	485.976	1939.87	485.976	4	7	1.1.1.2633.5	31.1804	829.14	446.93	31.48	0.36	894.058	1.18546	54.167	446.93	177.73	529.82	194.86
5	8	8	9.486	9.486	9.486	sp|O35566|CD151_MOUSE	CD151 antigen OS=Mus musculus GN=Cd151 PE=1 SV=2	0	auto - discordant peptide type	0	99	VVPDSCCKTMVAGCGKR	Carbamidomethyl(C)@6; Carbamidomethyl(C)@7; Label:13C(6)15N(2)(K)@8; Oxidation(M)@10; Carbamidomethyl(C)@14; Label:13C(6)15N(2)(K)@16; Label:13C(6)15N(4)(R)@17		missed K-T@8; missed K-R@16	-0.00408045	1965.91	492.484	1965.91	492.485	4	9	1.1.1.2635.4	31.2875	996.68	884.87	31.38	0.36	923.155	1.8315	46.5216	483.14	192.85	884.87	211.44
5	8	8	9.486	9.486	9.486	sp|O35566|CD151_MOUSE	CD151 antigen OS=Mus musculus GN=Cd151 PE=1 SV=2	0	auto - discordant peptide type	0	99	VVPDSCCKTMVAGCGKR	Carbamidomethyl(C)@6; Carbamidomethyl(C)@7; Oxidation(M)@10; Carbamidomethyl(C)@14		missed K-T@8; missed K-R@16	0.000655883	1939.87	485.976	1939.87	485.976	4	10	1.1.1.2637.10	31.3909	829.14	792.11	31.48	0.36	967.673	1.23795	29.6656	792.11	175.91	980.59	192.87
5	8	8	9.486	9.486	9.486	sp|O35566|CD151_MOUSE	CD151 antigen OS=Mus musculus GN=Cd151 PE=1 SV=2	0	no quant - weak signal	0	99	VVPDSCCKTMVAGCGKR	Carbamidomethyl(C)@6; Carbamidomethyl(C)@7; Carbamidomethyl(C)@14		missed K-T@8; missed K-R@16	0.00121746	1923.88	481.977	1923.88	481.977	4	8	1.1.1.2642.3	31.643	11560.5	1233.11	32	0.46	1163.63			1233.11	711.47	1106.71	641.84
5	8	8	9.486	9.486	9.486	sp|O35566|CD151_MOUSE	CD151 antigen OS=Mus musculus GN=Cd151 PE=1 SV=2	0	no quant - weak signal	0	99	VVPDSCCKTMVAGCGKR	Carbamidomethyl(C)@6; Carbamidomethyl(C)@7; Carbamidomethyl(C)@14		missed K-T@8; missed K-R@16	-0.000256108	1923.88	642.3	1923.88	642.3	3	11	1.1.1.2642.16	31.6614	6131.62	971.88	32	0.52	1150.87			971.88	518.51	589.9	468.53
5	8	8	9.486	9.486	9.486	sp|O35566|CD151_MOUSE	CD151 antigen OS=Mus musculus GN=Cd151 PE=1 SV=2	1	auto	0	99	VVPDSCCKTMVAGCGKR	Carbamidomethyl(C)@6; Carbamidomethyl(C)@7; Label:13C(6)15N(2)(K)@8; Carbamidomethyl(C)@14; Label:13C(6)15N(2)(K)@16; Label:13C(6)15N(4)(R)@17		missed K-T@8; missed K-R@16	-0.000483558	1949.91	650.979	1949.92	650.979	3	13	1.1.1.2643.22	31.725	5013.41	1574.94	32.05	0.52	1772.07	0.868338	41.4651	1813.74	521.11	1574.94	470.87
5	8	8	9.486	9.486	9.486	sp|O35566|CD151_MOUSE	CD151 antigen OS=Mus musculus GN=Cd151 PE=1 SV=2	1	auto	0	99	VVPDSCCKTMVAGCGKR	Carbamidomethyl(C)@6; Carbamidomethyl(C)@7; Carbamidomethyl(C)@14		missed K-T@8; missed K-R@16	-0.000256108	1923.88	642.3	1923.88	642.3	3	11	1.1.1.2644.13	31.7649	6131.62	2558.58	32	0.52	1770.42	0.903931	28.3957	2558.58	513.83	2312.78	464.29
5	8	8	9.486	9.486	9.486	sp|O35566|CD151_MOUSE	CD151 antigen OS=Mus musculus GN=Cd151 PE=1 SV=2	1	auto	0	99	VVPDSCCKTMVAGCGKR	Carbamidomethyl(C)@6; Carbamidomethyl(C)@7; Carbamidomethyl(C)@14		missed K-T@8; missed K-R@16	0.00121746	1923.88	481.977	1923.88	481.977	4	14	1.1.1.2646.6	31.8525	11560.5	8622.28	32	0.46	5266.38	0.776916	11.5381	8622.28	649.2	6698.79	585.66
5	8	8	9.486	9.486	9.486	sp|O35566|CD151_MOUSE	CD151 antigen OS=Mus musculus GN=Cd151 PE=1 SV=2	0	auto - MS already used	0	99	VVPDSCCKTMVAGCGKR	Carbamidomethyl(C)@6; Carbamidomethyl(C)@7; Label:13C(6)15N(2)(K)@8; Carbamidomethyl(C)@14; Label:13C(6)15N(2)(K)@16; Label:13C(6)15N(4)(R)@17		missed K-T@8; missed K-R@16	-0.00229793	1949.91	488.486	1949.92	488.486	4	13	1.1.1.2646.7	31.8534	9408.36	6721.32	32	0.52	4510.99	0.77692	11.4994	8651.24	649.2	6721.32	585.66
5	8	8	9.486	9.486	9.486	sp|O35566|CD151_MOUSE	CD151 antigen OS=Mus musculus GN=Cd151 PE=1 SV=2	1	auto	0	99	VVPDSCCKTMVAGCGKR	Carbamidomethyl(C)@6; Carbamidomethyl(C)@7; Label:13C(6)15N(2)(K)@8; Carbamidomethyl(C)@14; Label:13C(6)15N(2)(K)@16; Label:13C(6)15N(4)(R)@17		missed K-T@8; missed K-R@16	-0.000483558	1949.91	650.979	1949.92	650.979	3	13	1.1.1.2647.15	31.9233	5013.41	4417.92	32.05	0.52	2916.23	0.787056	13.7382	5613.22	506.5	4417.92	457.67
5	8	8	9.486	9.486	9.486	sp|O35566|CD151_MOUSE	CD151 antigen OS=Mus musculus GN=Cd151 PE=1 SV=2	1	auto	0	99	VVPDSCCKTMVAGCGKR	Carbamidomethyl(C)@6; Carbamidomethyl(C)@7; Carbamidomethyl(C)@14		missed K-T@8; missed K-R@16	-0.000256108	1923.88	642.3	1923.88	642.3	3	16	1.1.1.2649.9	32.0172	6131.62	6086.29	32	0.52	2393.96	0.816634	12.548	6086.29	512.07	4970.27	462.7
5	8	8	9.486	9.486	9.486	sp|O35566|CD151_MOUSE	CD151 antigen OS=Mus musculus GN=Cd151 PE=1 SV=2	1	auto	0	99	VVPDSCCKTMVAGCGKR	Carbamidomethyl(C)@6; Carbamidomethyl(C)@7; Carbamidomethyl(C)@14		missed K-T@8; missed K-R@16	0.00121746	1923.88	481.977	1923.88	481.977	4	15	1.1.1.2650.6	32.0592	11560.5	11244.3	32	0.46	6959.97	0.821343	8.56404	11244.3	648.29	9235.4	584.84
5	8	8	9.486	9.486	9.486	sp|O35566|CD151_MOUSE	CD151 antigen OS=Mus musculus GN=Cd151 PE=1 SV=2	1	auto	0	99	VVPDSCCKTMVAGCGKR	Carbamidomethyl(C)@6; Carbamidomethyl(C)@7; Label:13C(6)15N(2)(K)@8; Carbamidomethyl(C)@14; Label:13C(6)15N(2)(K)@16; Label:13C(6)15N(4)(R)@17		missed K-T@8; missed K-R@16	-0.00229793	1949.91	488.486	1949.92	488.486	4	16	1.1.1.2651.3	32.1102	9408.36	8779.27	32	0.52	6367.54	0.837824	9.74503	10478.6	694.9	8779.27	626.89
5	8	8	9.486	9.486	9.486	sp|O35566|CD151_MOUSE	CD151 antigen OS=Mus musculus GN=Cd151 PE=1 SV=2	1	auto	0	99	VVPDSCCKTMVAGCGKR	Carbamidomethyl(C)@6; Carbamidomethyl(C)@7; Label:13C(6)15N(2)(K)@8; Carbamidomethyl(C)@14; Label:13C(6)15N(2)(K)@16; Label:13C(6)15N(4)(R)@17		missed K-T@8; missed K-R@16	-0.00229793	1949.91	488.486	1949.92	488.486	4	10	1.1.1.2652.3	32.1617	9408.36	7808.75	32	0.52	1809.09	0.837905	11.155	9319.38	707.48	7808.75	638.24
5	8	8	9.486	9.486	9.486	sp|O35566|CD151_MOUSE	CD151 antigen OS=Mus musculus GN=Cd151 PE=1 SV=2	1	auto	0	99	VVPDSCCKTMVAGCGKR	Carbamidomethyl(C)@6; Carbamidomethyl(C)@7; Carbamidomethyl(C)@14		missed K-T@8; missed K-R@16	0.00121746	1923.88	481.977	1923.88	481.977	4	15	1.1.1.2654.5	32.2664	11560.5	6781.05	32	0.46	4231.15	0.873093	13.7954	6781.05	650.57	5920.49	586.9
5	8	8	9.486	9.486	9.486	sp|O35566|CD151_MOUSE	CD151 antigen OS=Mus musculus GN=Cd151 PE=1 SV=2	1	auto	0	99	VVPDSCCKTMVAGCGKR	Carbamidomethyl(C)@6; Carbamidomethyl(C)@7; Label:13C(6)15N(2)(K)@8; Carbamidomethyl(C)@14; Label:13C(6)15N(2)(K)@16; Label:13C(6)15N(4)(R)@17		missed K-T@8; missed K-R@16	-0.00229793	1949.91	488.486	1949.92	488.486	4	14	1.1.1.2655.4	32.3177	9408.36	4843.73	32	0.52	3036.52	0.857343	18.0741	5649.7	703.44	4843.73	634.6
5	8	8	9.486	9.486	9.486	sp|O35566|CD151_MOUSE	CD151 antigen OS=Mus musculus GN=Cd151 PE=1 SV=2	1	auto	0	99	VVPDSCCKTMVAGCGKR	Carbamidomethyl(C)@6; Carbamidomethyl(C)@7; Label:13C(6)15N(2)(K)@8; Carbamidomethyl(C)@14; Label:13C(6)15N(2)(K)@16; Label:13C(6)15N(4)(R)@17		missed K-T@8; missed K-R@16	-0.000483558	1949.91	650.979	1949.92	650.979	3	13	1.1.1.2655.13	32.3327	5013.41	2554.31	32.05	0.52	1579.81	0.880026	25.3153	2902.54	512.66	2554.31	463.24
5	8	8	9.486	9.486	9.486	sp|O35566|CD151_MOUSE	CD151 antigen OS=Mus musculus GN=Cd151 PE=1 SV=2	1	auto	0	99	VVPDSCCKTMVAGCGKR	Carbamidomethyl(C)@6; Carbamidomethyl(C)@7; Carbamidomethyl(C)@14		missed K-T@8; missed K-R@16	-0.000256108	1923.88	642.3	1923.88	642.3	3	13	1.1.1.2657.6	32.4315	6131.62	1654.57	32	0.52	1021.05	0.881075	42.9471	1654.57	496.08	1457.8	448.26
5	8	8	9.486	9.486	9.486	sp|O35566|CD151_MOUSE	CD151 antigen OS=Mus musculus GN=Cd151 PE=1 SV=2	1	auto	0	99	VVPDSCCKTMVAGCGKR	Carbamidomethyl(C)@6; Carbamidomethyl(C)@7; Carbamidomethyl(C)@14		missed K-T@8; missed K-R@16	0.00121746	1923.88	481.977	1923.88	481.977	4	10	1.1.1.2658.3	32.4682	11560.5	2840.54	32	0.46	1725.61	0.761218	35.8618	2840.54	656.93	2162.27	592.64
5	8	8	9.486	9.486	9.486	sp|O35566|CD151_MOUSE	CD151 antigen OS=Mus musculus GN=Cd151 PE=1 SV=2	1	auto	0	99	VVPDSCCKTMVAGCGKR	Carbamidomethyl(C)@6; Carbamidomethyl(C)@7; Label:13C(6)15N(2)(K)@8; Carbamidomethyl(C)@14; Label:13C(6)15N(2)(K)@16; Label:13C(6)15N(4)(R)@17		missed K-T@8; missed K-R@16	-0.00229793	1949.91	488.486	1949.92	488.486	4	14	1.1.1.2659.2	32.5203	9408.36	1689.5	32	0.52	1187.58	0.725163	48.6523	2329.82	710.16	1689.5	640.66
5	8	8	9.486	9.486	9.486	sp|O35566|CD151_MOUSE	CD151 antigen OS=Mus musculus GN=Cd151 PE=1 SV=2	0	no quant - weak signal	0	99	VVPDSCCKTMVAGCGKR	Carbamidomethyl(C)@6; Carbamidomethyl(C)@7; Label:13C(6)15N(2)(K)@8; Carbamidomethyl(C)@14; Label:13C(6)15N(2)(K)@16; Label:13C(6)15N(4)(R)@17		missed K-T@8; missed K-R@16	-0.00229793	1949.91	488.486	1949.92	488.486	4	7	1.1.1.2642.4	31.6439	9408.36	1119.84	32	0.52	764.969			1249.57	711.47	1119.84	641.84
5	8	8	9.486	9.486	9.486	sp|O35566|CD151_MOUSE	CD151 antigen OS=Mus musculus GN=Cd151 PE=1 SV=2	0	auto - discordant peptide type	0	99	VVPDSCCKTMVAGCGKR	Carbamidomethyl(C)@6; Carbamidomethyl(C)@7; Carbamidomethyl(K)@8; Carbamidomethyl(C)@14		missed K-T@8; missed K-R@16	0.00197882	1980.9	496.233	1980.9	496.232	4	8	1.1.1.2682.2	33.7	847.34	832.93	33.73	0.2	811.127	0.909932	45.83	832.93	259.2	757.91	255
5	8	8	9.486	9.486	9.486	sp|O35566|CD151_MOUSE	CD151 antigen OS=Mus musculus GN=Cd151 PE=1 SV=2	0	auto - discordant peptide type	0	99	VVPDSCCKTMVAGCGKR	Carbamidomethyl(C)@6; Carbamidomethyl(C)@7; Carbamidomethyl(K)@8; Carbamidomethyl(C)@14		missed K-T@8; missed K-R@16	0.00197882	1980.9	496.233	1980.9	496.232	4	8	1.1.1.2683.2	33.7533	847.34	737.43	33.73	0.2	640.649	1.05786	46.8618	737.43	253.06	780.1	248.95
5	8	8	9.486	9.486	9.486	sp|O35566|CD151_MOUSE	CD151 antigen OS=Mus musculus GN=Cd151 PE=1 SV=2	1	auto	0	98.34	VVPDSCCKTMVAGCGKR	Carbamidomethyl(C)@6; Carbamidomethyl(C)@7; Label:13C(6)15N(2)(K)@8; Carbamidomethyl(C)@14; Label:13C(6)15N(2)(K)@16; Label:13C(6)15N(4)(R)@17		missed K-T@8; missed K-R@16	-0.00229793	1949.91	488.486	1949.92	488.486	4	6	1.1.1.2643.2	31.6942	9408.36	1970.27	32	0.52	845.531	0.8439	44.8308	2334.72	715.03	1970.27	645.05
5	8	8	9.486	9.486	9.486	sp|O35566|CD151_MOUSE	CD151 antigen OS=Mus musculus GN=Cd151 PE=1 SV=2	0	no quant - weak signal	0	98.34	VVPDSCCKTMVAGCGKR	Carbamidomethyl(C)@6; Carbamidomethyl(C)@7; Carbamidomethyl(C)@14		missed K-T@8; missed K-R@16	-0.000256108	1923.88	642.3	1923.88	642.3	3	7	1.1.1.2661.10	32.6337	6131.62	668.29	32	0.52	1061.16			668.29	490.02	614.29	442.78
5	8	8	9.486	9.486	9.486	sp|O35566|CD151_MOUSE	CD151 antigen OS=Mus musculus GN=Cd151 PE=1 SV=2	0	no quant - weak signal	0	93.79	VVPDSCCKTMVAGCGKR	Carbamidomethyl(C)@6; Carbamidomethyl(C)@7; Label:13C(6)15N(2)(K)@8; Carbamidomethyl(C)@14; Label:13C(6)15N(2)(K)@16; Label:13C(6)15N(4)(R)@17		missed K-T@8; missed K-R@16	-0.000483558	1949.91	650.979	1949.92	650.979	3	7	1.1.1.2661.11	32.6353	5013.41	610.86	32.05	0.52	1018.03			667.16	490.02	610.86	442.78
5	8	8	9.486	9.486	9.486	sp|O35566|CD151_MOUSE	CD151 antigen OS=Mus musculus GN=Cd151 PE=1 SV=2	0	no quant - weak signal	0	88.34	VVPDSCCKTMVAGCGKR	Carbamidomethyl(C)@6; Carbamidomethyl(C)@7; Label:13C(6)15N(2)(K)@8; Carbamidomethyl(C)@14; Label:13C(6)15N(2)(K)@16; Label:13C(6)15N(4)(R)@17		missed K-T@8; missed K-R@16	-0.00229793	1949.91	488.486	1949.92	488.486	4	6	1.1.1.2665.7	32.8313	9408.36	480.9	32	0.52	626.285			375.63	656.86	480.9	592.57
5	8	8	9.486	9.486	9.486	sp|O35566|CD151_MOUSE	CD151 antigen OS=Mus musculus GN=Cd151 PE=1 SV=2	0	auto - discordant peptide type	0	88.34	VVPDSCCKTMVAGCGKR	Carbamidomethyl(C)@6; Carbamidomethyl(C)@7; Carbamidomethyl(T)@9; Carbamidomethyl(C)@14		missed K-T@8; missed K-R@16	0.00197882	1980.9	496.233	1980.9	496.232	4	8	1.1.1.2682.2	33.7	847.34	832.93	33.73	0.2	811.127	0.909932	45.83	832.93	259.2	757.91	255
5	8	8	9.486	9.486	9.486	sp|O35566|CD151_MOUSE	CD151 antigen OS=Mus musculus GN=Cd151 PE=1 SV=2	0	auto - discordant peptide type	0	88.34	VVPDSCCKTMVAGCGKR	Carbamidomethyl(C)@6; Carbamidomethyl(C)@7; Carbamidomethyl(T)@9; Carbamidomethyl(C)@14		missed K-T@8; missed K-R@16	0.00197882	1980.9	496.233	1980.9	496.232	4	8	1.1.1.2683.2	33.7533	847.34	737.43	33.73	0.2	640.649	1.05786	46.8618	737.43	253.06	780.1	248.95
6	6.02	6.02	5.292	5.292	5.292	sp|P21279|GNAQ_MOUSE	Guanine nucleotide-binding protein G(q) subunit alpha OS=Mus musculus GN=Gnaq PE=1 SV=4	0	auto - discordant peptide type	2	99	MTLESIMACCLSEEAKEAR	Oxidation(M)@1; Dethiomethyl(M)@7; Carbamidomethyl(C)@9; Carbamidomethyl(C)@10		missed K-E@16	0.00294887	2195.99	733.004	2195.99	733.003	3	14	1.1.1.2648.14	31.9732	3470.64	3036.63	32	0.41	1928.98	0.648347	21.0353	3036.63	384.19	1968.79	330.86
6	6.02	6.02	5.292	5.292	5.292	sp|P21279|GNAQ_MOUSE	Guanine nucleotide-binding protein G(q) subunit alpha OS=Mus musculus GN=Gnaq PE=1 SV=4	0	no quant - weak signal	2	99	TLESIMACCLSEEAK	Carbamidomethyl(C)@8; Carbamidomethyl(C)@9		cleaved M-T@N-term	0.00135209	1740.77	871.395	1740.77	871.394	2	14	1.1.1.2672.8	33.2158	53.7713	53.7713			521.67			0	0	0	0
6	6.02	6.02	5.292	5.292	5.292	sp|P21279|GNAQ_MOUSE	Guanine nucleotide-binding protein G(q) subunit alpha OS=Mus musculus GN=Gnaq PE=1 SV=4	0	no quant - weak signal	2	99	TLESIMACCLSEEAKEAR	Carbamidomethyl(C)@8; Carbamidomethyl(C)@9		cleaved M-T@N-term; missed K-E@15	0.00335369	2096.96	699.993	2096.95	699.992	3	16	1.1.1.2711.5	35.1542	457.25	386.83	35.18	0.16	874.953			386.83	126.95	0	0
6	6.02	6.02	5.292	5.292	5.292	sp|P21279|GNAQ_MOUSE	Guanine nucleotide-binding protein G(q) subunit alpha OS=Mus musculus GN=Gnaq PE=1 SV=4	0	no quant - weak signal	0.0172766	99	ACCLSEEAKEAR	Acetyl@N-term; Carbamidomethyl(C)@2; Carbamidomethyl(C)@3	Acetyl@8	cleaved M-A@N-term; missed K-E@9	-0.000839903	1464.63	733.324	1464.63	733.324	2	11	1.1.1.2464.33	22.8252	852.57	464.1	22.37	0.71	1260.11			464.1	211.74	216.98	131.2
6	6.02	6.02	5.292	5.292	5.292	sp|P21279|GNAQ_MOUSE	Guanine nucleotide-binding protein G(q) subunit alpha OS=Mus musculus GN=Gnaq PE=1 SV=4	0	auto - discordant peptide type	0.000434506	65.21	MTLESIMACCLSEEAK	Oxidation(M)@1; Dethiomethyl(M)@7; Carbamidomethyl(C)@9; Carbamidomethyl(C)@10; Label:13C(6)15N(2)(K)@16			0.00538209	1847.82	924.92	1847.82	924.917	2	11	1.1.1.2572.22	28.097	457.21	372.45	27.95	0.26	681.77	0.538254	44.5128	691.96	175.59	372.45	136.21
6	6.02	6.02	5.292	5.292	5.292	sp|P21279|GNAQ_MOUSE	Guanine nucleotide-binding protein G(q) subunit alpha OS=Mus musculus GN=Gnaq PE=1 SV=4	0	no quant - weak signal	0	81.56	ACCLSEEAKEAR	Acetyl@N-term; Carbamidomethyl(C)@2; Carbamidomethyl(C)@3; Label:13C(6)15N(2)(K)@9; Label:13C(6)15N(4)(R)@12	Acetyl@8	cleaved M-A@N-term; missed K-E@9	0.0116393	1482.67	742.341	1482.66	742.335	2	9	1.1.1.2415.46	20.3298	388.8	352.78	20.44	0.46	1050.23			435.6	190.89	352.78	131.16
6	6.02	6.02	5.292	5.292	5.292	sp|P21279|GNAQ_MOUSE	Guanine nucleotide-binding protein G(q) subunit alpha OS=Mus musculus GN=Gnaq PE=1 SV=4	0	auto - discordant peptide type	0	81.56	ACCLSEEAKEAR	Acetyl@N-term; Carbamidomethyl(C)@2; Carbamidomethyl(C)@3	Acetyl@8	cleaved M-A@N-term; missed K-E@9	0.00175854	1464.64	733.325	1464.63	733.324	2	11	1.1.1.2418.45	20.4818	589.07	540.69	20.54	0.76	1080.87	0.618968	52.6561	540.69	190.56	334.67	130.93
6	6.02	6.02	5.292	5.292	5.292	sp|P21279|GNAQ_MOUSE	Guanine nucleotide-binding protein G(q) subunit alpha OS=Mus musculus GN=Gnaq PE=1 SV=4	0	no quant - weak signal	0	81.56	ACCLSEEAKEAR	Acetyl@N-term; Carbamidomethyl(C)@2; Carbamidomethyl(C)@3	Acetyl@8	cleaved M-A@N-term; missed K-E@9	0.00175854	1464.64	733.325	1464.63	733.324	2	12	1.1.1.2422.41	20.6836	589.07	487.15	20.54	0.76	988.899			487.15	195.94	0	0
6	6.02	6.02	5.292	5.292	5.292	sp|P21279|GNAQ_MOUSE	Guanine nucleotide-binding protein G(q) subunit alpha OS=Mus musculus GN=Gnaq PE=1 SV=4	0	no quant - weak signal	0	81.56	ACCLSEEAKEAR	Carbamyl@N-term; Carbamidomethyl(C)@2; Carbamidomethyl(C)@3		cleaved M-A@N-term; missed K-E@9	0.0127351	1465.64	733.828	1465.63	733.822	2	8	1.1.1.2426.45	20.8886	616.02	416.3	21.05	0.71	720.49			416.3	221.98	14.99	87.64
6	6.02	6.02	5.292	5.292	5.292	sp|P21279|GNAQ_MOUSE	Guanine nucleotide-binding protein G(q) subunit alpha OS=Mus musculus GN=Gnaq PE=1 SV=4	0	no quant - weak signal	0	81.56	ACCLSEEAKEAR	Acetyl@N-term; Carbamidomethyl(C)@2; Carbamidomethyl(C)@3; Label:13C(6)15N(2)(K)@9; Label:13C(6)15N(4)(R)@12	Acetyl@8	cleaved M-A@N-term; missed K-E@9	0.00211785	1482.66	742.336	1482.66	742.335	2	9	1.1.1.2428.41	20.9888	528.26	424.51	21.2	0.51	1075.55			0	0	424.51	179.99
6	6.02	6.02	5.292	5.292	5.292	sp|P21279|GNAQ_MOUSE	Guanine nucleotide-binding protein G(q) subunit alpha OS=Mus musculus GN=Gnaq PE=1 SV=4	0	no quant - weak signal	0	81.56	ACCLSEEAKEAR	Carbamyl@N-term; Carbamidomethyl(C)@2; Carbamidomethyl(C)@3		cleaved M-A@N-term; missed K-E@9	0.0127351	1465.64	733.828	1465.63	733.822	2	10	1.1.1.2430.45	21.0921	616.02	596.07	21.05	0.71	1001.45			596.07	221.42	0	0
6	6.02	6.02	5.292	5.292	5.292	sp|P21279|GNAQ_MOUSE	Guanine nucleotide-binding protein G(q) subunit alpha OS=Mus musculus GN=Gnaq PE=1 SV=4	0	auto - discordant peptide type	0	81.56	ACCLSEEAKEAR	Acetyl@N-term; Carbamidomethyl(C)@2; Carbamidomethyl(C)@3; Label:13C(6)15N(2)(K)@9; Label:13C(6)15N(4)(R)@12	Acetyl@8	cleaved M-A@N-term; missed K-E@9	0.00211785	1482.66	742.336	1482.66	742.335	2	13	1.1.1.2432.41	21.1956	528.26	520.35	21.2	0.51	1267.3	0.781342	53.7971	665.97	271.81	520.35	182.37
6	6.02	6.02	5.292	5.292	5.292	sp|P21279|GNAQ_MOUSE	Guanine nucleotide-binding protein G(q) subunit alpha OS=Mus musculus GN=Gnaq PE=1 SV=4	0	auto - discordant peptide type	0	81.56	ACCLSEEAKEAR	Acetyl@N-term; Carbamidomethyl(C)@2; Carbamidomethyl(C)@3	Acetyl@8	cleaved M-A@N-term; missed K-E@9	0.00310131	1464.64	733.326	1464.63	733.324	2	12	1.1.1.2434.48	21.2981	979.11	787.6	21.71	1.12	1088.22	0.641849	50.0259	787.6	272.36	505.52	182.74
6	6.02	6.02	5.292	5.292	5.292	sp|P21279|GNAQ_MOUSE	Guanine nucleotide-binding protein G(q) subunit alpha OS=Mus musculus GN=Gnaq PE=1 SV=4	0	auto - discordant peptide type	0	81.56	ACCLSEEAKEAR	Acetyl@N-term; Carbamidomethyl(C)@2; Carbamidomethyl(C)@3; Label:13C(6)15N(2)(K)@9; Label:13C(6)15N(4)(R)@12	Acetyl@8	cleaved M-A@N-term; missed K-E@9	0.00211785	1482.66	742.336	1482.66	742.335	2	11	1.1.1.2436.37	21.3989	528.26	361.57	21.2	0.51	3009.65	0.408424	58.6144	885.28	269.81	361.57	181.03
6	6.02	6.02	5.292	5.292	5.292	sp|P21279|GNAQ_MOUSE	Guanine nucleotide-binding protein G(q) subunit alpha OS=Mus musculus GN=Gnaq PE=1 SV=4	0	no quant - weak signal	0	81.56	ACCLSEEAKEAR	Acetyl@N-term; Carbamidomethyl(C)@2; Carbamidomethyl(C)@3	Acetyl@8	cleaved M-A@N-term; missed K-E@9	0.00310131	1464.64	733.326	1464.63	733.324	2	12	1.1.1.2438.46	21.5006	979.11	849.11	21.71	1.12	1118.93			849.11	272.59	157.61	209.69
6	6.02	6.02	5.292	5.292	5.292	sp|P21279|GNAQ_MOUSE	Guanine nucleotide-binding protein G(q) subunit alpha OS=Mus musculus GN=Gnaq PE=1 SV=4	0	auto - discordant peptide type	0	81.56	ACCLSEEAKEAR	Acetyl@N-term; Carbamidomethyl(C)@2; Carbamidomethyl(C)@3	Acetyl@8	cleaved M-A@N-term; missed K-E@9	0.00310131	1464.64	733.326	1464.63	733.324	2	14	1.1.1.2443.38	21.7534	979.11	921.51	21.71	1.12	1239.67	0.754067	41.7469	921.51	269.3	694.88	207.16
6	6.02	6.02	5.292	5.292	5.292	sp|P21279|GNAQ_MOUSE	Guanine nucleotide-binding protein G(q) subunit alpha OS=Mus musculus GN=Gnaq PE=1 SV=4	0	auto - discordant peptide type	0	81.56	ACCLSEEAKEAR	Acetyl@N-term; Carbamidomethyl(C)@2; Carbamidomethyl(C)@3; Label:13C(6)15N(2)(K)@9; Label:13C(6)15N(4)(R)@12	Acetyl@8	cleaved M-A@N-term; missed K-E@9	0.00492546	1482.66	742.338	1482.66	742.335	2	11	1.1.1.2444.34	21.8042	742.55	604.93	21.71	0.51	1487.96	0.681949	45.8328	887.06	269.7	604.93	207.47
6	6.02	6.02	5.292	5.292	5.292	sp|P21279|GNAQ_MOUSE	Guanine nucleotide-binding protein G(q) subunit alpha OS=Mus musculus GN=Gnaq PE=1 SV=4	0	auto - discordant peptide type	0	81.56	ACCLSEEAKEAR	Acetyl@N-term; Carbamidomethyl(C)@2; Carbamidomethyl(C)@3	Acetyl@8	cleaved M-A@N-term; missed K-E@9	0.00310131	1464.64	733.326	1464.63	733.324	2	13	1.1.1.2447.37	21.9503	979.11	764.85	21.71	1.12	1360.64	0.851396	47.5283	764.85	269.73	651.19	207.49
6	6.02	6.02	5.292	5.292	5.292	sp|P21279|GNAQ_MOUSE	Guanine nucleotide-binding protein G(q) subunit alpha OS=Mus musculus GN=Gnaq PE=1 SV=4	0	no quant - weak signal	0	81.56	ACCLSEEAKEAR	Carbamyl@N-term; Carbamidomethyl(C)@2; Carbamidomethyl(C)@3		cleaved M-A@N-term; missed K-E@9	0.00846269	1465.64	733.826	1465.63	733.822	2	11	1.1.1.2449.39	22.0601	719.95	499.89	21.81	0.66	991.542			499.89	238.71	250.21	136.59
6	6.02	6.02	5.292	5.292	5.292	sp|P21279|GNAQ_MOUSE	Guanine nucleotide-binding protein G(q) subunit alpha OS=Mus musculus GN=Gnaq PE=1 SV=4	0	auto - discordant peptide type	0	81.56	ACCLSEEAKEAR	Acetyl@N-term; Carbamidomethyl(C)@2; Carbamidomethyl(C)@3	Acetyl@8	cleaved M-A@N-term; missed K-E@9	0.00310131	1464.64	733.326	1464.63	733.324	2	12	1.1.1.2451.31	22.1534	979.11	715.34	21.71	1.12	1158.91	0.499692	55.669	715.34	273.02	357.45	144.86
6	6.02	6.02	5.292	5.292	5.292	sp|P21279|GNAQ_MOUSE	Guanine nucleotide-binding protein G(q) subunit alpha OS=Mus musculus GN=Gnaq PE=1 SV=4	0	auto - discordant peptide type	0	81.56	ACCLSEEAKEAR	Acetyl@N-term; Carbamidomethyl(C)@2; Carbamidomethyl(C)@3; Label:13C(6)15N(2)(K)@9; Label:13C(6)15N(4)(R)@12	Acetyl@8	cleaved M-A@N-term; missed K-E@9	0.00162957	1482.66	742.336	1482.66	742.335	2	10	1.1.1.2452.32	22.2159	645.68	568.32	22.27	0.51	1323.61	0.797127	47.037	712.96	218.21	568.32	202.99
6	6.02	6.02	5.292	5.292	5.292	sp|P21279|GNAQ_MOUSE	Guanine nucleotide-binding protein G(q) subunit alpha OS=Mus musculus GN=Gnaq PE=1 SV=4	0	auto - discordant peptide type	0	81.56	ACCLSEEAKEAR	Acetyl@N-term; Carbamidomethyl(C)@2; Carbamidomethyl(C)@3	Acetyl@8	cleaved M-A@N-term; missed K-E@9	0.000293695	1464.63	733.324	1464.63	733.324	2	13	1.1.1.2455.28	22.3666	852.57	825.15	22.37	0.71	1302.59	0.767945	40.9536	825.15	215.13	633.67	200.13
6	6.02	6.02	5.292	5.292	5.292	sp|P21279|GNAQ_MOUSE	Guanine nucleotide-binding protein G(q) subunit alpha OS=Mus musculus GN=Gnaq PE=1 SV=4	0	auto - discordant peptide type	0	81.56	ACCLSEEAKEAR	Acetyl@N-term; Carbamidomethyl(C)@2; Carbamidomethyl(C)@3; Label:13C(6)15N(2)(K)@9; Label:13C(6)15N(4)(R)@12	Acetyl@8	cleaved M-A@N-term; missed K-E@9	0.00162957	1482.66	742.336	1482.66	742.335	2	10	1.1.1.2457.41	22.4651	645.68	516.68	22.27	0.51	1328.03	0.744035	48.2681	694.43	209.36	516.68	194.76
6	6.02	6.02	5.292	5.292	5.292	sp|P21279|GNAQ_MOUSE	Guanine nucleotide-binding protein G(q) subunit alpha OS=Mus musculus GN=Gnaq PE=1 SV=4	0	auto - discordant peptide type	0	81.56	ACCLSEEAKEAR	Acetyl@N-term; Carbamidomethyl(C)@2; Carbamidomethyl(C)@3	Acetyl@8	cleaved M-A@N-term; missed K-E@9	0.000293695	1464.63	733.324	1464.63	733.324	2	14	1.1.1.2459.29	22.5687	852.57	548.9	22.37	0.71	1264.64	1.01645	50.9301	548.9	206.22	557.93	191.85
6	6.02	6.02	5.292	5.292	5.292	sp|P21279|GNAQ_MOUSE	Guanine nucleotide-binding protein G(q) subunit alpha OS=Mus musculus GN=Gnaq PE=1 SV=4	0	no quant - weak signal	0	74.4	ACCLSEEAKEAR	Acetyl@N-term; Carbamidomethyl(C)@2; Carbamidomethyl(C)@3	Acetyl@8	cleaved M-A@N-term; missed K-E@9	-0.000839903	1464.63	733.324	1464.63	733.324	2	9	1.1.1.2468.32	23.0274	852.57	134.03	22.37	0.71	1219.13			134.03	209.1	21.01	129.56
6	6.02	6.02	5.292	5.292	5.292	sp|P21279|GNAQ_MOUSE	Guanine nucleotide-binding protein G(q) subunit alpha OS=Mus musculus GN=Gnaq PE=1 SV=4	0	no quant - weak signal	0	35.88	ACCLSEEAKEAR	Acetyl@N-term; Carbamidomethyl(C)@2; Carbamidomethyl(C)@3; Label:13C(6)15N(2)(K)@9; Label:13C(6)15N(4)(R)@12	Acetyl@8	cleaved M-A@N-term; missed K-E@9	0.0116393	1482.67	742.341	1482.66	742.335	2	9	1.1.1.2419.38	20.5326	388.8	234.7	20.44	0.46	1141.62			581.3	193.81	234.7	133.16
6	6.02	6.02	5.292	5.292	5.292	sp|P21279|GNAQ_MOUSE	Guanine nucleotide-binding protein G(q) subunit alpha OS=Mus musculus GN=Gnaq PE=1 SV=4	0	no quant - weak signal	0	35.88	ACCLSEEAKEAR	Carbamyl@N-term; Carbamidomethyl(C)@2; Carbamidomethyl(C)@3		cleaved M-A@N-term; missed K-E@9	0.0127351	1465.64	733.828	1465.63	733.822	2	8	1.1.1.2426.44	20.8878	616.02	416.03	21.05	0.71	962.225			416.03	221.98	16.22	87.64
6	6.02	6.02	5.292	5.292	5.292	sp|P21279|GNAQ_MOUSE	Guanine nucleotide-binding protein G(q) subunit alpha OS=Mus musculus GN=Gnaq PE=1 SV=4	0	auto - discordant peptide type	0	19.52	MTLESIMACCLSEEAK	Oxidation(M)@1; Dethiomethyl(M)@7; Carbamidomethyl(C)@9; Carbamidomethyl(C)@10; Label:13C(6)15N(2)(K)@16			0.00538209	1847.82	924.92	1847.82	924.917	2	9	1.1.1.2568.26	27.8903	457.21	355.08	27.95	0.26	625.466	0.675931	49.7034	525.32	171.53	355.08	133.06
6	6.02	6.02	5.292	5.292	5.292	sp|P21279|GNAQ_MOUSE	Guanine nucleotide-binding protein G(q) subunit alpha OS=Mus musculus GN=Gnaq PE=1 SV=4	0	auto - discordant peptide type	0	99	MTLESIMACCLSEEAKEAR	Oxidation(M)@1; Dethiomethyl(M)@7; Carbamidomethyl(C)@9; Carbamidomethyl(C)@10; Label:13C(6)15N(2)(K)@16; Label:13C(6)15N(4)(R)@19		missed K-E@16	0.00369188	2214.01	739.011	2214.01	739.01	3	13	1.1.1.2648.15	31.9757	2573.47	1986.4	32.05	0.41	1633.87	0.64986	20.8665	3056.66	384.19	1986.4	330.86
6	6.02	6.02	5.292	5.292	5.292	sp|P21279|GNAQ_MOUSE	Guanine nucleotide-binding protein G(q) subunit alpha OS=Mus musculus GN=Gnaq PE=1 SV=4	0	auto - discordant peptide type	0	99	MTLESIMACCLSEEAKEAR	Oxidation(M)@1; Dethiomethyl(M)@7; Carbamidomethyl(C)@9; Carbamidomethyl(C)@10		missed K-E@16	0.00294887	2195.99	733.004	2195.99	733.003	3	14	1.1.1.2652.15	32.1875	3470.64	2617.03	32	0.41	1729.42	0.672835	24.0612	2617.03	387.68	1760.83	333.86
6	6.02	6.02	5.292	5.292	5.292	sp|P21279|GNAQ_MOUSE	Guanine nucleotide-binding protein G(q) subunit alpha OS=Mus musculus GN=Gnaq PE=1 SV=4	0	no quant - weak signal	0	99	MTLESIMACCLSEEAKEAR	Oxidation(M)@1; Dethiomethyl(M)@7; Carbamidomethyl(C)@9; Carbamidomethyl(C)@10; Label:13C(6)15N(2)(K)@16; Label:13C(6)15N(4)(R)@19		missed K-E@16	0.00369188	2214.01	739.011	2214.01	739.01	3	12	1.1.1.2656.8	32.3872	2573.47	647.46	32.05	0.41	781.16			858.16	392.8	647.46	338.27
6	6.02	6.02	5.292	5.292	5.292	sp|P21279|GNAQ_MOUSE	Guanine nucleotide-binding protein G(q) subunit alpha OS=Mus musculus GN=Gnaq PE=1 SV=4	0	no quant - weak signal	0	99	MTLESIMACCLSEEAKEAR	Oxidation(M)@1; Dethiomethyl(M)@7; Carbamidomethyl(C)@9; Carbamidomethyl(C)@10		missed K-E@16	0.00294887	2195.99	733.004	2195.99	733.003	3	11	1.1.1.2660.6	32.5898	3470.64	312.96	32	0.41	765.212			312.96	394.65	236.26	339.86
6	6.02	6.02	5.292	5.292	5.292	sp|P21279|GNAQ_MOUSE	Guanine nucleotide-binding protein G(q) subunit alpha OS=Mus musculus GN=Gnaq PE=1 SV=4	0	auto - discordant peptide type	0	99	MTLESIMACCLSEEAKEAR	Oxidation(M)@1; Dethiomethyl(M)@7; Carbamidomethyl(C)@9; Carbamidomethyl(C)@10; Label:13C(6)15N(2)(K)@16; Label:13C(6)15N(4)(R)@19		missed K-E@16	0.00369188	2214.01	739.011	2214.01	739.01	3	13	1.1.1.2652.16	32.19	2573.47	1735.3	32.05	0.41	1405.58	0.668972	24.3622	2593.98	387.68	1735.3	333.86
6	6.02	6.02	5.292	5.292	5.292	sp|P21279|GNAQ_MOUSE	Guanine nucleotide-binding protein G(q) subunit alpha OS=Mus musculus GN=Gnaq PE=1 SV=4	0	no quant - weak signal	0	99	MTLESIMACCLSEEAKEAR	Dethiomethyl(M)@1; Oxidation(M)@7; Carbamidomethyl(C)@9; Carbamidomethyl(C)@10		missed K-E@16	0.00294887	2195.99	733.004	2195.99	733.003	3	11	1.1.1.2656.7	32.3838	3470.64	870.4	32	0.41	904.851			870.4	392.8	661.52	338.27
6	6.02	6.02	5.292	5.292	5.292	sp|P21279|GNAQ_MOUSE	Guanine nucleotide-binding protein G(q) subunit alpha OS=Mus musculus GN=Gnaq PE=1 SV=4	0	no quant - weak signal	0	99	MTLESIMACCLSEEAKEAR	Oxidation(M)@1; Dethiomethyl(M)@7; Carbamidomethyl(C)@9; Carbamidomethyl(C)@10		missed K-E@16	0.00294887	2195.99	733.004	2195.99	733.003	3	11	1.1.1.2656.7	32.3838	3470.64	870.4	32	0.41	904.851			870.4	392.8	661.52	338.27
6	6.02	6.02	5.292	5.292	5.292	sp|P21279|GNAQ_MOUSE	Guanine nucleotide-binding protein G(q) subunit alpha OS=Mus musculus GN=Gnaq PE=1 SV=4	0	no quant - weak signal	0	98.34	MTLESIMACCLSEEAKEAR	Dethiomethyl(M)@1; Oxidation(M)@7; Carbamidomethyl(C)@9; Carbamidomethyl(C)@10		missed K-E@16	0.00294887	2195.99	733.004	2195.99	733.003	3	9	1.1.1.2644.18	31.7732	3470.64	1003.96	32	0.41	945.314			1003.96	386.35	771.81	332.71
6	6.02	6.02	5.292	5.292	5.292	sp|P21279|GNAQ_MOUSE	Guanine nucleotide-binding protein G(q) subunit alpha OS=Mus musculus GN=Gnaq PE=1 SV=4	0	no quant - weak signal	0	98.34	MTLESIMACCLSEEAKEAR	Oxidation(M)@1; Dethiomethyl(M)@7; Carbamidomethyl(C)@9; Carbamidomethyl(C)@10		missed K-E@16	0.00294887	2195.99	733.004	2195.99	733.003	3	9	1.1.1.2644.18	31.7732	3470.64	1003.96	32	0.41	945.314			1003.96	386.35	771.81	332.71
6	6.02	6.02	5.292	5.292	5.292	sp|P21279|GNAQ_MOUSE	Guanine nucleotide-binding protein G(q) subunit alpha OS=Mus musculus GN=Gnaq PE=1 SV=4	0	no quant - weak signal	0	96.77	MTLESIMACCLSEEAKEAR	Oxidation(M)@1; Dethiomethyl(M)@7; Carbamidomethyl(C)@9; Carbamidomethyl(C)@10; Label:13C(6)15N(2)(K)@16; Label:13C(6)15N(4)(R)@19		missed K-E@16	0.00369188	2214.01	739.011	2214.01	739.01	3	9	1.1.1.2643.26	31.7317	2573.47	564.67	32.05	0.41	925.423			621.09	391.82	564.67	337.43
6	6.02	6.02	5.292	5.292	5.292	sp|P21279|GNAQ_MOUSE	Guanine nucleotide-binding protein G(q) subunit alpha OS=Mus musculus GN=Gnaq PE=1 SV=4	0	no quant - weak signal	0	79.1	MTLESIMACCLSEEAKEAR	Dethiomethyl(M)@1; Oxidation(M)@7; Carbamidomethyl(C)@9; Carbamidomethyl(C)@10; Label:13C(6)15N(2)(K)@16; Label:13C(6)15N(4)(R)@19		missed K-E@16	0.00369188	2214.01	739.011	2214.01	739.01	3	11	1.1.1.2656.8	32.3872	2573.47	647.46	32.05	0.41	781.16			858.16	392.8	647.46	338.27
6	6.02	6.02	5.292	5.292	5.292	sp|P21279|GNAQ_MOUSE	Guanine nucleotide-binding protein G(q) subunit alpha OS=Mus musculus GN=Gnaq PE=1 SV=4	0	auto - discordant peptide type	0	99	TLESIMACCLSEEAK	Acetyl@N-term; Carbamidomethyl(C)@8; Carbamidomethyl(C)@9	Acetyl@2	cleaved M-T@N-term	0.000200659	1782.78	892.399	1782.78	892.399	2	14	1.1.1.2653.18	32.2438	1002.46	506.91	32.46	0.62	906.613	0.942593	51.3579	506.91	194.41	477.81	163.21
6	6.02	6.02	5.292	5.292	5.292	sp|P21279|GNAQ_MOUSE	Guanine nucleotide-binding protein G(q) subunit alpha OS=Mus musculus GN=Gnaq PE=1 SV=4	0	auto - discordant peptide type	0	99	TLESIMACCLSEEAK	Acetyl@N-term; Carbamidomethyl(C)@8; Carbamidomethyl(C)@9; Label:13C(6)15N(2)(K)@15	Acetyl@2	cleaved M-T@N-term	0.00539012	1790.8	896.409	1790.8	896.406	2	14	1.1.1.2653.19	32.2463	706.52	485.14	32.41	0.51	878.777	0.934363	50.3362	519.22	194.41	485.14	163.21
6	6.02	6.02	5.292	5.292	5.292	sp|P21279|GNAQ_MOUSE	Guanine nucleotide-binding protein G(q) subunit alpha OS=Mus musculus GN=Gnaq PE=1 SV=4	0	auto - discordant peptide type	0	99	TLESIMACCLSEEAK	Acetyl@N-term; Carbamidomethyl(C)@8; Carbamidomethyl(C)@9	Acetyl@2	cleaved M-T@N-term	0.000200659	1782.78	892.399	1782.78	892.399	2	18	1.1.1.2657.12	32.4523	1002.46	994.31	32.46	0.62	1040.93	0.702206	31.4207	994.31	200.44	698.21	168.28
6	6.02	6.02	5.292	5.292	5.292	sp|P21279|GNAQ_MOUSE	Guanine nucleotide-binding protein G(q) subunit alpha OS=Mus musculus GN=Gnaq PE=1 SV=4	0	auto - discordant peptide type	0	99	TLESIMACCLSEEAK	Acetyl@N-term; Carbamidomethyl(C)@8; Carbamidomethyl(C)@9; Label:13C(6)15N(2)(K)@15	Acetyl@2	cleaved M-T@N-term	0.00539012	1790.8	896.409	1790.8	896.406	2	14	1.1.1.2657.13	32.4565	706.52	697.38	32.41	0.51	868.961	0.698806	31.3955	997.96	200.44	697.38	168.28
6	6.02	6.02	5.292	5.292	5.292	sp|P21279|GNAQ_MOUSE	Guanine nucleotide-binding protein G(q) subunit alpha OS=Mus musculus GN=Gnaq PE=1 SV=4	0	no quant - weak signal	0	99	TLESIMACCLSEEAK	Acetyl@N-term; Carbamidomethyl(C)@8; Carbamidomethyl(C)@9	Acetyl@2	cleaved M-T@N-term	0.000200659	1782.78	892.399	1782.78	892.399	2	10	1.1.1.2661.26	32.6603	1002.46	509.13	32.46	0.62	707.048			509.13	197.99	388.36	166.22
6	6.02	6.02	5.292	5.292	5.292	sp|P21279|GNAQ_MOUSE	Guanine nucleotide-binding protein G(q) subunit alpha OS=Mus musculus GN=Gnaq PE=1 SV=4	0	no quant - weak signal	0	99	TLESIMACCLSEEAK	Acetyl@N-term; Carbamidomethyl(C)@8; Carbamidomethyl(C)@9; Label:13C(6)15N(2)(K)@15	Acetyl@2	cleaved M-T@N-term	0.00539012	1790.8	896.409	1790.8	896.406	2	11	1.1.1.2661.27	32.662	706.52	386.48	32.41	0.51	763.2			506.1	197.99	386.48	166.22
6	6.02	6.02	5.292	5.292	5.292	sp|P21279|GNAQ_MOUSE	Guanine nucleotide-binding protein G(q) subunit alpha OS=Mus musculus GN=Gnaq PE=1 SV=4	0	no quant - weak signal	0	99	TLESIMACCLSEEAK	Carbamidomethyl(C)@8; Carbamidomethyl(C)@9		cleaved M-T@N-term	-1.36441e-05	1740.77	581.265	1740.77	581.265	3	13	1.1.1.2676.2	33.3911	708.75	561.65	33.33	0.3	769.794			561.65	200.27	0	0
6	6.02	6.02	5.292	5.292	5.292	sp|P21279|GNAQ_MOUSE	Guanine nucleotide-binding protein G(q) subunit alpha OS=Mus musculus GN=Gnaq PE=1 SV=4	0	no quant - weak signal	0	79.1	TLESIMACCLSEEAK	Acetyl@N-term; Carbamidomethyl(C)@8; Carbamidomethyl(C)@9	Acetyl@2	cleaved M-T@N-term	-0.0032173	1782.78	892.398	1782.78	892.399	2	7	1.1.1.2666.20	32.9121	481.36	440.42	32.87	0.26	743.113			440.42	141.74	222.22	171.71
6	6.02	6.02	5.292	5.292	5.292	sp|P21279|GNAQ_MOUSE	Guanine nucleotide-binding protein G(q) subunit alpha OS=Mus musculus GN=Gnaq PE=1 SV=4	0	auto - discordant peptide type	0	37.67	TLESIMACCLSEEAK	Acetyl@N-term; Carbamidomethyl(S)@4; Carbamidomethyl(C)@8; Carbamidomethyl(C)@9; Label:13C(6)15N(2)(K)@15	Acetyl@2	cleaved M-T@N-term	0.00538209	1847.82	924.92	1847.82	924.917	2	10	1.1.1.2568.26	27.8903	457.21	355.08	27.95	0.26	625.466	0.675931	49.7034	525.32	171.53	355.08	133.06
6	6.02	6.02	5.292	5.292	5.292	sp|P21279|GNAQ_MOUSE	Guanine nucleotide-binding protein G(q) subunit alpha OS=Mus musculus GN=Gnaq PE=1 SV=4	0	auto - discordant peptide type	0	99	TLESIMACCLSEEAKEAR	Acetyl@N-term; Carbamidomethyl(S)@4; Carbamidomethyl(C)@8; Carbamidomethyl(C)@9; Label:13C(6)15N(2)(K)@15; Label:13C(6)15N(4)(R)@18	Acetyl@2	cleaved M-T@N-term; missed K-E@15	0.00369188	2214.01	739.011	2214.01	739.01	3	14	1.1.1.2652.16	32.19	2573.47	1735.3	32.05	0.41	1405.58	0.668972	24.3622	2593.98	387.68	1735.3	333.86
6	6.02	6.02	5.292	5.292	5.292	sp|P21279|GNAQ_MOUSE	Guanine nucleotide-binding protein G(q) subunit alpha OS=Mus musculus GN=Gnaq PE=1 SV=4	0	no quant - weak signal	0	99	TLESIMACCLSEEAKEAR	Acetyl@N-term; Carbamidomethyl(S)@4; Carbamidomethyl(C)@8; Carbamidomethyl(C)@9	Acetyl@2	cleaved M-T@N-term; missed K-E@15	0.00294887	2195.99	733.004	2195.99	733.003	3	12	1.1.1.2656.7	32.3838	3470.64	870.4	32	0.41	904.851			870.4	392.8	661.52	338.27
6	6.02	6.02	5.292	5.292	5.292	sp|P21279|GNAQ_MOUSE	Guanine nucleotide-binding protein G(q) subunit alpha OS=Mus musculus GN=Gnaq PE=1 SV=4	0	auto - discordant peptide type	0	99	TLESIMACCLSEEAKEAR	Acetyl@N-term; Carbamidomethyl(C)@8; Carbamidomethyl(C)@9; Label:13C(6)15N(2)(K)@15; Label:13C(6)15N(4)(R)@18	Acetyl@2	cleaved M-T@N-term; missed K-E@15	-0.00638432	2156.98	720.001	2156.99	720.003	3	17	1.1.1.2704.8	34.7991	1913.9	824.33	34.97	0.26	989.055	0.904049	48.6876	911.82	334.66	824.33	263.71
6	6.02	6.02	5.292	5.292	5.292	sp|P21279|GNAQ_MOUSE	Guanine nucleotide-binding protein G(q) subunit alpha OS=Mus musculus GN=Gnaq PE=1 SV=4	0	auto - discordant peptide type	0	99	TLESIMACCLSEEAKEAR	Acetyl@N-term; Carbamidomethyl(C)@8; Carbamidomethyl(C)@9	Acetyl@2	cleaved M-T@N-term; missed K-E@15	-0.00291636	2138.96	713.995	2138.96	713.995	3	19	1.1.1.2705.4	34.8464	3179.54	1641.4	34.97	0.21	1282.6	0.772042	29.3159	1641.4	336.76	1267.23	265.36
6	6.02	6.02	5.292	5.292	5.292	sp|P21279|GNAQ_MOUSE	Guanine nucleotide-binding protein G(q) subunit alpha OS=Mus musculus GN=Gnaq PE=1 SV=4	0	auto - discordant peptide type	0	99	TLESIMACCLSEEAKEAR	Acetyl@N-term; Carbamidomethyl(C)@8; Carbamidomethyl(C)@9; Label:13C(6)15N(2)(K)@15; Label:13C(6)15N(4)(R)@18	Acetyl@2	cleaved M-T@N-term; missed K-E@15	-0.00352135	2156.98	1079.5	2156.99	1079.5	2	18	1.1.1.2705.6	34.8631	1258.58	605.4	34.97	0.21	410.817	0.588716	42.9235	1028.34	255.57	605.4	211.87
6	6.02	6.02	5.292	5.292	5.292	sp|P21279|GNAQ_MOUSE	Guanine nucleotide-binding protein G(q) subunit alpha OS=Mus musculus GN=Gnaq PE=1 SV=4	0	auto - discordant peptide type	0	99	TLESIMACCLSEEAKEAR	Acetyl@N-term; Carbamidomethyl(C)@8; Carbamidomethyl(C)@9; Cation:Na(E)@12	Acetyl@2	cleaved M-T@N-term; missed K-E@15	0.00513763	2160.95	721.324	2160.95	721.323	3	14	1.1.1.2706.6	34.9069	907.79	809.38	34.92	0.31	1309.84	0.451939	40.9766	809.38	167.53	365.79	129.36
6	6.02	6.02	5.292	5.292	5.292	sp|P21279|GNAQ_MOUSE	Guanine nucleotide-binding protein G(q) subunit alpha OS=Mus musculus GN=Gnaq PE=1 SV=4	0	auto - discordant peptide type	0	99	TLESIMACCLSEEAKEAR	Acetyl@N-term; Carbamidomethyl(C)@8; Carbamidomethyl(C)@9; Label:13C(6)15N(2)(K)@15; Label:13C(6)15N(4)(R)@18	Acetyl@2	cleaved M-T@N-term; missed K-E@15	-0.00352135	2156.98	1079.5	2156.99	1079.5	2	20	1.1.1.2708.13	35.0175	1258.58	1237.26	34.97	0.21	761.463	0.706332	20.7012	1751.67	235.17	1237.26	194.96
6	6.02	6.02	5.292	5.292	5.292	sp|P21279|GNAQ_MOUSE	Guanine nucleotide-binding protein G(q) subunit alpha OS=Mus musculus GN=Gnaq PE=1 SV=4	0	auto - discordant peptide type	0	99	TLESIMACCLSEEAKEAR	Acetyl@N-term; Carbamidomethyl(C)@8; Carbamidomethyl(C)@9	Acetyl@2	cleaved M-T@N-term; missed K-E@15	-0.00291636	2138.96	713.995	2138.96	713.995	3	19	1.1.1.2709.5	35.0689	3179.54	2135.51	34.97	0.21	1557.37	0.671657	24.1464	2135.51	334.5	1434.33	263.58
6	6.02	6.02	5.292	5.292	5.292	sp|P21279|GNAQ_MOUSE	Guanine nucleotide-binding protein G(q) subunit alpha OS=Mus musculus GN=Gnaq PE=1 SV=4	0	auto - discordant peptide type	0	99	TLESIMACCLSEEAKEAR	Acetyl@N-term; Carbamidomethyl(C)@8; Carbamidomethyl(C)@9; Label:13C(6)15N(2)(K)@15; Label:13C(6)15N(4)(R)@18	Acetyl@2	cleaved M-T@N-term; missed K-E@15	-0.00638432	2156.98	720.001	2156.99	720.003	3	12	1.1.1.2712.6	35.2041	1913.9	664.85	34.97	0.26	703.185	0.670895	51.7755	990.99	332.62	664.85	262.1
6	6.02	6.02	5.292	5.292	5.292	sp|P21279|GNAQ_MOUSE	Guanine nucleotide-binding protein G(q) subunit alpha OS=Mus musculus GN=Gnaq PE=1 SV=4	0	no quant - weak signal	0	99	TLESIMACCLSEEAKEAR	Acetyl@N-term; Carbamidomethyl(C)@8; Carbamidomethyl(C)@9; Label:13C(6)15N(2)(K)@15; Label:13C(6)15N(4)(R)@18	Acetyl@2	cleaved M-T@N-term; missed K-E@15	-0.00352135	2156.98	1079.5	2156.99	1079.5	2	15	1.1.1.2712.9	35.2191	1258.58	284.09	34.97	0.21	290.431			176.42	252.43	284.09	209.27
6	6.02	6.02	5.292	5.292	5.292	sp|P21279|GNAQ_MOUSE	Guanine nucleotide-binding protein G(q) subunit alpha OS=Mus musculus GN=Gnaq PE=1 SV=4	0	no quant - weak signal	0	99	TLESIMACCLSEEAKEAR	Acetyl@N-term; Carbamidomethyl(C)@8; Carbamidomethyl(C)@9; Label:13C(6)15N(2)(K)@15; Label:13C(6)15N(4)(R)@18	Acetyl@2	cleaved M-T@N-term; missed K-E@15	-0.00352135	2156.98	1079.5	2156.99	1079.5	2	14	1.1.1.2712.10	35.224	1258.58	277.3	34.97	0.21	265.334			152.65	252.43	277.3	209.27
6	6.02	6.02	5.292	5.292	5.292	sp|P21279|GNAQ_MOUSE	Guanine nucleotide-binding protein G(q) subunit alpha OS=Mus musculus GN=Gnaq PE=1 SV=4	0	no quant - weak signal	0	99	TLESIMACCLSEEAKEAR	Acetyl@N-term; Carbamidomethyl(C)@8; Carbamidomethyl(C)@9	Acetyl@2	cleaved M-T@N-term; missed K-E@15	0.000929378	2138.97	1070.49	2138.96	1070.49	2	17	1.1.1.2713.4	35.2756	1831.2	69.44	34.97	0.21	325.302			69.44	253.47	150.61	210.14
6	6.02	6.02	5.292	5.292	5.292	sp|P21279|GNAQ_MOUSE	Guanine nucleotide-binding protein G(q) subunit alpha OS=Mus musculus GN=Gnaq PE=1 SV=4	0	no quant - weak signal	0	99	TLESIMACCLSEEAKEAR	Acetyl@N-term; Carbamidomethyl(C)@8; Carbamidomethyl(C)@9; Label:13C(6)15N(2)(K)@15; Label:13C(6)15N(4)(R)@18	Acetyl@2	cleaved M-T@N-term; missed K-E@15	-0.00638432	2156.98	720.001	2156.99	720.003	3	13	1.1.1.2716.6	35.4102	1913.9	255.98	34.97	0.26	704.084			336.06	302.53	255.98	238.39
6	6.02	6.02	5.292	5.292	5.292	sp|P21279|GNAQ_MOUSE	Guanine nucleotide-binding protein G(q) subunit alpha OS=Mus musculus GN=Gnaq PE=1 SV=4	0	no quant - weak signal	0	98.34	TLESIMACCLSEEAKEAR	Acetyl@N-term; Carbamidomethyl(E)@3; Carbamidomethyl(C)@8; Carbamidomethyl(C)@9; Label:13C(6)15N(2)(K)@15; Label:13C(6)15N(4)(R)@18	Acetyl@2	cleaved M-T@N-term; missed K-E@15	0.00369188	2214.01	739.011	2214.01	739.01	3	12	1.1.1.2656.8	32.3872	2573.47	647.46	32.05	0.41	781.16			858.16	392.8	647.46	338.27
6	6.02	6.02	5.292	5.292	5.292	sp|P21279|GNAQ_MOUSE	Guanine nucleotide-binding protein G(q) subunit alpha OS=Mus musculus GN=Gnaq PE=1 SV=4	0	auto - discordant peptide type	0	98.34	TLESIMACCLSEEAKEAR	Acetyl@N-term; Carbamidomethyl(C)@8; Carbamidomethyl(C)@9	Acetyl@2	cleaved M-T@N-term; missed K-E@15	-0.00291636	2138.96	713.995	2138.96	713.995	3	10	1.1.1.2704.7	34.7949	3179.54	864.76	34.97	0.21	820.673	0.909258	51.2104	864.76	334.66	786.29	263.71
6	6.02	6.02	5.292	5.292	5.292	sp|P21279|GNAQ_MOUSE	Guanine nucleotide-binding protein G(q) subunit alpha OS=Mus musculus GN=Gnaq PE=1 SV=4	0	no quant - weak signal	0	98.34	TLESIMACCLSEEAKEAR	Acetyl@N-term; Carbamidomethyl(C)@8; Carbamidomethyl(C)@9; Cation:Na(E)@12	Acetyl@2	cleaved M-T@N-term; missed K-E@15	0.00513763	2160.95	721.324	2160.95	721.323	3	9	1.1.1.2713.3	35.2614	907.79	153.2	34.92	0.31	665.14			153.2	178.47	171.26	137.8
6	6.02	6.02	5.292	5.292	5.292	sp|P21279|GNAQ_MOUSE	Guanine nucleotide-binding protein G(q) subunit alpha OS=Mus musculus GN=Gnaq PE=1 SV=4	0	auto - discordant peptide type	0	96.77	TLESIMACCLSEEAKEAR	Acetyl@N-term; Carbamidomethyl(S)@4; Carbamidomethyl(C)@8; Carbamidomethyl(C)@9	Acetyl@2	cleaved M-T@N-term; missed K-E@15	0.00294887	2195.99	733.004	2195.99	733.003	3	14	1.1.1.2648.14	31.9732	3470.64	3036.63	32	0.41	1928.98	0.648347	21.0353	3036.63	384.19	1968.79	330.86
6	6.02	6.02	5.292	5.292	5.292	sp|P21279|GNAQ_MOUSE	Guanine nucleotide-binding protein G(q) subunit alpha OS=Mus musculus GN=Gnaq PE=1 SV=4	0	auto - discordant peptide type	0	96.77	TLESIMACCLSEEAKEAR	Acetyl@N-term; Carbamidomethyl(S)@4; Carbamidomethyl(C)@8; Carbamidomethyl(C)@9; Label:13C(6)15N(2)(K)@15; Label:13C(6)15N(4)(R)@18	Acetyl@2	cleaved M-T@N-term; missed K-E@15	0.00369188	2214.01	739.011	2214.01	739.01	3	13	1.1.1.2648.15	31.9757	2573.47	1986.4	32.05	0.41	1633.87	0.64986	20.8665	3056.66	384.19	1986.4	330.86
6	6.02	6.02	5.292	5.292	5.292	sp|P21279|GNAQ_MOUSE	Guanine nucleotide-binding protein G(q) subunit alpha OS=Mus musculus GN=Gnaq PE=1 SV=4	0	no quant - weak signal	0	96.77	TLESIMACCLSEEAKEAR	Acetyl@N-term; Carbamidomethyl(S)@4; Carbamidomethyl(C)@8; Carbamidomethyl(C)@9; Label:13C(6)15N(2)(K)@15; Label:13C(6)15N(4)(R)@18	Acetyl@2	cleaved M-T@N-term; missed K-E@15	0.00369188	2214.01	739.011	2214.01	739.01	3	12	1.1.1.2656.8	32.3872	2573.47	647.46	32.05	0.41	781.16			858.16	392.8	647.46	338.27
6	6.02	6.02	5.292	5.292	5.292	sp|P21279|GNAQ_MOUSE	Guanine nucleotide-binding protein G(q) subunit alpha OS=Mus musculus GN=Gnaq PE=1 SV=4	0	no quant - weak signal	0	88.34	TLESIMACCLSEEAKEAR	Acetyl@N-term; Carbamidomethyl(E)@3; Carbamidomethyl(C)@8; Carbamidomethyl(C)@9	Acetyl@2	cleaved M-T@N-term; missed K-E@15	0.00294887	2195.99	733.004	2195.99	733.003	3	9	1.1.1.2644.18	31.7732	3470.64	1003.96	32	0.41	945.314			1003.96	386.35	771.81	332.71
6	6.02	6.02	5.292	5.292	5.292	sp|P21279|GNAQ_MOUSE	Guanine nucleotide-binding protein G(q) subunit alpha OS=Mus musculus GN=Gnaq PE=1 SV=4	0	auto - discordant peptide type	0	88.34	TLESIMACCLSEEAKEAR	Acetyl@N-term; Carbamidomethyl(E)@3; Carbamidomethyl(C)@8; Carbamidomethyl(C)@9; Label:13C(6)15N(2)(K)@15; Label:13C(6)15N(4)(R)@18	Acetyl@2	cleaved M-T@N-term; missed K-E@15	0.00369188	2214.01	739.011	2214.01	739.01	3	13	1.1.1.2652.16	32.19	2573.47	1735.3	32.05	0.41	1405.58	0.668972	24.3622	2593.98	387.68	1735.3	333.86
6	6.02	6.02	5.292	5.292	5.292	sp|P21279|GNAQ_MOUSE	Guanine nucleotide-binding protein G(q) subunit alpha OS=Mus musculus GN=Gnaq PE=1 SV=4	0	no quant - weak signal	0	88.34	TLESIMACCLSEEAKEAR	Acetyl@N-term; Carbamidomethyl(E)@3; Carbamidomethyl(C)@8; Carbamidomethyl(C)@9	Acetyl@2	cleaved M-T@N-term; missed K-E@15	0.00294887	2195.99	733.004	2195.99	733.003	3	11	1.1.1.2656.7	32.3838	3470.64	870.4	32	0.41	904.851			870.4	392.8	661.52	338.27
6	6.02	6.02	5.292	5.292	5.292	sp|P21279|GNAQ_MOUSE	Guanine nucleotide-binding protein G(q) subunit alpha OS=Mus musculus GN=Gnaq PE=1 SV=4	0	no quant - weak signal	0	79.1	TLESIMACCLSEEAKEAR	Acetyl@N-term; Carbamidomethyl(S)@4; Carbamidomethyl(C)@8; Carbamidomethyl(C)@9	Acetyl@2	cleaved M-T@N-term; missed K-E@15	0.00294887	2195.99	733.004	2195.99	733.003	3	9	1.1.1.2644.19	31.7749	3470.64	1020.98	32	0.41	838.285			1020.98	386.35	781.7	332.71
6	6.02	6.02	5.292	5.292	5.292	sp|P21279|GNAQ_MOUSE	Guanine nucleotide-binding protein G(q) subunit alpha OS=Mus musculus GN=Gnaq PE=1 SV=4	0	no quant - weak signal	0	65.24	TLESIMACCLSEEAKEAR	Acetyl@N-term; Carbamidomethyl(S)@4; Carbamidomethyl(C)@8; Carbamidomethyl(C)@9	Acetyl@2	cleaved M-T@N-term; missed K-E@15	0.00294887	2195.99	733.004	2195.99	733.003	3	9	1.1.1.2644.18	31.7732	3470.64	1003.96	32	0.41	945.314			1003.96	386.35	771.81	332.71
6	6.02	6.02	5.292	5.292	5.292	sp|P21279|GNAQ_MOUSE	Guanine nucleotide-binding protein G(q) subunit alpha OS=Mus musculus GN=Gnaq PE=1 SV=4	0	auto - discordant peptide type	0	65.24	TLESIMACCLSEEAKEAR	Acetyl@N-term; Cation:Na(E)@3; Carbamidomethyl(C)@8; Carbamidomethyl(C)@9	Acetyl@2	cleaved M-T@N-term; missed K-E@15	0.00513763	2160.95	721.324	2160.95	721.323	3	15	1.1.1.2706.6	34.9069	907.79	809.38	34.92	0.31	1309.84	0.451939	40.9766	809.38	167.53	365.79	129.36
7	6	6	11.66	11.66	11.66	cont|000144; cont|000143; cont|000142; cont|000141; cont|000040; cont|000032; cont|000023	pdb|1AN1_E| E Chain E, Leech-Derived Tryptase InhibitorTRYPSIN COMPLEX [Sus scrofa (contaminant)]; pdb|1FNI_A| A Chain A, Crystal Structure Of Porcine Beta Trypsin With 0.01% Polydocanol [Sus scrofa (contaminant)]; pdb|1EPT_B| B Chain B, Porcine E-Trypsin (E.C.3.4.21.4) [Sus scrofa (contaminant)]; spt|P00761| Trypsin precursor (EC 3.4.21.4) [Sus scrofa (contaminant)]; gi|2914482|pdb|1TFX|A Chain …	0	no quant - weak signal	2	99	SCAAAGTECLISGWGNTK	Carbamidomethyl(C)@2; Carbamidomethyl(C)@9			-0.00616928	1881.83	628.284	1881.83	628.286	3	10	1.1.1.2592.19	29.094	641.59	595.01	29.17	0.31	1162.76			595.01	160.29	0	0
7	6	6	11.66	11.66	11.66	cont|000144; cont|000143; cont|000142; cont|000141; cont|000040; cont|000032; cont|000023	pdb|1AN1_E| E Chain E, Leech-Derived Tryptase InhibitorTRYPSIN COMPLEX [Sus scrofa (contaminant)]; pdb|1FNI_A| A Chain A, Crystal Structure Of Porcine Beta Trypsin With 0.01% Polydocanol [Sus scrofa (contaminant)]; pdb|1EPT_B| B Chain B, Porcine E-Trypsin (E.C.3.4.21.4) [Sus scrofa (contaminant)]; spt|P00761| Trypsin precursor (EC 3.4.21.4) [Sus scrofa (contaminant)]; gi|2914482|pdb|1TFX|A Chain …	0	no quant - weak signal	2	99	VATVSLPR				0.0018358	841.504	421.759	841.502	421.758	2	7	1.1.1.2524.3	25.6006	616.98	439.51	25.39	0.66	584.355			439.51	175.51	0	0
7	6	6	11.66	11.66	11.66	cont|000144; cont|000143; cont|000142; cont|000141; cont|000040; cont|000032; cont|000023	pdb|1AN1_E| E Chain E, Leech-Derived Tryptase InhibitorTRYPSIN COMPLEX [Sus scrofa (contaminant)]; pdb|1FNI_A| A Chain A, Crystal Structure Of Porcine Beta Trypsin With 0.01% Polydocanol [Sus scrofa (contaminant)]; pdb|1EPT_B| B Chain B, Porcine E-Trypsin (E.C.3.4.21.4) [Sus scrofa (contaminant)]; spt|P00761| Trypsin precursor (EC 3.4.21.4) [Sus scrofa (contaminant)]; gi|2914482|pdb|1TFX|A Chain …	0	no quant - weak signal	2	99	VATVSLPRSCAAAGTECLISGWGNTK	Carbamidomethyl(C)@10; Carbamidomethyl(C)@17; Delta:H(4)C(2)(K)@26		missed R-S@8	0.00156307	2733.36	684.347	2733.36	684.347	4	12	1.1.1.2674.6	33.2975	1098.73	1091.62	33.33	0.2	1137.85			1091.62	265.72	0	0
7	6	6	11.66	11.66	11.66	cont|000144; cont|000143; cont|000142; cont|000141; cont|000040; cont|000032; cont|000023	pdb|1AN1_E| E Chain E, Leech-Derived Tryptase InhibitorTRYPSIN COMPLEX [Sus scrofa (contaminant)]; pdb|1FNI_A| A Chain A, Crystal Structure Of Porcine Beta Trypsin With 0.01% Polydocanol [Sus scrofa (contaminant)]; pdb|1EPT_B| B Chain B, Porcine E-Trypsin (E.C.3.4.21.4) [Sus scrofa (contaminant)]; spt|P00761| Trypsin precursor (EC 3.4.21.4) [Sus scrofa (contaminant)]; gi|2914482|pdb|1TFX|A Chain …	0	no quant - weak signal	0	99	SCAAAGTECLISGWGNTK	Carbamidomethyl(C)@2; Carbamidomethyl(C)@9; Dimethyl(K)@18	Dimethyl(K)@125		0.00177356	1909.87	637.63	1909.87	637.629	3	13	1.1.1.2588.20	28.8878	11241.5	634.51	29.32	0.31	1140.39			634.51	660.35	0	0
7	6	6	11.66	11.66	11.66	cont|000144; cont|000143; cont|000142; cont|000141; cont|000040; cont|000032; cont|000023	pdb|1AN1_E| E Chain E, Leech-Derived Tryptase InhibitorTRYPSIN COMPLEX [Sus scrofa (contaminant)]; pdb|1FNI_A| A Chain A, Crystal Structure Of Porcine Beta Trypsin With 0.01% Polydocanol [Sus scrofa (contaminant)]; pdb|1EPT_B| B Chain B, Porcine E-Trypsin (E.C.3.4.21.4) [Sus scrofa (contaminant)]; spt|P00761| Trypsin precursor (EC 3.4.21.4) [Sus scrofa (contaminant)]; gi|2914482|pdb|1TFX|A Chain …	0	no quant - weak signal	0	99	SCAAAGTECLISGWGNTK	Carbamidomethyl(C)@2; Carbamidomethyl(C)@9; Delta:H(4)C(2)(K)@18			0.00177356	1909.87	637.63	1909.87	637.629	3	13	1.1.1.2588.20	28.8878	11241.5	634.51	29.32	0.31	1140.39			634.51	660.35	0	0
7	6	6	11.66	11.66	11.66	cont|000144; cont|000143; cont|000142; cont|000141; cont|000040; cont|000032; cont|000023	pdb|1AN1_E| E Chain E, Leech-Derived Tryptase InhibitorTRYPSIN COMPLEX [Sus scrofa (contaminant)]; pdb|1FNI_A| A Chain A, Crystal Structure Of Porcine Beta Trypsin With 0.01% Polydocanol [Sus scrofa (contaminant)]; pdb|1EPT_B| B Chain B, Porcine E-Trypsin (E.C.3.4.21.4) [Sus scrofa (contaminant)]; spt|P00761| Trypsin precursor (EC 3.4.21.4) [Sus scrofa (contaminant)]; gi|2914482|pdb|1TFX|A Chain …	0	no quant - weak signal	0	99	SCAAAGTECLISGWGNTK	Carbamidomethyl(C)@2; Carbamidomethyl(C)@9; Delta:H(4)C(2)(K)@18			0.00177356	1909.87	637.63	1909.87	637.629	3	14	1.1.1.2590.23	28.9883	11241.5	1644.45	29.32	0.31	1014.38			1644.45	660.57	0	0
7	6	6	11.66	11.66	11.66	cont|000144; cont|000143; cont|000142; cont|000141; cont|000040; cont|000032; cont|000023	pdb|1AN1_E| E Chain E, Leech-Derived Tryptase InhibitorTRYPSIN COMPLEX [Sus scrofa (contaminant)]; pdb|1FNI_A| A Chain A, Crystal Structure Of Porcine Beta Trypsin With 0.01% Polydocanol [Sus scrofa (contaminant)]; pdb|1EPT_B| B Chain B, Porcine E-Trypsin (E.C.3.4.21.4) [Sus scrofa (contaminant)]; spt|P00761| Trypsin precursor (EC 3.4.21.4) [Sus scrofa (contaminant)]; gi|2914482|pdb|1TFX|A Chain …	0	no quant - weak signal	0	99	SCAAAGTECLISGWGNTK	Carbamidomethyl(C)@2; Carbamidomethyl(C)@9; Dimethyl(K)@18	Dimethyl(K)@125		0.00177356	1909.87	637.63	1909.87	637.629	3	14	1.1.1.2590.23	28.9883	11241.5	1644.45	29.32	0.31	1014.38			1644.45	660.57	0	0
7	6	6	11.66	11.66	11.66	cont|000144; cont|000143; cont|000142; cont|000141; cont|000040; cont|000032; cont|000023	pdb|1AN1_E| E Chain E, Leech-Derived Tryptase InhibitorTRYPSIN COMPLEX [Sus scrofa (contaminant)]; pdb|1FNI_A| A Chain A, Crystal Structure Of Porcine Beta Trypsin With 0.01% Polydocanol [Sus scrofa (contaminant)]; pdb|1EPT_B| B Chain B, Porcine E-Trypsin (E.C.3.4.21.4) [Sus scrofa (contaminant)]; spt|P00761| Trypsin precursor (EC 3.4.21.4) [Sus scrofa (contaminant)]; gi|2914482|pdb|1TFX|A Chain …	0	no quant - weak signal	0	99	SCAAAGTECLISGWGNTK	Carbamidomethyl(C)@2; Carbamidomethyl(C)@9; Delta:H(4)C(2)(K)@18			0.00142817	1909.87	955.941	1909.87	955.94	2	15	1.1.1.2590.35	29.0083	8847.67	1354.42	29.32	0.31	1015.43			1354.42	585.34	0	0
7	6	6	11.66	11.66	11.66	cont|000144; cont|000143; cont|000142; cont|000141; cont|000040; cont|000032; cont|000023	pdb|1AN1_E| E Chain E, Leech-Derived Tryptase InhibitorTRYPSIN COMPLEX [Sus scrofa (contaminant)]; pdb|1FNI_A| A Chain A, Crystal Structure Of Porcine Beta Trypsin With 0.01% Polydocanol [Sus scrofa (contaminant)]; pdb|1EPT_B| B Chain B, Porcine E-Trypsin (E.C.3.4.21.4) [Sus scrofa (contaminant)]; spt|P00761| Trypsin precursor (EC 3.4.21.4) [Sus scrofa (contaminant)]; gi|2914482|pdb|1TFX|A Chain …	0	no quant - weak signal	0	99	SCAAAGTECLISGWGNTK	Carbamidomethyl(C)@2; Carbamidomethyl(C)@9; Dimethyl(K)@18	Dimethyl(K)@125		0.00142817	1909.87	955.941	1909.87	955.94	2	15	1.1.1.2590.35	29.0083	8847.67	1354.42	29.32	0.31	1015.43			1354.42	585.34	0	0
7	6	6	11.66	11.66	11.66	cont|000144; cont|000143; cont|000142; cont|000141; cont|000040; cont|000032; cont|000023	pdb|1AN1_E| E Chain E, Leech-Derived Tryptase InhibitorTRYPSIN COMPLEX [Sus scrofa (contaminant)]; pdb|1FNI_A| A Chain A, Crystal Structure Of Porcine Beta Trypsin With 0.01% Polydocanol [Sus scrofa (contaminant)]; pdb|1EPT_B| B Chain B, Porcine E-Trypsin (E.C.3.4.21.4) [Sus scrofa (contaminant)]; spt|P00761| Trypsin precursor (EC 3.4.21.4) [Sus scrofa (contaminant)]; gi|2914482|pdb|1TFX|A Chain …	0	auto - discordant peptide type	0	99	SCAAAGTECLISGWGNTK	Carbamidomethyl(C)@2; Carbamidomethyl(C)@9; Dimethyl(K)@18	Dimethyl(K)@125		0.00177356	1909.87	637.63	1909.87	637.629	3	20	1.1.1.2594.35	29.1998	11241.5	8562.3	29.32	0.31	6569.25	0.01		8562.3	687.54	0	0
7	6	6	11.66	11.66	11.66	cont|000144; cont|000143; cont|000142; cont|000141; cont|000040; cont|000032; cont|000023	pdb|1AN1_E| E Chain E, Leech-Derived Tryptase InhibitorTRYPSIN COMPLEX [Sus scrofa (contaminant)]; pdb|1FNI_A| A Chain A, Crystal Structure Of Porcine Beta Trypsin With 0.01% Polydocanol [Sus scrofa (contaminant)]; pdb|1EPT_B| B Chain B, Porcine E-Trypsin (E.C.3.4.21.4) [Sus scrofa (contaminant)]; spt|P00761| Trypsin precursor (EC 3.4.21.4) [Sus scrofa (contaminant)]; gi|2914482|pdb|1TFX|A Chain …	0	auto - discordant peptide type	0	99	SCAAAGTECLISGWGNTK	Carbamidomethyl(C)@2; Carbamidomethyl(C)@9; Delta:H(4)C(2)(K)@18			0.00177356	1909.87	637.63	1909.87	637.629	3	20	1.1.1.2594.35	29.1998	11241.5	8562.3	29.32	0.31	6569.25	0.01		8562.3	687.54	0	0
7	6	6	11.66	11.66	11.66	cont|000144; cont|000143; cont|000142; cont|000141; cont|000040; cont|000032; cont|000023	pdb|1AN1_E| E Chain E, Leech-Derived Tryptase InhibitorTRYPSIN COMPLEX [Sus scrofa (contaminant)]; pdb|1FNI_A| A Chain A, Crystal Structure Of Porcine Beta Trypsin With 0.01% Polydocanol [Sus scrofa (contaminant)]; pdb|1EPT_B| B Chain B, Porcine E-Trypsin (E.C.3.4.21.4) [Sus scrofa (contaminant)]; spt|P00761| Trypsin precursor (EC 3.4.21.4) [Sus scrofa (contaminant)]; gi|2914482|pdb|1TFX|A Chain …	0	no quant - weak signal	0	99	SCAAAGTECLISGWGNTK	Carbamidomethyl(C)@2; Carbamidomethyl(C)@9			0.00765572	1881.84	941.929	1881.83	941.925	2	12	1.1.1.2594.49	29.2114	887.13	860.51	29.17	0.36	1116.39			860.51	192.91	0	0
7	6	6	11.66	11.66	11.66	cont|000144; cont|000143; cont|000142; cont|000141; cont|000040; cont|000032; cont|000023	pdb|1AN1_E| E Chain E, Leech-Derived Tryptase InhibitorTRYPSIN COMPLEX [Sus scrofa (contaminant)]; pdb|1FNI_A| A Chain A, Crystal Structure Of Porcine Beta Trypsin With 0.01% Polydocanol [Sus scrofa (contaminant)]; pdb|1EPT_B| B Chain B, Porcine E-Trypsin (E.C.3.4.21.4) [Sus scrofa (contaminant)]; spt|P00761| Trypsin precursor (EC 3.4.21.4) [Sus scrofa (contaminant)]; gi|2914482|pdb|1TFX|A Chain …	0	auto - discordant peptide type	0	99	SCAAAGTECLISGWGNTK	Carbamidomethyl(C)@2; Carbamidomethyl(C)@9; Dimethyl(K)@18	Dimethyl(K)@125		0.00177356	1909.87	637.63	1909.87	637.629	3	21	1.1.1.2598.29	29.4001	11241.5	10386.3	29.32	0.31	7144.45	0.01		10386.3	691.07	0	0
7	6	6	11.66	11.66	11.66	cont|000144; cont|000143; cont|000142; cont|000141; cont|000040; cont|000032; cont|000023	pdb|1AN1_E| E Chain E, Leech-Derived Tryptase InhibitorTRYPSIN COMPLEX [Sus scrofa (contaminant)]; pdb|1FNI_A| A Chain A, Crystal Structure Of Porcine Beta Trypsin With 0.01% Polydocanol [Sus scrofa (contaminant)]; pdb|1EPT_B| B Chain B, Porcine E-Trypsin (E.C.3.4.21.4) [Sus scrofa (contaminant)]; spt|P00761| Trypsin precursor (EC 3.4.21.4) [Sus scrofa (contaminant)]; gi|2914482|pdb|1TFX|A Chain …	0	auto - discordant peptide type	0	99	SCAAAGTECLISGWGNTK	Carbamidomethyl(C)@2; Carbamidomethyl(C)@9; Delta:H(4)C(2)(K)@18			0.00177356	1909.87	637.63	1909.87	637.629	3	21	1.1.1.2598.29	29.4001	11241.5	10386.3	29.32	0.31	7144.45	0.01		10386.3	691.07	0	0
7	6	6	11.66	11.66	11.66	cont|000144; cont|000143; cont|000142; cont|000141; cont|000040; cont|000032; cont|000023	pdb|1AN1_E| E Chain E, Leech-Derived Tryptase InhibitorTRYPSIN COMPLEX [Sus scrofa (contaminant)]; pdb|1FNI_A| A Chain A, Crystal Structure Of Porcine Beta Trypsin With 0.01% Polydocanol [Sus scrofa (contaminant)]; pdb|1EPT_B| B Chain B, Porcine E-Trypsin (E.C.3.4.21.4) [Sus scrofa (contaminant)]; spt|P00761| Trypsin precursor (EC 3.4.21.4) [Sus scrofa (contaminant)]; gi|2914482|pdb|1TFX|A Chain …	0	no quant - weak signal	0	99	SCAAAGTECLISGWGNTK	Carbamidomethyl(C)@2; Carbamidomethyl(C)@9; Delta:H(4)C(2)(K)@18			0.00177356	1909.87	637.63	1909.87	637.629	3	21	1.1.1.2602.24	29.6044	11241.5	3386.9	29.32	0.31	2689.09			3386.9	683.88	0	0
7	6	6	11.66	11.66	11.66	cont|000144; cont|000143; cont|000142; cont|000141; cont|000040; cont|000032; cont|000023	pdb|1AN1_E| E Chain E, Leech-Derived Tryptase InhibitorTRYPSIN COMPLEX [Sus scrofa (contaminant)]; pdb|1FNI_A| A Chain A, Crystal Structure Of Porcine Beta Trypsin With 0.01% Polydocanol [Sus scrofa (contaminant)]; pdb|1EPT_B| B Chain B, Porcine E-Trypsin (E.C.3.4.21.4) [Sus scrofa (contaminant)]; spt|P00761| Trypsin precursor (EC 3.4.21.4) [Sus scrofa (contaminant)]; gi|2914482|pdb|1TFX|A Chain …	0	no quant - weak signal	0	99	SCAAAGTECLISGWGNTK	Carbamidomethyl(C)@2; Carbamidomethyl(C)@9; Dimethyl(K)@18	Dimethyl(K)@125		0.00177356	1909.87	637.63	1909.87	637.629	3	21	1.1.1.2602.24	29.6044	11241.5	3386.9	29.32	0.31	2689.09			3386.9	683.88	0	0
7	6	6	11.66	11.66	11.66	cont|000144; cont|000143; cont|000142; cont|000141; cont|000040; cont|000032; cont|000023	pdb|1AN1_E| E Chain E, Leech-Derived Tryptase InhibitorTRYPSIN COMPLEX [Sus scrofa (contaminant)]; pdb|1FNI_A| A Chain A, Crystal Structure Of Porcine Beta Trypsin With 0.01% Polydocanol [Sus scrofa (contaminant)]; pdb|1EPT_B| B Chain B, Porcine E-Trypsin (E.C.3.4.21.4) [Sus scrofa (contaminant)]; spt|P00761| Trypsin precursor (EC 3.4.21.4) [Sus scrofa (contaminant)]; gi|2914482|pdb|1TFX|A Chain …	0	no quant - weak signal	0	99	SCAAAGTECLISGWGNTK	Carbamidomethyl(C)@2; Carbamidomethyl(C)@9; Dimethyl(K)@18	Dimethyl(K)@125		0.00177356	1909.87	637.63	1909.87	637.629	3	10	1.1.1.2606.33	29.8151	11241.5	614.88	29.32	0.31	1432.5			614.88	674.3	0	0
7	6	6	11.66	11.66	11.66	cont|000144; cont|000143; cont|000142; cont|000141; cont|000040; cont|000032; cont|000023	pdb|1AN1_E| E Chain E, Leech-Derived Tryptase InhibitorTRYPSIN COMPLEX [Sus scrofa (contaminant)]; pdb|1FNI_A| A Chain A, Crystal Structure Of Porcine Beta Trypsin With 0.01% Polydocanol [Sus scrofa (contaminant)]; pdb|1EPT_B| B Chain B, Porcine E-Trypsin (E.C.3.4.21.4) [Sus scrofa (contaminant)]; spt|P00761| Trypsin precursor (EC 3.4.21.4) [Sus scrofa (contaminant)]; gi|2914482|pdb|1TFX|A Chain …	0	no quant - weak signal	0	99	SCAAAGTECLISGWGNTK	Carbamidomethyl(C)@2; Carbamidomethyl(C)@9; Delta:H(4)C(2)(K)@18			0.00177356	1909.87	637.63	1909.87	637.629	3	10	1.1.1.2606.33	29.8151	11241.5	614.88	29.32	0.31	1432.5			614.88	674.3	0	0
7	6	6	11.66	11.66	11.66	cont|000144; cont|000143; cont|000142; cont|000141; cont|000040; cont|000032; cont|000023	pdb|1AN1_E| E Chain E, Leech-Derived Tryptase InhibitorTRYPSIN COMPLEX [Sus scrofa (contaminant)]; pdb|1FNI_A| A Chain A, Crystal Structure Of Porcine Beta Trypsin With 0.01% Polydocanol [Sus scrofa (contaminant)]; pdb|1EPT_B| B Chain B, Porcine E-Trypsin (E.C.3.4.21.4) [Sus scrofa (contaminant)]; spt|P00761| Trypsin precursor (EC 3.4.21.4) [Sus scrofa (contaminant)]; gi|2914482|pdb|1TFX|A Chain …	0	no quant - weak signal	0	99	SCAAAGTECLISGWGNTK	Carbamidomethyl(C)@2; Carbamidomethyl(C)@9			0.00765572	1881.84	941.929	1881.83	941.925	2	8	1.1.1.2588.31	28.9061	887.13	448.22	29.17	0.36	682.789			448.22	185.28	0	0
7	6	6	11.66	11.66	11.66	cont|000144; cont|000143; cont|000142; cont|000141; cont|000040; cont|000032; cont|000023	pdb|1AN1_E| E Chain E, Leech-Derived Tryptase InhibitorTRYPSIN COMPLEX [Sus scrofa (contaminant)]; pdb|1FNI_A| A Chain A, Crystal Structure Of Porcine Beta Trypsin With 0.01% Polydocanol [Sus scrofa (contaminant)]; pdb|1EPT_B| B Chain B, Porcine E-Trypsin (E.C.3.4.21.4) [Sus scrofa (contaminant)]; spt|P00761| Trypsin precursor (EC 3.4.21.4) [Sus scrofa (contaminant)]; gi|2914482|pdb|1TFX|A Chain …	0	auto - discordant peptide type	0	99	SCAAAGTECLISGWGNTK	Carbamidomethyl(C)@2; Carbamidomethyl(C)@9; Acetyl(T)@17; Label:13C(6)15N(2)(K)@18	Acetyl(T)@124		-0.00864689	1931.85	644.958	1931.86	644.961	3	12	1.1.1.2597.17	29.3488	3766.07	3703.42	29.32	0.36	3291.05	100		0	0	3703.42	400.84
7	6	6	11.66	11.66	11.66	cont|000144; cont|000143; cont|000142; cont|000141; cont|000040; cont|000032; cont|000023	pdb|1AN1_E| E Chain E, Leech-Derived Tryptase InhibitorTRYPSIN COMPLEX [Sus scrofa (contaminant)]; pdb|1FNI_A| A Chain A, Crystal Structure Of Porcine Beta Trypsin With 0.01% Polydocanol [Sus scrofa (contaminant)]; pdb|1EPT_B| B Chain B, Porcine E-Trypsin (E.C.3.4.21.4) [Sus scrofa (contaminant)]; spt|P00761| Trypsin precursor (EC 3.4.21.4) [Sus scrofa (contaminant)]; gi|2914482|pdb|1TFX|A Chain …	0	no quant - weak signal	0	99	SCAAAGTECLISGWGNTK	Carbamidomethyl(C)@2; Carbamidomethyl(C)@9; Delta:H(4)C(2)(K)@18			0.00142817	1909.87	955.941	1909.87	955.94	2	9	1.1.1.2611.37	30.0828	8847.67	97.53	29.32	0.31	532.645			97.53	620.87	0	0
7	6	6	11.66	11.66	11.66	cont|000144; cont|000143; cont|000142; cont|000141; cont|000040; cont|000032; cont|000023	pdb|1AN1_E| E Chain E, Leech-Derived Tryptase InhibitorTRYPSIN COMPLEX [Sus scrofa (contaminant)]; pdb|1FNI_A| A Chain A, Crystal Structure Of Porcine Beta Trypsin With 0.01% Polydocanol [Sus scrofa (contaminant)]; pdb|1EPT_B| B Chain B, Porcine E-Trypsin (E.C.3.4.21.4) [Sus scrofa (contaminant)]; spt|P00761| Trypsin precursor (EC 3.4.21.4) [Sus scrofa (contaminant)]; gi|2914482|pdb|1TFX|A Chain …	0	no quant - weak signal	0	98.34	SCAAAGTECLISGWGNTK	Carbamidomethyl(C)@2; Carbamidomethyl(C)@9			0.00765572	1881.84	941.929	1881.83	941.925	2	7	1.1.1.2589.35	28.9573	887.13	538.38	29.17	0.36	715.873			538.38	186.65	0	0
7	6	6	11.66	11.66	11.66	cont|000144; cont|000143; cont|000142; cont|000141; cont|000040; cont|000032; cont|000023	pdb|1AN1_E| E Chain E, Leech-Derived Tryptase InhibitorTRYPSIN COMPLEX [Sus scrofa (contaminant)]; pdb|1FNI_A| A Chain A, Crystal Structure Of Porcine Beta Trypsin With 0.01% Polydocanol [Sus scrofa (contaminant)]; pdb|1EPT_B| B Chain B, Porcine E-Trypsin (E.C.3.4.21.4) [Sus scrofa (contaminant)]; spt|P00761| Trypsin precursor (EC 3.4.21.4) [Sus scrofa (contaminant)]; gi|2914482|pdb|1TFX|A Chain …	0	no quant - weak signal	0	98.34	SCAAAGTECLISGWGNTK	Carbamidomethyl(C)@2; Carbamidomethyl(C)@9; Delta:H(4)C(2)(K)@18			0.00142817	1909.87	955.941	1909.87	955.94	2	8	1.1.1.2606.50	29.8293	8847.67	579.15	29.32	0.31	708.496			579.15	597.5	0	0
7	6	6	11.66	11.66	11.66	cont|000144; cont|000143; cont|000142; cont|000141; cont|000040; cont|000032; cont|000023	pdb|1AN1_E| E Chain E, Leech-Derived Tryptase InhibitorTRYPSIN COMPLEX [Sus scrofa (contaminant)]; pdb|1FNI_A| A Chain A, Crystal Structure Of Porcine Beta Trypsin With 0.01% Polydocanol [Sus scrofa (contaminant)]; pdb|1EPT_B| B Chain B, Porcine E-Trypsin (E.C.3.4.21.4) [Sus scrofa (contaminant)]; spt|P00761| Trypsin precursor (EC 3.4.21.4) [Sus scrofa (contaminant)]; gi|2914482|pdb|1TFX|A Chain …	0	no quant - weak signal	0	98.34	SCAAAGTECLISGWGNTK	Carbamidomethyl(C)@2; Carbamidomethyl(C)@9; Dimethyl(K)@18	Dimethyl(K)@125		0.00142817	1909.87	955.941	1909.87	955.94	2	9	1.1.1.2611.37	30.0828	8847.67	97.53	29.32	0.31	532.645			97.53	620.87	0	0
7	6	6	11.66	11.66	11.66	cont|000144; cont|000143; cont|000142; cont|000141; cont|000040; cont|000032; cont|000023	pdb|1AN1_E| E Chain E, Leech-Derived Tryptase InhibitorTRYPSIN COMPLEX [Sus scrofa (contaminant)]; pdb|1FNI_A| A Chain A, Crystal Structure Of Porcine Beta Trypsin With 0.01% Polydocanol [Sus scrofa (contaminant)]; pdb|1EPT_B| B Chain B, Porcine E-Trypsin (E.C.3.4.21.4) [Sus scrofa (contaminant)]; spt|P00761| Trypsin precursor (EC 3.4.21.4) [Sus scrofa (contaminant)]; gi|2914482|pdb|1TFX|A Chain …	0	no quant - weak signal	0	96.77	SCAAAGTECLISGWGNTK	Carbamidomethyl(C)@2; Carbamidomethyl(C)@9; Dimethyl(K)@18	Dimethyl(K)@125		0.00142817	1909.87	955.941	1909.87	955.94	2	8	1.1.1.2606.50	29.8293	8847.67	579.15	29.32	0.31	708.496			579.15	597.5	0	0
7	6	6	11.66	11.66	11.66	cont|000144; cont|000143; cont|000142; cont|000141; cont|000040; cont|000032; cont|000023	pdb|1AN1_E| E Chain E, Leech-Derived Tryptase InhibitorTRYPSIN COMPLEX [Sus scrofa (contaminant)]; pdb|1FNI_A| A Chain A, Crystal Structure Of Porcine Beta Trypsin With 0.01% Polydocanol [Sus scrofa (contaminant)]; pdb|1EPT_B| B Chain B, Porcine E-Trypsin (E.C.3.4.21.4) [Sus scrofa (contaminant)]; spt|P00761| Trypsin precursor (EC 3.4.21.4) [Sus scrofa (contaminant)]; gi|2914482|pdb|1TFX|A Chain …	0	auto - discordant peptide type	0	93.79	SCAAAGTECLISGWGNTK	Carbamidomethyl(C)@2; Carbamidomethyl(C)@9; Acetyl(T)@17; Label:13C(6)15N(2)(K)@18	Acetyl(T)@124		-0.00864689	1931.85	644.958	1931.86	644.961	3	10	1.1.1.2593.17	29.14	3766.07	2053.53	29.32	0.36	2537.01	100		0	0	2053.53	393.92
7	6	6	11.66	11.66	11.66	cont|000144; cont|000143; cont|000142; cont|000141; cont|000040; cont|000032; cont|000023	pdb|1AN1_E| E Chain E, Leech-Derived Tryptase InhibitorTRYPSIN COMPLEX [Sus scrofa (contaminant)]; pdb|1FNI_A| A Chain A, Crystal Structure Of Porcine Beta Trypsin With 0.01% Polydocanol [Sus scrofa (contaminant)]; pdb|1EPT_B| B Chain B, Porcine E-Trypsin (E.C.3.4.21.4) [Sus scrofa (contaminant)]; spt|P00761| Trypsin precursor (EC 3.4.21.4) [Sus scrofa (contaminant)]; gi|2914482|pdb|1TFX|A Chain …	0	auto - discordant peptide type	0	93.79	SCAAAGTECLISGWGNTK	Carbamidomethyl(C)@2; Carbamidomethyl(C)@9; Acetyl(S)@12; Label:13C(6)15N(2)(K)@18	Acetyl(S)@119		-0.00864689	1931.85	644.958	1931.86	644.961	3	10	1.1.1.2593.17	29.14	3766.07	2053.53	29.32	0.36	2537.01	100		0	0	2053.53	393.92
7	6	6	11.66	11.66	11.66	cont|000144; cont|000143; cont|000142; cont|000141; cont|000040; cont|000032; cont|000023	pdb|1AN1_E| E Chain E, Leech-Derived Tryptase InhibitorTRYPSIN COMPLEX [Sus scrofa (contaminant)]; pdb|1FNI_A| A Chain A, Crystal Structure Of Porcine Beta Trypsin With 0.01% Polydocanol [Sus scrofa (contaminant)]; pdb|1EPT_B| B Chain B, Porcine E-Trypsin (E.C.3.4.21.4) [Sus scrofa (contaminant)]; spt|P00761| Trypsin precursor (EC 3.4.21.4) [Sus scrofa (contaminant)]; gi|2914482|pdb|1TFX|A Chain …	0	auto - discordant peptide type	0	65.24	SCAAAGTECLISGWGNTK	Carbamidomethyl(C)@2; Carbamidomethyl(C)@9; Acetyl(S)@12; Label:13C(6)15N(2)(K)@18	Acetyl(S)@119		-0.00864689	1931.85	644.958	1931.86	644.961	3	11	1.1.1.2597.17	29.3488	3766.07	3703.42	29.32	0.36	3291.05	100		0	0	3703.42	400.84
7	6	6	11.66	11.66	11.66	cont|000144; cont|000143; cont|000142; cont|000141; cont|000040; cont|000032; cont|000023	pdb|1AN1_E| E Chain E, Leech-Derived Tryptase InhibitorTRYPSIN COMPLEX [Sus scrofa (contaminant)]; pdb|1FNI_A| A Chain A, Crystal Structure Of Porcine Beta Trypsin With 0.01% Polydocanol [Sus scrofa (contaminant)]; pdb|1EPT_B| B Chain B, Porcine E-Trypsin (E.C.3.4.21.4) [Sus scrofa (contaminant)]; spt|P00761| Trypsin precursor (EC 3.4.21.4) [Sus scrofa (contaminant)]; gi|2914482|pdb|1TFX|A Chain …	0	no quant - weak signal	0	99	VATVSLPR				0.0018358	841.504	421.759	841.502	421.758	2	7	1.1.1.2520.2	25.3959	616.98	506.78	25.39	0.66	534.629			506.78	176.54	0	0
7	6	6	11.66	11.66	11.66	cont|000144; cont|000143; cont|000142; cont|000141; cont|000040; cont|000032; cont|000023	pdb|1AN1_E| E Chain E, Leech-Derived Tryptase InhibitorTRYPSIN COMPLEX [Sus scrofa (contaminant)]; pdb|1FNI_A| A Chain A, Crystal Structure Of Porcine Beta Trypsin With 0.01% Polydocanol [Sus scrofa (contaminant)]; pdb|1EPT_B| B Chain B, Porcine E-Trypsin (E.C.3.4.21.4) [Sus scrofa (contaminant)]; spt|P00761| Trypsin precursor (EC 3.4.21.4) [Sus scrofa (contaminant)]; gi|2914482|pdb|1TFX|A Chain …	0	no quant - weak signal	0	99	VATVSLPRSCAAAGTECLISGWGNTK	Carbamidomethyl(C)@10; Carbamidomethyl(C)@17; Delta:H(4)C(2)(K)@26		missed R-S@8	-0.00520292	2733.35	912.125	2733.36	912.127	3	18	1.1.1.2671.5	33.1536	2770.18	1061.61	33.33	0.2	894.844			1061.61	355.99	0	0
7	6	6	11.66	11.66	11.66	cont|000144; cont|000143; cont|000142; cont|000141; cont|000040; cont|000032; cont|000023	pdb|1AN1_E| E Chain E, Leech-Derived Tryptase InhibitorTRYPSIN COMPLEX [Sus scrofa (contaminant)]; pdb|1FNI_A| A Chain A, Crystal Structure Of Porcine Beta Trypsin With 0.01% Polydocanol [Sus scrofa (contaminant)]; pdb|1EPT_B| B Chain B, Porcine E-Trypsin (E.C.3.4.21.4) [Sus scrofa (contaminant)]; spt|P00761| Trypsin precursor (EC 3.4.21.4) [Sus scrofa (contaminant)]; gi|2914482|pdb|1TFX|A Chain …	0	no quant - weak signal	0	99	VATVSLPRSCAAAGTECLISGWGNTK	Carbamidomethyl(C)@10; Carbamidomethyl(C)@17; Dimethyl(K)@26	Dimethyl(K)@125	missed R-S@8	-0.00520292	2733.35	912.125	2733.36	912.127	3	18	1.1.1.2671.5	33.1536	2770.18	1061.61	33.33	0.2	894.844			1061.61	355.99	0	0
7	6	6	11.66	11.66	11.66	cont|000144; cont|000143; cont|000142; cont|000141; cont|000040; cont|000032; cont|000023	pdb|1AN1_E| E Chain E, Leech-Derived Tryptase InhibitorTRYPSIN COMPLEX [Sus scrofa (contaminant)]; pdb|1FNI_A| A Chain A, Crystal Structure Of Porcine Beta Trypsin With 0.01% Polydocanol [Sus scrofa (contaminant)]; pdb|1EPT_B| B Chain B, Porcine E-Trypsin (E.C.3.4.21.4) [Sus scrofa (contaminant)]; spt|P00761| Trypsin precursor (EC 3.4.21.4) [Sus scrofa (contaminant)]; gi|2914482|pdb|1TFX|A Chain …	0	no quant - weak signal	0	99	VATVSLPRSCAAAGTECLISGWGNTK	Carbamidomethyl(C)@10; Carbamidomethyl(C)@17		missed R-S@8	-0.0312639	2705.3	902.772	2705.33	902.783	3	17	1.1.1.2673.7	33.2761	481.07	465.11	33.28	0.15	594.58			465.11	171.41	0	0
7	6	6	11.66	11.66	11.66	cont|000144; cont|000143; cont|000142; cont|000141; cont|000040; cont|000032; cont|000023	pdb|1AN1_E| E Chain E, Leech-Derived Tryptase InhibitorTRYPSIN COMPLEX [Sus scrofa (contaminant)]; pdb|1FNI_A| A Chain A, Crystal Structure Of Porcine Beta Trypsin With 0.01% Polydocanol [Sus scrofa (contaminant)]; pdb|1EPT_B| B Chain B, Porcine E-Trypsin (E.C.3.4.21.4) [Sus scrofa (contaminant)]; spt|P00761| Trypsin precursor (EC 3.4.21.4) [Sus scrofa (contaminant)]; gi|2914482|pdb|1TFX|A Chain …	0	no quant - weak signal	0	99	VATVSLPRSCAAAGTECLISGWGNTK	Carbamidomethyl(C)@10; Carbamidomethyl(C)@17; Dimethyl(K)@26	Dimethyl(K)@125	missed R-S@8	0.00156307	2733.36	684.347	2733.36	684.347	4	12	1.1.1.2674.6	33.2975	1098.73	1091.62	33.33	0.2	1137.85			1091.62	265.72	0	0
7	6	6	11.66	11.66	11.66	cont|000144; cont|000143; cont|000142; cont|000141; cont|000040; cont|000032; cont|000023	pdb|1AN1_E| E Chain E, Leech-Derived Tryptase InhibitorTRYPSIN COMPLEX [Sus scrofa (contaminant)]; pdb|1FNI_A| A Chain A, Crystal Structure Of Porcine Beta Trypsin With 0.01% Polydocanol [Sus scrofa (contaminant)]; pdb|1EPT_B| B Chain B, Porcine E-Trypsin (E.C.3.4.21.4) [Sus scrofa (contaminant)]; spt|P00761| Trypsin precursor (EC 3.4.21.4) [Sus scrofa (contaminant)]; gi|2914482|pdb|1TFX|A Chain …	0	auto - discordant peptide type	0	99	VATVSLPRSCAAAGTECLISGWGNTK	Carbamidomethyl(C)@10; Carbamidomethyl(C)@17; Dimethyl(K)@26	Dimethyl(K)@125	missed R-S@8	-0.00520292	2733.35	912.125	2733.36	912.127	3	20	1.1.1.2675.12	33.3671	2770.18	2547	33.33	0.2	1616.05	0.01		2547	413.91	0	0
7	6	6	11.66	11.66	11.66	cont|000144; cont|000143; cont|000142; cont|000141; cont|000040; cont|000032; cont|000023	pdb|1AN1_E| E Chain E, Leech-Derived Tryptase InhibitorTRYPSIN COMPLEX [Sus scrofa (contaminant)]; pdb|1FNI_A| A Chain A, Crystal Structure Of Porcine Beta Trypsin With 0.01% Polydocanol [Sus scrofa (contaminant)]; pdb|1EPT_B| B Chain B, Porcine E-Trypsin (E.C.3.4.21.4) [Sus scrofa (contaminant)]; spt|P00761| Trypsin precursor (EC 3.4.21.4) [Sus scrofa (contaminant)]; gi|2914482|pdb|1TFX|A Chain …	0	auto - discordant peptide type	0	99	VATVSLPRSCAAAGTECLISGWGNTK	Carbamidomethyl(C)@10; Carbamidomethyl(C)@17; Delta:H(4)C(2)(K)@26		missed R-S@8	-0.00520292	2733.35	912.125	2733.36	912.127	3	20	1.1.1.2675.12	33.3671	2770.18	2547	33.33	0.2	1616.05	0.01		2547	413.91	0	0
7	6	6	11.66	11.66	11.66	cont|000144; cont|000143; cont|000142; cont|000141; cont|000040; cont|000032; cont|000023	pdb|1AN1_E| E Chain E, Leech-Derived Tryptase InhibitorTRYPSIN COMPLEX [Sus scrofa (contaminant)]; pdb|1FNI_A| A Chain A, Crystal Structure Of Porcine Beta Trypsin With 0.01% Polydocanol [Sus scrofa (contaminant)]; pdb|1EPT_B| B Chain B, Porcine E-Trypsin (E.C.3.4.21.4) [Sus scrofa (contaminant)]; spt|P00761| Trypsin precursor (EC 3.4.21.4) [Sus scrofa (contaminant)]; gi|2914482|pdb|1TFX|A Chain …	0	no quant - weak signal	0	99	VATVSLPRSCAAAGTECLISGWGNTK	Carbamidomethyl(C)@10; Carbamidomethyl(C)@17; Delta:H(4)C(2)(K)@26		missed R-S@8	-0.00520292	2733.35	912.125	2733.36	912.127	3	13	1.1.1.2679.17	33.5781	2770.18	611.93	33.33	0.2	742.391			611.93	350.24	0	0
7	6	6	11.66	11.66	11.66	cont|000144; cont|000143; cont|000142; cont|000141; cont|000040; cont|000032; cont|000023	pdb|1AN1_E| E Chain E, Leech-Derived Tryptase InhibitorTRYPSIN COMPLEX [Sus scrofa (contaminant)]; pdb|1FNI_A| A Chain A, Crystal Structure Of Porcine Beta Trypsin With 0.01% Polydocanol [Sus scrofa (contaminant)]; pdb|1EPT_B| B Chain B, Porcine E-Trypsin (E.C.3.4.21.4) [Sus scrofa (contaminant)]; spt|P00761| Trypsin precursor (EC 3.4.21.4) [Sus scrofa (contaminant)]; gi|2914482|pdb|1TFX|A Chain …	0	no quant - weak signal	0	99	VATVSLPRSCAAAGTECLISGWGNTK	Carbamidomethyl(C)@10; Carbamidomethyl(C)@17; Dimethyl(K)@26	Dimethyl(K)@125	missed R-S@8	-0.00520292	2733.35	912.125	2733.36	912.127	3	13	1.1.1.2679.17	33.5781	2770.18	611.93	33.33	0.2	742.391			611.93	350.24	0	0
7	6	6	11.66	11.66	11.66	cont|000144; cont|000143; cont|000142; cont|000141; cont|000040; cont|000032; cont|000023	pdb|1AN1_E| E Chain E, Leech-Derived Tryptase InhibitorTRYPSIN COMPLEX [Sus scrofa (contaminant)]; pdb|1FNI_A| A Chain A, Crystal Structure Of Porcine Beta Trypsin With 0.01% Polydocanol [Sus scrofa (contaminant)]; pdb|1EPT_B| B Chain B, Porcine E-Trypsin (E.C.3.4.21.4) [Sus scrofa (contaminant)]; spt|P00761| Trypsin precursor (EC 3.4.21.4) [Sus scrofa (contaminant)]; gi|2914482|pdb|1TFX|A Chain …	0	no quant - weak signal	0	88.34	VATVSLPRSCAAAGTECLISGWGNTK	Carbamidomethyl(C)@10; Carbamidomethyl(C)@17; Dimethyl(K)@26	Dimethyl(K)@125	missed R-S@8	0.00156307	2733.36	684.347	2733.36	684.347	4	10	1.1.1.2678.5	33.5013	1098.73	381.11	33.33	0.2	1011			381.11	222.56	0	0
7	6	6	11.66	11.66	11.66	cont|000144; cont|000143; cont|000142; cont|000141; cont|000040; cont|000032; cont|000023	pdb|1AN1_E| E Chain E, Leech-Derived Tryptase InhibitorTRYPSIN COMPLEX [Sus scrofa (contaminant)]; pdb|1FNI_A| A Chain A, Crystal Structure Of Porcine Beta Trypsin With 0.01% Polydocanol [Sus scrofa (contaminant)]; pdb|1EPT_B| B Chain B, Porcine E-Trypsin (E.C.3.4.21.4) [Sus scrofa (contaminant)]; spt|P00761| Trypsin precursor (EC 3.4.21.4) [Sus scrofa (contaminant)]; gi|2914482|pdb|1TFX|A Chain …	0	no quant - weak signal	0	88.34	VATVSLPRSCAAAGTECLISGWGNTK	Carbamidomethyl(C)@10; Carbamidomethyl(C)@17; Delta:H(4)C(2)(K)@26		missed R-S@8	0.00156307	2733.36	684.347	2733.36	684.347	4	10	1.1.1.2678.5	33.5013	1098.73	381.11	33.33	0.2	1011			381.11	222.56	0	0
8	4.01	4.01	14.86	14.86	14.86	sp|Q9JIZ9|PLS3_MOUSE	Phospholipid scramblase 3 OS=Mus musculus GN=Plscr3 PE=1 SV=1	0	no quant - weak signal	2	99	SGTGQQLGQAAEESNCCARLCCGAR	Deamidated(Q)@6; Carbamidomethyl(C)@16; Carbamidomethyl(C)@17; Label:13C(6)15N(4)(R)@19; Carbamidomethyl(C)@21; Carbamidomethyl(C)@22; Label:13C(6)15N(4)(R)@25		missed R-L@19	0.0119756	2761.17	921.396	2761.15	921.392	3	9	1.1.1.2579.4	28.449	585.22	307.18	28.71	0.4	860.097			699.41	320.26	307.18	245
8	4.01	4.01	14.86	14.86	14.86	sp|Q9JIZ9|PLS3_MOUSE	Phospholipid scramblase 3 OS=Mus musculus GN=Plscr3 PE=1 SV=1	0	no quant - outside of MZ range	2	99	VVGPCWTCGCGTDTNFEVK	Carbamidomethyl(C)@5; Carbamidomethyl(C)@8; Carbamidomethyl(C)@10			-0.000998163	2185.92	1093.97	2185.92	1093.97	2	9	1.1.1.2582.12	28.5998	62.7772	62.7772			425.673			0	0	0	0
8	4.01	4.01	14.86	14.86	14.86	sp|Q9JIZ9|PLS3_MOUSE	Phospholipid scramblase 3 OS=Mus musculus GN=Plscr3 PE=1 SV=1	0	no quant - weak signal	0	99	SGTGQQLGQAAEESNCCARLCCGAR	Deamidated(Q)@5; Carbamidomethyl(C)@16; Carbamidomethyl(C)@17; Label:13C(6)15N(4)(R)@19; Carbamidomethyl(C)@21; Carbamidomethyl(C)@22; Label:13C(6)15N(4)(R)@25		missed R-L@19	0.0119756	2761.17	921.396	2761.15	921.392	3	9	1.1.1.2579.4	28.449	585.22	307.18	28.71	0.4	860.097			699.41	320.26	307.18	245
8	4.01	4.01	14.86	14.86	14.86	sp|Q9JIZ9|PLS3_MOUSE	Phospholipid scramblase 3 OS=Mus musculus GN=Plscr3 PE=1 SV=1	0	no quant - weak signal	0	99	SGTGQQLGQAAEESNCCARLCCGAR	Carbamidomethyl(C)@16; Carbamidomethyl(C)@17; Carbamidomethyl(C)@21; Carbamidomethyl(C)@22		missed R-L@19	-0.00328089	2740.15	914.391	2740.15	914.392	3	8	1.1.1.2580.13	28.4992	1094.78	1029.83	28.6	0.35	783.779			1029.83	328.85	0	0
8	4.01	4.01	14.86	14.86	14.86	sp|Q9JIZ9|PLS3_MOUSE	Phospholipid scramblase 3 OS=Mus musculus GN=Plscr3 PE=1 SV=1	0	no quant - weak signal	0	99	VVGPCWTCGCGTDTNFEVK	Carbamidomethyl(C)@5; Carbamidomethyl(C)@8; Carbamidomethyl(C)@10; Label:13C(6)15N(2)(K)@19			-0.000454342	2193.94	1097.98	2193.94	1097.98	2	9	1.1.1.2584.38	28.7016	8661.54	1026.3	29.17	0.36	589.381			975.45	618.27	1026.3	585.12
8	4.01	4.01	14.86	14.86	14.86	sp|Q9JIZ9|PLS3_MOUSE	Phospholipid scramblase 3 OS=Mus musculus GN=Plscr3 PE=1 SV=1	1	auto	0	99	VVGPCWTCGCGTDTNFEVK	Carbamidomethyl(C)@5; Carbamidomethyl(C)@8; Carbamidomethyl(C)@10			0.000827206	2185.92	1093.97	2185.92	1093.97	2	14	1.1.1.2586.33	28.804	9670.75	2208.1	29.12	0.36	1101.92	1.14528	35.3952	2208.1	602.48	2528.9	570.18
8	4.01	4.01	14.86	14.86	14.86	sp|Q9JIZ9|PLS3_MOUSE	Phospholipid scramblase 3 OS=Mus musculus GN=Plscr3 PE=1 SV=1	1	auto	0	99	VVGPCWTCGCGTDTNFEVK	Carbamidomethyl(C)@5; Carbamidomethyl(C)@8; Carbamidomethyl(C)@10; Label:13C(6)15N(2)(K)@19			-0.00397605	2193.93	732.318	2193.94	732.32	3	20	1.1.1.2588.25	28.8961	10498.8	5675.02	29.12	0.41	3298.93	0.903192	15.5275	6283.29	670.9	5675.02	639.78
8	4.01	4.01	14.86	14.86	14.86	sp|Q9JIZ9|PLS3_MOUSE	Phospholipid scramblase 3 OS=Mus musculus GN=Plscr3 PE=1 SV=1	1	auto	0	99	VVGPCWTCGCGTDTNFEVK	Carbamidomethyl(C)@5; Carbamidomethyl(C)@8; Carbamidomethyl(C)@10			0.000659692	2185.92	729.649	2185.92	729.648	3	21	1.1.1.2590.30	29	11617.2	10007.5	29.12	0.41	5490.65	0.854653	10.0482	10007.5	671.12	8552.9	640
8	4.01	4.01	14.86	14.86	14.86	sp|Q9JIZ9|PLS3_MOUSE	Phospholipid scramblase 3 OS=Mus musculus GN=Plscr3 PE=1 SV=1	1	auto	0	99	VVGPCWTCGCGTDTNFEVK	Carbamidomethyl(C)@5; Carbamidomethyl(C)@8; Carbamidomethyl(C)@10; Label:13C(6)15N(2)(K)@19			-0.00397605	2193.93	732.318	2193.94	732.32	3	15	1.1.1.2591.19	29.0478	10498.8	9238.07	29.12	0.41	3167.31	0.821694	9.26698	11242.7	680.09	9238.07	648.54
8	4.01	4.01	14.86	14.86	14.86	sp|Q9JIZ9|PLS3_MOUSE	Phospholipid scramblase 3 OS=Mus musculus GN=Plscr3 PE=1 SV=1	1	auto	0	99	VVGPCWTCGCGTDTNFEVK	Carbamidomethyl(C)@5; Carbamidomethyl(C)@8; Carbamidomethyl(C)@10; Label:13C(6)15N(2)(K)@19			-0.00397605	2193.93	732.318	2193.94	732.32	3	22	1.1.1.2592.24	29.1023	10498.8	10096	29.12	0.41	5527.98	0.869521	8.72356	11611	682.46	10096	650.8
8	4.01	4.01	14.86	14.86	14.86	sp|Q9JIZ9|PLS3_MOUSE	Phospholipid scramblase 3 OS=Mus musculus GN=Plscr3 PE=1 SV=1	1	auto	0	99	VVGPCWTCGCGTDTNFEVK	Carbamidomethyl(C)@5; Carbamidomethyl(C)@8; Carbamidomethyl(C)@10			0.000659692	2185.92	729.649	2185.92	729.648	3	18	1.1.1.2594.42	29.2056	11617.2	10280.7	29.12	0.41	6163	0.96878	9.53398	10280.7	698.52	9959.7	666.12
8	4.01	4.01	14.86	14.86	14.86	sp|Q9JIZ9|PLS3_MOUSE	Phospholipid scramblase 3 OS=Mus musculus GN=Plscr3 PE=1 SV=1	1	auto	0	99	VVGPCWTCGCGTDTNFEVK	Carbamidomethyl(C)@5; Carbamidomethyl(C)@8; Carbamidomethyl(C)@10; Label:13C(6)15N(2)(K)@19			-0.00397605	2193.93	732.318	2193.94	732.32	3	20	1.1.1.2596.16	29.2988	10498.8	6174.78	29.12	0.41	3390.91	0.842495	15.6842	7329.16	761.09	6174.78	725.79
8	4.01	4.01	14.86	14.86	14.86	sp|Q9JIZ9|PLS3_MOUSE	Phospholipid scramblase 3 OS=Mus musculus GN=Plscr3 PE=1 SV=1	1	auto	0	99	VVGPCWTCGCGTDTNFEVK	Carbamidomethyl(C)@5; Carbamidomethyl(C)@8; Carbamidomethyl(C)@10			0.000659692	2185.92	729.649	2185.92	729.648	3	13	1.1.1.2598.37	29.4068	11617.2	3331.46	29.12	0.41	2248.86	0.857288	31.5241	3331.46	702.12	2856.02	669.55
8	4.01	4.01	14.86	14.86	14.86	sp|Q9JIZ9|PLS3_MOUSE	Phospholipid scramblase 3 OS=Mus musculus GN=Plscr3 PE=1 SV=1	0	no quant - weak signal	0	99	VVGPCWTCGCGTDTNFEVK	Carbamidomethyl(C)@5; Carbamidomethyl(C)@8; Carbamidomethyl(C)@10; Label:13C(6)15N(2)(K)@19			-0.00397605	2193.93	732.318	2193.94	732.32	3	11	1.1.1.2600.16	29.5013	10498.8	1426.9	29.12	0.41	1392.64			1409.2	695.6	1426.9	663.34
8	4.01	4.01	14.86	14.86	14.86	sp|Q9JIZ9|PLS3_MOUSE	Phospholipid scramblase 3 OS=Mus musculus GN=Plscr3 PE=1 SV=1	0	no quant - weak signal	0	99	VVGPCWTCGCGTDTNFEVK	Carbamidomethyl(C)@5; Carbamidomethyl(C)@8; Carbamidomethyl(C)@10			0.000659692	2185.92	729.649	2185.92	729.648	3	12	1.1.1.2602.27	29.6094	11617.2	705.57	29.12	0.41	988.743			705.57	694.8	723.5	662.58
8	4.01	4.01	14.86	14.86	14.86	sp|Q9JIZ9|PLS3_MOUSE	Phospholipid scramblase 3 OS=Mus musculus GN=Plscr3 PE=1 SV=1	0	no quant - weak signal	0	99	VVGPCWTCGCGTDTNFEVK	Carbamidomethyl(C)@5; Carbamidomethyl(C)@8; Carbamidomethyl(C)@10; Label:13C(6)15N(2)(K)@19			-0.00397605	2193.93	732.318	2193.94	732.32	3	12	1.1.1.2602.28	29.6111	10498.8	716.21	29.12	0.41	748.108			703.76	694.8	716.21	662.58
8	4.01	4.01	14.86	14.86	14.86	sp|Q9JIZ9|PLS3_MOUSE	Phospholipid scramblase 3 OS=Mus musculus GN=Plscr3 PE=1 SV=1	0	auto - discordant peptide type	0	99	VVGPCWTCGCGTDTNFEVK	Carbamidomethyl(C)@5; Carbamidomethyl(C)@8; Carbamidomethyl(C)@10; Cation:Na(D)@13; Label:13C(6)15N(2)(K)@19			0.000781537	2215.92	739.647	2215.92	739.647	3	13	1.1.1.2590.32	29.0033	3654.83	3239.27	29.12	0.41	2392.93	0.922083	16.5245	3512.99	412.94	3239.27	376.21
8	4.01	4.01	14.86	14.86	14.86	sp|Q9JIZ9|PLS3_MOUSE	Phospholipid scramblase 3 OS=Mus musculus GN=Plscr3 PE=1 SV=1	1	auto	0	98.34	VVGPCWTCGCGTDTNFEVK	Carbamidomethyl(C)@5; Carbamidomethyl(C)@8; Carbamidomethyl(C)@10			0.000659692	2185.92	729.649	2185.92	729.648	3	8	1.1.1.2593.22	29.1483	11617.2	11369.7	29.12	0.41	1663.97	0.918354	8.77689	11369.7	692.21	10441.4	660.11
8	4.01	4.01	14.86	14.86	14.86	sp|Q9JIZ9|PLS3_MOUSE	Phospholipid scramblase 3 OS=Mus musculus GN=Plscr3 PE=1 SV=1	0	auto - discordant peptide type	0	93.79	VVGPCWTCGCGTDTNFEVK	Carbamidomethyl(C)@5; Carbamidomethyl(C)@8; Carbamidomethyl(C)@10; Cation:Na(D)@13			0.00102283	2207.91	736.976	2207.91	736.976	3	12	1.1.1.2592.25	29.104	4399.54	4350.63	29.11	0.41	2824.22	0.836272	14.2729	4350.63	419.91	3638.31	382.56
9	4	4	9.756	9.756	9.756	sp|Q9JJ00|PLS1_MOUSE	Phospholipid scramblase 1 OS=Mus musculus GN=Plscr1 PE=1 SV=1	0	no quant - weak signal	2	99	VVGPCVVCSCCSDIDFELK	Carbamidomethyl(C)@5; Carbamidomethyl(C)@8; Carbamidomethyl(C)@10; Carbamidomethyl(C)@11			-0.00149139	2242.97	748.664	2242.97	748.665	3	13	1.1.1.2619.20	30.4793	1317.39	350.28	30.19	0.31	932.355			350.28	237.96	383.09	197.47
9	4	4	9.756	9.756	9.756	sp|Q9JJ00|PLS1_MOUSE	Phospholipid scramblase 1 OS=Mus musculus GN=Plscr1 PE=1 SV=1	0	no quant - weak signal	2	99	VYFAVEDTDCCTR	Carbamidomethyl(C)@10; Carbamidomethyl(C)@11			-0.00923653	1634.66	818.338	1634.67	818.343	2	11	1.1.1.2563.45	27.631	565.11	503.55	27.64	0.15	878.415			503.55	172.51	172.09	153.83
9	4	4	9.756	9.756	9.756	sp|Q9JJ00|PLS1_MOUSE	Phospholipid scramblase 1 OS=Mus musculus GN=Plscr1 PE=1 SV=1	1	auto	0	99	VVGPCVVCSCCSDIDFELK	Carbamidomethyl(C)@5; Carbamidomethyl(C)@8; Carbamidomethyl(C)@10; Carbamidomethyl(C)@11			0.00805616	2242.98	1122.5	2242.97	1122.49	2	10	1.1.1.2611.39	30.0861	1005.58	681.39	30.2	0.31	541.356	0.513656	57.9197	681.39	209.31	350	171.86
9	4	4	9.756	9.756	9.756	sp|Q9JJ00|PLS1_MOUSE	Phospholipid scramblase 1 OS=Mus musculus GN=Plscr1 PE=1 SV=1	1	auto	0	99	VVGPCVVCSCCSDIDFELK	Carbamidomethyl(C)@5; Carbamidomethyl(C)@8; Carbamidomethyl(C)@10; Carbamidomethyl(C)@11; Label:13C(6)15N(2)(K)@19			0.00321104	2250.99	751.337	2250.99	751.336	3	11	1.1.1.2612.22	30.1271	929.42	843.44	30.19	0.26	917.427	0.749471	34.5841	1125.38	260.86	843.44	216.48
9	4	4	9.756	9.756	9.756	sp|Q9JJ00|PLS1_MOUSE	Phospholipid scramblase 1 OS=Mus musculus GN=Plscr1 PE=1 SV=1	1	auto	0	99	VVGPCVVCSCCSDIDFELK	Carbamidomethyl(C)@5; Carbamidomethyl(C)@8; Carbamidomethyl(C)@10; Carbamidomethyl(C)@11			-0.00149139	2242.97	748.664	2242.97	748.665	3	13	1.1.1.2615.30	30.2752	1317.39	1075.55	30.19	0.31	1248.24	0.684747	35.3812	1075.55	242.19	736.48	200.99
9	4	4	9.756	9.756	9.756	sp|Q9JJ00|PLS1_MOUSE	Phospholipid scramblase 1 OS=Mus musculus GN=Plscr1 PE=1 SV=1	1	auto	0	99	VVGPCVVCSCCSDIDFELK	Carbamidomethyl(C)@5; Carbamidomethyl(C)@8; Carbamidomethyl(C)@10; Carbamidomethyl(C)@11; Label:13C(6)15N(2)(K)@19			0.00321104	2250.99	751.337	2250.99	751.336	3	15	1.1.1.2616.10	30.3396	929.42	599.78	30.19	0.26	788.65	0.691916	46.6433	866.84	258.92	599.78	214.87
9	4	4	9.756	9.756	9.756	sp|Q9JJ00|PLS1_MOUSE	Phospholipid scramblase 1 OS=Mus musculus GN=Plscr1 PE=1 SV=1	0	no quant - weak signal	0	99	VVGPCVVCSCCSDIDFELK	Carbamidomethyl(C)@5; Carbamidomethyl(C)@8; Carbamidomethyl(C)@10; Carbamidomethyl(C)@11; Label:13C(6)15N(2)(K)@19			-0.000793883	2250.99	1126.5	2250.99	1126.5	2	9	1.1.1.2617.16	30.3947	677.9	256.16	30.19	0.36	429.913			347.26	212.13	256.16	174.17
9	4	4	9.756	9.756	9.756	sp|Q9JJ00|PLS1_MOUSE	Phospholipid scramblase 1 OS=Mus musculus GN=Plscr1 PE=1 SV=1	1	auto	0	98.34	VVGPCVVCSCCSDIDFELK	Carbamidomethyl(C)@5; Carbamidomethyl(C)@8; Carbamidomethyl(C)@10; Carbamidomethyl(C)@11; Label:13C(6)15N(2)(K)@19			-0.000793883	2250.99	1126.5	2250.99	1126.5	2	8	1.1.1.2613.29	30.1867	677.9	545.09	30.19	0.36	569.493	0.56002	38.8844	973.34	213.27	545.09	175.1
9	4	4	9.756	9.756	9.756	sp|Q9JJ00|PLS1_MOUSE	Phospholipid scramblase 1 OS=Mus musculus GN=Plscr1 PE=1 SV=1	1	auto	0	99	VYFAVEDTDCCTR	Carbamidomethyl(C)@10; Carbamidomethyl(C)@11; Label:13C(6)15N(4)(R)@13			0.000139701	1644.68	823.347	1644.68	823.347	2	9	1.1.1.2565.46	27.7369	615.86	547.24	27.85	0.41	997.039	0.989226	43.4104	553.2	181.34	547.24	155.74
9	4	4	9.756	9.756	9.756	sp|Q9JJ00|PLS1_MOUSE	Phospholipid scramblase 1 OS=Mus musculus GN=Plscr1 PE=1 SV=1	1	auto	0	99	VYFAVEDTDCCTR	Carbamidomethyl(C)@10; Carbamidomethyl(C)@11; Label:13C(6)15N(4)(R)@13			0.000139701	1644.68	823.347	1644.68	823.347	2	11	1.1.1.2566.22	27.7872	615.86	531.2	27.85	0.41	1178.96	0.807565	40.5211	657.78	182.59	531.2	156.81
9	4	4	9.756	9.756	9.756	sp|Q9JJ00|PLS1_MOUSE	Phospholipid scramblase 1 OS=Mus musculus GN=Plscr1 PE=1 SV=1	1	auto	0	99	VYFAVEDTDCCTR	Carbamidomethyl(C)@10; Carbamidomethyl(C)@11			-0.000447516	1634.67	818.342	1634.67	818.343	2	11	1.1.1.2568.23	27.8853	834.97	746.75	27.9	0.41	1016.78	0.722732	37.3982	746.75	179.82	539.7	154.43
9	4	4	9.756	9.756	9.756	sp|Q9JJ00|PLS1_MOUSE	Phospholipid scramblase 1 OS=Mus musculus GN=Plscr1 PE=1 SV=1	1	auto	0	99	VYFAVEDTDCCTR	Carbamidomethyl(C)@10; Carbamidomethyl(C)@11; Label:13C(6)15N(4)(R)@13			0.000139701	1644.68	823.347	1644.68	823.347	2	10	1.1.1.2570.39	27.9897	615.86	397.37	27.85	0.41	998.688	0.864468	55.8088	459.67	181.99	397.37	156.3
9	4	4	9.756	9.756	9.756	sp|Q9JJ00|PLS1_MOUSE	Phospholipid scramblase 1 OS=Mus musculus GN=Plscr1 PE=1 SV=1	0	no quant - weak signal	0	99	VYFAVEDTDCCTR	Carbamidomethyl(C)@10; Carbamidomethyl(C)@11			-0.000447516	1634.67	818.342	1634.67	818.343	2	10	1.1.1.2573.28	28.143	834.97	339.17	27.9	0.41	663.898			339.17	181.95	250.85	156.27
9	4	4	9.756	9.756	9.756	sp|Q9JJ00|PLS1_MOUSE	Phospholipid scramblase 1 OS=Mus musculus GN=Plscr1 PE=1 SV=1	0	no quant - weak signal	0	99	VYFAVEDTDCCTR	Carbamidomethyl(C)@10; Carbamidomethyl(C)@11; Label:13C(6)15N(4)(R)@13			0.000139701	1644.68	823.347	1644.68	823.347	2	10	1.1.1.2574.23	28.1793	615.86	168.38	27.85	0.41	619.968			332.72	181.3	168.38	155.71
9	4	4	9.756	9.756	9.756	sp|Q9JJ00|PLS1_MOUSE	Phospholipid scramblase 1 OS=Mus musculus GN=Plscr1 PE=1 SV=1	0	no quant - weak signal	0	98.34	VYFAVEDTDCCTR	Carbamidomethyl(C)@10; No Carbamidomethyl(C)@11			-0.00744473	1577.64	789.828	1577.65	789.832	2	9	1.1.1.2588.28	28.9011	242.9	211.67	28.92	0.2	656.501			211.67	96.96	0	0
9	4	4	9.756	9.756	9.756	sp|Q9JJ00|PLS1_MOUSE	Phospholipid scramblase 1 OS=Mus musculus GN=Plscr1 PE=1 SV=1	0	no quant - weak signal	0	98.34	VYFAVEDTDCCTR	No Carbamidomethyl(C)@10; Carbamidomethyl(C)@11			-0.00744473	1577.64	789.828	1577.65	789.832	2	9	1.1.1.2588.28	28.9011	242.9	211.67	28.92	0.2	656.501			211.67	96.96	0	0
10	4	4	3.1	3.1	3.1	sp|Q8BFW7|LPP_MOUSE	Lipoma-preferred partner homolog OS=Mus musculus GN=Lpp PE=1 SV=1	0	no quant - weak signal	2	99	KTYITDPVSAPCAPPLQPK	Carbamidomethyl(C)@12		missed K-T@1	0.00201342	2082.08	695.035	2082.08	695.035	3	10	1.1.1.2632.17	31.1544	1203.48	202.78	30.91	0.31	1143.67			202.78	227.92	0	0
10	4	4	3.1	3.1	3.1	sp|Q8BFW7|LPP_MOUSE	Lipoma-preferred partner homolog OS=Mus musculus GN=Lpp PE=1 SV=1	0	no quant - weak signal	2	99	TYITDPVSAPCAPPLQPK	Carbamidomethyl(C)@11			-0.000922637	1953.99	652.336	1953.99	652.336	3	7	1.1.1.2557.30	27.3115	346.78	220.48	27.13	0.51	1083.7			220.48	114.34	0	0
10	4	4	3.1	3.1	3.1	sp|Q8BFW7|LPP_MOUSE	Lipoma-preferred partner homolog OS=Mus musculus GN=Lpp PE=1 SV=1	1	auto	0	99	KTYITDPVSAPCAPPLQPK	Carbamidomethyl(C)@12		missed K-T@1	0.00201342	2082.08	695.035	2082.08	695.035	3	14	1.1.1.2624.15	30.7474	1203.48	726.39	30.91	0.31	1362.85	0.732953	53.0859	726.39	239.14	532.41	221.72
10	4	4	3.1	3.1	3.1	sp|Q8BFW7|LPP_MOUSE	Lipoma-preferred partner homolog OS=Mus musculus GN=Lpp PE=1 SV=1	1	auto	0	99	KTYITDPVSAPCAPPLQPK	Label:13C(6)15N(2)(K)@1; Carbamidomethyl(C)@12; Label:13C(6)15N(2)(K)@19		missed K-T@1	-0.00542631	2098.11	700.376	2098.11	700.377	3	10	1.1.1.2627.29	30.8911	1034.56	1025.95	30.87	0.21	1257.29	0.860891	29.1569	1191.73	236.43	1025.95	219.21
10	4	4	3.1	3.1	3.1	sp|Q8BFW7|LPP_MOUSE	Lipoma-preferred partner homolog OS=Mus musculus GN=Lpp PE=1 SV=1	1	auto	0	99	KTYITDPVSAPCAPPLQPK	Carbamidomethyl(C)@12		missed K-T@1	0.00201342	2082.08	695.035	2082.08	695.035	3	12	1.1.1.2628.12	30.9464	1203.48	1160.46	30.91	0.31	1446.31	0.830688	30.4248	1160.46	235.6	963.98	218.44
11	4	4	4.506	4.506	4.506	sp|P70290|EM55_MOUSE	55 kDa erythrocyte membrane protein OS=Mus musculus GN=Mpp1 PE=1 SV=1	0	no quant - weak signal	2	99	VASVAHSAPSEAPSCSPFGK	Carbamidomethyl(C)@15			-0.000270573	1984.93	662.651	1984.93	662.651	3	17	1.1.1.2618.21	30.4327	7576.47	1092.11	30.04	0.31	1529.69			1092.11	567.95	1116.48	446.5
11	4	4	4.506	4.506	4.506	sp|P70290|EM55_MOUSE	55 kDa erythrocyte membrane protein OS=Mus musculus GN=Mpp1 PE=1 SV=1	1	auto	2	99	VASVAHSAPSEAPSCSPFGKK	Carbamidomethyl(C)@15		missed K-K@20	0.00761955	2113.03	529.266	2113.03	529.264	4	11	1.1.1.2662.5	32.6813	973.97	902.57	32.72	0.26	1071.63	0.71426	36.5082	902.57	206.2	644.67	183.58
11	4	4	4.506	4.506	4.506	sp|P70290|EM55_MOUSE	55 kDa erythrocyte membrane protein OS=Mus musculus GN=Mpp1 PE=1 SV=1	0	no quant - weak signal	0	99	VASVAHSAPSEAPSCSPFGK	Carbamidomethyl(C)@15			-0.000270573	1984.93	662.651	1984.93	662.651	3	10	1.1.1.2605.28	29.7594	7576.47	779.01	30.04	0.31	1487.83			779.01	559.04	459.51	439.5
11	4	4	4.506	4.506	4.506	sp|P70290|EM55_MOUSE	55 kDa erythrocyte membrane protein OS=Mus musculus GN=Mpp1 PE=1 SV=1	0	no quant - weak signal	0	99	VASVAHSAPSEAPSCSPFGK	Carbamidomethyl(C)@15; Label:13C(6)15N(2)(K)@20			-0.0019759	1992.94	665.322	1992.95	665.322	3	13	1.1.1.2606.37	29.8184	4683.49	964.4	30.09	0.36	1235.35			1520.49	553.09	964.4	434.82
11	4	4	4.506	4.506	4.506	sp|P70290|EM55_MOUSE	55 kDa erythrocyte membrane protein OS=Mus musculus GN=Mpp1 PE=1 SV=1	1	auto	0	99	VASVAHSAPSEAPSCSPFGK	Carbamidomethyl(C)@15			-0.000270573	1984.93	662.651	1984.93	662.651	3	21	1.1.1.2609.27	29.9648	7576.47	5254.54	30.04	0.31	5516.86	0.596231	17.8582	5254.54	567.04	3132.92	445.78
11	4	4	4.506	4.506	4.506	sp|P70290|EM55_MOUSE	55 kDa erythrocyte membrane protein OS=Mus musculus GN=Mpp1 PE=1 SV=1	1	auto	0	99	VASVAHSAPSEAPSCSPFGK	Carbamidomethyl(C)@15			-0.000270573	1984.93	662.651	1984.93	662.651	3	20	1.1.1.2610.16	30.0179	7576.47	6724.65	30.04	0.31	3344.87	0.596388	13.8538	6724.65	563.05	4010.5	442.65
11	4	4	4.506	4.506	4.506	sp|P70290|EM55_MOUSE	55 kDa erythrocyte membrane protein OS=Mus musculus GN=Mpp1 PE=1 SV=1	0	auto - MS already used	0	99	VASVAHSAPSEAPSCSPFGK	Carbamidomethyl(C)@15; Label:13C(6)15N(2)(K)@20			-0.0019759	1992.94	665.322	1992.95	665.322	3	21	1.1.1.2610.17	30.0196	4683.49	4035.15	30.09	0.36	3793.46	0.596496	13.7701	6764.75	563.05	4035.15	442.65
11	4	4	4.506	4.506	4.506	sp|P70290|EM55_MOUSE	55 kDa erythrocyte membrane protein OS=Mus musculus GN=Mpp1 PE=1 SV=1	1	auto	0	99	VASVAHSAPSEAPSCSPFGK	Carbamidomethyl(C)@15			-0.000270573	1984.93	662.651	1984.93	662.651	3	22	1.1.1.2613.18	30.1684	7576.47	6285.97	30.04	0.31	4726.9	0.613396	15.1436	6285.97	585.57	3855.79	460.36
11	4	4	4.506	4.506	4.506	sp|P70290|EM55_MOUSE	55 kDa erythrocyte membrane protein OS=Mus musculus GN=Mpp1 PE=1 SV=1	0	auto - shared MS/MS	0	99	VASVAHSAPSEAPSCSPFGK	Carbamidomethyl(C)@15; Label:13C(6)15N(2)(K)@20			-0.0019759	1992.94	665.322	1992.95	665.322	3	15	1.1.1.2613.19	30.1701	4683.49	3837.18	30.09	0.36	2560.25	0.614758	15.2299	6241.77	585.57	3837.18	460.36
11	4	4	4.506	4.506	4.506	sp|P70290|EM55_MOUSE	55 kDa erythrocyte membrane protein OS=Mus musculus GN=Mpp1 PE=1 SV=1	0	auto - shared MS/MS	0	99	VASVAHSAPSEAPSCSPFGK	Carbamidomethyl(C)@15; Label:13C(6)15N(2)(K)@20			-0.0019759	1992.94	665.322	1992.95	665.322	3	18	1.1.1.2614.14	30.2214	4683.49	3303.65	30.09	0.36	3612.5	0.678685	18.1109	4867.72	576.09	3303.65	452.9
11	4	4	4.506	4.506	4.506	sp|P70290|EM55_MOUSE	55 kDa erythrocyte membrane protein OS=Mus musculus GN=Mpp1 PE=1 SV=1	0	no quant - weak signal	0	99	VASVAHSAPSEAPSCSPFGK	Carbamidomethyl(C)@15; Label:13C(6)15N(2)(K)@20			-0.0019759	1992.94	665.322	1992.95	665.322	3	10	1.1.1.2618.22	30.4344	4683.49	1107.62	30.09	0.36	2622.85			1085.24	567.95	1107.62	446.5
11	4	4	4.506	4.506	4.506	sp|P70290|EM55_MOUSE	55 kDa erythrocyte membrane protein OS=Mus musculus GN=Mpp1 PE=1 SV=1	1	auto	0	93.79	VASVAHSAPSEAPSCSPFGK	Carbamidomethyl(C)@15; Label:13C(6)15N(2)(K)@20			-0.0019759	1992.94	665.322	1992.95	665.322	3	7	1.1.1.2607.31	29.8651	4683.49	1536.75	30.09	0.36	1479.68	0.631384	36.7894	2433.94	560.7	1536.75	440.8
11	4	4	4.506	4.506	4.506	sp|P70290|EM55_MOUSE	55 kDa erythrocyte membrane protein OS=Mus musculus GN=Mpp1 PE=1 SV=1	0	no quant - weak signal	0	88.34	VASVAHSAPSEAPSCSPFGKK	Carbamidomethyl(C)@15		missed K-K@20	-0.00483592	2113.02	705.348	2113.03	705.349	3	7	1.1.1.2661.16	32.6437	684.24	295.62	32.77	0.26	812.477			295.62	163.58	0	0
12	4	4	2.559	2.559	2.559	sp|P30999|CTND1_MOUSE	Catenin delta-1 OS=Mus musculus GN=Ctnnd1 PE=1 SV=2	0	no quant - weak signal	2	99	YQEALPTVANSTGPHAASCFGAK	Carbamidomethyl(C)@19; Label:13C(6)15N(2)(K)@23			-0.00232927	2384.13	795.717	2384.13	795.718	3	13	1.1.1.2631.44	31.1097	13237	1227.09	30.76	0.31	1069.28			1616.82	743.39	1227.09	704.82
12	4	4	2.559	2.559	2.559	sp|P30999|CTND1_MOUSE	Catenin delta-1 OS=Mus musculus GN=Ctnnd1 PE=1 SV=2	0	no quant - weak signal	2	99	YQEALPTVANSTGPHAASCFGAKK	Carbamidomethyl(C)@19; Label:13C(6)15N(2)(K)@23; Label:13C(6)15N(2)(K)@24		missed K-K@23	-0.00386574	2520.24	631.066	2520.24	631.067	4	9	1.1.1.2667.11	32.946	597.61	448.29	32.98	0.15	938.217			244.49	128.62	448.29	158.81
12	4	4	2.559	2.559	2.559	sp|P30999|CTND1_MOUSE	Catenin delta-1 OS=Mus musculus GN=Ctnnd1 PE=1 SV=2	0	no quant - weak signal	0	99	YQEALPTVANSTGPHAASCFGAK	Carbamidomethyl(C)@19			-0.000622599	2376.12	793.046	2376.12	793.046	3	18	1.1.1.2617.12	30.3814	14423.8	1484.27	30.71	0.31	1181.07			1484.27	811.78	1290.66	769.66
12	4	4	2.559	2.559	2.559	sp|P30999|CTND1_MOUSE	Catenin delta-1 OS=Mus musculus GN=Ctnnd1 PE=1 SV=2	0	no quant - weak signal	0	99	YQEALPTVANSTGPHAASCFGAK	Carbamidomethyl(C)@19; Label:13C(6)15N(2)(K)@23			-0.00232927	2384.13	795.717	2384.13	795.718	3	20	1.1.1.2617.13	30.3848	13237	1355.71	30.76	0.31	1369.68			1538.86	811.78	1355.71	769.66
12	4	4	2.559	2.559	2.559	sp|P30999|CTND1_MOUSE	Catenin delta-1 OS=Mus musculus GN=Ctnnd1 PE=1 SV=2	0	no quant - weak signal	0	99	YQEALPTVANSTGPHAASCFGAK	Carbamidomethyl(C)@19; Label:13C(6)15N(2)(K)@23			-0.00308246	2384.13	1193.07	2384.13	1193.07	2	9	1.1.1.2619.31	30.4976	1401.66	374.05	30.71	0.26	361.441			462.26	274.72	374.05	242.41
12	4	4	2.559	2.559	2.559	sp|P30999|CTND1_MOUSE	Catenin delta-1 OS=Mus musculus GN=Ctnnd1 PE=1 SV=2	1	auto	0	99	YQEALPTVANSTGPHAASCFGAK	Carbamidomethyl(C)@19			-0.000622599	2376.12	793.046	2376.12	793.046	3	24	1.1.1.2621.22	30.5902	14423.8	10353.4	30.71	0.31	4358.24	0.912461	10.754	10353.4	772.07	9447.11	732.01
12	4	4	2.559	2.559	2.559	sp|P30999|CTND1_MOUSE	Catenin delta-1 OS=Mus musculus GN=Ctnnd1 PE=1 SV=2	0	auto - MS already used	0	99	YQEALPTVANSTGPHAASCFGAK	Carbamidomethyl(C)@19; Label:13C(6)15N(2)(K)@23			-0.00232927	2384.13	795.717	2384.13	795.718	3	11	1.1.1.2621.23	30.5919	13237	9527.66	30.76	0.31	1117.33	0.911033	10.655	10458.1	772.07	9527.66	732.01
12	4	4	2.559	2.559	2.559	sp|P30999|CTND1_MOUSE	Catenin delta-1 OS=Mus musculus GN=Ctnnd1 PE=1 SV=2	1	auto	0	99	YQEALPTVANSTGPHAASCFGAK	Carbamidomethyl(C)@19; Label:13C(6)15N(2)(K)@23			-0.00308246	2384.13	1193.07	2384.13	1193.07	2	12	1.1.1.2621.28	30.6002	1401.66	1138.29	30.71	0.26	520.366	0.847308	29.0106	1343.42	269.94	1138.29	238.19
12	4	4	2.559	2.559	2.559	sp|P30999|CTND1_MOUSE	Catenin delta-1 OS=Mus musculus GN=Ctnnd1 PE=1 SV=2	1	auto	0	99	YQEALPTVANSTGPHAASCFGAK	Carbamidomethyl(C)@19; Label:13C(6)15N(2)(K)@23			-0.00232927	2384.13	795.717	2384.13	795.718	3	24	1.1.1.2623.27	30.6904	13237	12900.9	30.76	0.31	6847.06	0.912034	8.43659	14145.2	827.32	12900.9	784.39
12	4	4	2.559	2.559	2.559	sp|P30999|CTND1_MOUSE	Catenin delta-1 OS=Mus musculus GN=Ctnnd1 PE=1 SV=2	1	auto	0	99	YQEALPTVANSTGPHAASCFGAK	Carbamidomethyl(C)@19			-0.000622599	2376.12	793.046	2376.12	793.046	3	22	1.1.1.2625.31	30.7931	14423.8	12783	30.71	0.31	5668.62	0.94242	8.67168	12783	781.46	12046.9	740.92
12	4	4	2.559	2.559	2.559	sp|P30999|CTND1_MOUSE	Catenin delta-1 OS=Mus musculus GN=Ctnnd1 PE=1 SV=2	0	auto - MS already used	0	99	YQEALPTVANSTGPHAASCFGAK	Carbamidomethyl(C)@19; Label:13C(6)15N(2)(K)@23			-0.00232927	2384.13	795.717	2384.13	795.718	3	12	1.1.1.2625.32	30.7947	13237	11992.9	30.76	0.31	1487.9	0.94214	8.7095	12729.4	781.46	11992.9	740.92
12	4	4	2.559	2.559	2.559	sp|P30999|CTND1_MOUSE	Catenin delta-1 OS=Mus musculus GN=Ctnnd1 PE=1 SV=2	1	auto	0	99	YQEALPTVANSTGPHAASCFGAK	Carbamidomethyl(C)@19; Label:13C(6)15N(2)(K)@23			-0.00232927	2384.13	795.717	2384.13	795.718	3	22	1.1.1.2627.35	30.8977	13237	7346.17	30.76	0.31	3561.67	0.952602	15.1312	7711.69	827.05	7346.17	784.14
12	4	4	2.559	2.559	2.559	sp|P30999|CTND1_MOUSE	Catenin delta-1 OS=Mus musculus GN=Ctnnd1 PE=1 SV=2	1	auto	0	99	YQEALPTVANSTGPHAASCFGAK	Carbamidomethyl(C)@19			-0.000622599	2376.12	793.046	2376.12	793.046	3	18	1.1.1.2629.21	31.0037	14423.8	3371.23	30.71	0.31	1593.76	0.876102	34.1671	3371.23	781.72	2953.54	741.16
12	4	4	2.559	2.559	2.559	sp|P30999|CTND1_MOUSE	Catenin delta-1 OS=Mus musculus GN=Ctnnd1 PE=1 SV=2	0	no quant - weak signal	0	99	YQEALPTVANSTGPHAASCFGAK	Carbamidomethyl(C)@19; Label:13C(6)15N(2)(K)@23			-0.00232927	2384.13	795.717	2384.13	795.718	3	9	1.1.1.2633.27	31.217	13237	720.98	30.76	0.31	1040.97			926.63	749.01	720.98	710.14
12	4	4	2.559	2.559	2.559	sp|P30999|CTND1_MOUSE	Catenin delta-1 OS=Mus musculus GN=Ctnnd1 PE=1 SV=2	0	no quant - weak signal	0	98.34	YQEALPTVANSTGPHAASCFGAK	Carbamidomethyl(C)@19; Label:13C(6)15N(2)(K)@23			-0.00232927	2384.13	795.717	2384.13	795.718	3	7	1.1.1.2613.25	30.1801	13237	69.65	30.76	0.31	885.792			550.71	816.14	69.65	773.79
12	4	4	2.559	2.559	2.559	sp|P30999|CTND1_MOUSE	Catenin delta-1 OS=Mus musculus GN=Ctnnd1 PE=1 SV=2	0	no quant - weak signal	0	96.77	YQEALPTVANSTGPHAASCFGAK	Carbamidomethyl(C)@19			-0.000622599	2376.12	793.046	2376.12	793.046	3	7	1.1.1.2634.28	31.2619	14423.8	787.97	30.71	0.31	846.396			787.97	801.7	682.64	760.1
12	4	4	2.559	2.559	2.559	sp|P30999|CTND1_MOUSE	Catenin delta-1 OS=Mus musculus GN=Ctnnd1 PE=1 SV=2	0	no quant - weak signal	0	93.79	YQEALPTVANSTGPHAASCFGAK	Carbamidomethyl(C)@19			-0.000622599	2376.12	793.046	2376.12	793.046	3	8	1.1.1.2639.18	31.5234	14423.8	361.98	30.71	0.31	803.612			361.98	737.72	41.16	699.44
12	4	4	2.559	2.559	2.559	sp|P30999|CTND1_MOUSE	Catenin delta-1 OS=Mus musculus GN=Ctnnd1 PE=1 SV=2	1	auto	0	88.34	YQEALPTVANSTGPHAASCFGAK	Carbamidomethyl(C)@19; Label:13C(6)15N(2)(K)@23			-0.0032856	2384.13	597.039	2384.13	597.04	4	7	1.1.1.2622.28	30.6327	1194.55	888.69	30.71	0.31	1411.81	1.00417	33.568	885	201.18	888.69	219.5
12	4	4	2.559	2.559	2.559	sp|P30999|CTND1_MOUSE	Catenin delta-1 OS=Mus musculus GN=Ctnnd1 PE=1 SV=2	0	no quant - weak signal	0	79.1	YQEALPTVANSTGPHAASCFGAK	Carbamidomethyl(C)@19			-0.000622599	2376.12	793.046	2376.12	793.046	3	7	1.1.1.2612.24	30.1304	14423.8	505.07	30.71	0.31	690.785			505.07	861.35	22.25	816.66
12	4	4	2.559	2.559	2.559	sp|P30999|CTND1_MOUSE	Catenin delta-1 OS=Mus musculus GN=Ctnnd1 PE=1 SV=2	0	no quant - weak signal	0	65.24	YQEALPTVANSTGPHAASCFGAK	Dehydrated(S)@18; Carbamidomethyl(C)@19; Delta:H(2)C(2)(K)@23	Dehydrated(S)@617		0.00678431	2384.13	795.717	2384.12	795.715	3	11	1.1.1.2633.27	31.217	13237	720.98	30.76	0.31	1040.97			720.98	710.14	0	0
13	4	4	18.52	18.52	18.52	sp|P16045|LEG1_MOUSE	Galectin-1 OS=Mus musculus GN=Lgals1 PE=1 SV=3	0	auto - discordant peptide type	2	99	ACGLVASNLNLKPGECLK	Acetyl@N-term; Carbamidomethyl(C)@2; Carbamidomethyl(C)@16	Acetyl@2	cleaved M-A@N-term	0.0040864	1985.01	993.513	1985.01	993.511	2	15	1.1.1.2607.44	29.8768	1974.11	1117.88	30.04	0.31	753.905	0.29835	75.4445	1117.88	286.12	333.52	236.7
13	4	4	18.52	18.52	18.52	sp|P16045|LEG1_MOUSE	Galectin-1 OS=Mus musculus GN=Lgals1 PE=1 SV=3	1	auto	2	99	IKCVAFE	Carbamidomethyl(C)@3		missed K-C@2	0.0027286	865.439	433.727	865.437	433.726	2	7	1.1.1.2571.4	28.0067	596.24	592.49	28	0.36	647.575	1.04187	37.043	592.49	155.07	617.3	161.82
13	4	4	18.52	18.52	18.52	sp|P16045|LEG1_MOUSE	Galectin-1 OS=Mus musculus GN=Lgals1 PE=1 SV=3	0	auto - discordant peptide type	0	99	ACGLVASNLNLKPGECLK	Acetyl@N-term; Carbamidomethyl(C)@2; Label:13C(6)15N(2)(K)@12; Carbamidomethyl(C)@16; Label:13C(6)15N(2)(K)@18	Acetyl@2	cleaved M-A@N-term	0.0014024	2001.04	1001.53	2001.04	1001.53	2	13	1.1.1.2607.45	29.8784	1351.05	341.94	30.04	0.21	530.261	0.303458	73.7328	1126.81	286.12	341.94	236.7
13	4	4	18.52	18.52	18.52	sp|P16045|LEG1_MOUSE	Galectin-1 OS=Mus musculus GN=Lgals1 PE=1 SV=3	0	auto - discordant peptide type	0	99	ACGLVASNLNLKPGECLK	Acetyl@N-term; Carbamidomethyl(C)@2; Label:13C(6)15N(2)(K)@12; Carbamidomethyl(C)@16; Label:13C(6)15N(2)(K)@18	Acetyl@2	cleaved M-A@N-term	0.000376909	2001.04	668.019	2001.04	668.019	3	11	1.1.1.2611.24	30.0653	2675.18	2508.35	29.99	0.31	2145.26	100		0	0	2508.35	341.4
13	4	4	18.52	18.52	18.52	sp|P16045|LEG1_MOUSE	Galectin-1 OS=Mus musculus GN=Lgals1 PE=1 SV=3	0	auto - discordant peptide type	0	99	ACGLVASNLNLKPGECLK	Acetyl@N-term; Carbamidomethyl(C)@2; Label:13C(6)15N(2)(K)@12; Carbamidomethyl(C)@16; Label:13C(6)15N(2)(K)@18	Acetyl@2	cleaved M-A@N-term	0.000376909	2001.04	668.019	2001.04	668.019	3	20	1.1.1.2612.18	30.1204	2675.18	1989.21	29.99	0.31	2412.97	100		0	0	1989.21	367.12
13	4	4	18.52	18.52	18.52	sp|P16045|LEG1_MOUSE	Galectin-1 OS=Mus musculus GN=Lgals1 PE=1 SV=3	0	auto - discordant peptide type	0	99	ACGLVASNLNLKPGECLK	Acetyl@N-term; Carbamidomethyl(C)@2; Label:13C(6)15N(2)(K)@12; Carbamidomethyl(C)@16; Label:13C(6)15N(2)(K)@18	Acetyl@2	cleaved M-A@N-term	0.0014024	2001.04	1001.53	2001.04	1001.53	2	12	1.1.1.2613.28	30.1851	1351.05	614.73	30.04	0.21	697.032	0.677904	51.9893	906.81	298.81	614.73	247.2
13	4	4	18.52	18.52	18.52	sp|P16045|LEG1_MOUSE	Galectin-1 OS=Mus musculus GN=Lgals1 PE=1 SV=3	0	no quant - weak signal	0	99	ACGLVASNLNLKPGECLK	Acetyl@N-term; Carbamidomethyl(C)@2; Carbamidomethyl(C)@16	Acetyl@2	cleaved M-A@N-term	0.0040864	1985.01	993.513	1985.01	993.511	2	8	1.1.1.2605.40	29.7719	1974.11	574.23	30.04	0.31	445.401			574.23	285.27	214.79	236
13	4	4	18.52	18.52	18.52	sp|P16045|LEG1_MOUSE	Galectin-1 OS=Mus musculus GN=Lgals1 PE=1 SV=3	0	auto - discordant peptide type	0	88.34	ACGLVASNLNLKPGECLK	Acetyl@N-term; Carbamidomethyl(C)@2; Label:13C(6)15N(2)(K)@12; Carbamidomethyl(C)@16; Label:13C(6)15N(2)(K)@18	Acetyl@2	cleaved M-A@N-term	0.000376909	2001.04	668.019	2001.04	668.019	3	7	1.1.1.2607.32	29.8659	2675.18	1819.82	29.99	0.31	1998.38	100		0	0	1819.82	333.07
14	3.82	3.92	7.692	7.692	7.692	sp|P27601|GNA13_MOUSE	Guanine nucleotide-binding protein subunit alpha-13 OS=Mus musculus GN=Gna13 PE=1 SV=1	0	no quant - weak signal	2	99	ADFLPSRSVLSVCFPGCVLTNGEAEQQR	Acetyl@N-term; Carbamidomethyl(C)@13; Carbamidomethyl(C)@17; Deamidated(N)@21	Acetyl@2	cleaved M-A@N-term; missed R-S@7	0.00444531	3179.51	1060.84	3179.5	1060.84	3	17	1.1.1.2706.7	34.9144	1364.13	422.26	34.61	0.31	371.986			422.26	205.37	578.43	200.27
14	3.82	3.92	7.692	7.692	7.692	sp|P27601|GNA13_MOUSE	Guanine nucleotide-binding protein subunit alpha-13 OS=Mus musculus GN=Gna13 PE=1 SV=1	0	auto - discordant peptide type	1.82391	99	SVLSVCFPGCVLTNGEAEQQRK	Carbamidomethyl(C)@6; Carbamidomethyl(C)@10; Deamidated(N)@14; Label:13C(6)15N(4)(R)@21; Label:13C(6)15N(2)(K)@22		missed R-K@21	-0.0139824	2497.19	833.405	2497.21	833.409	3	9	1.1.1.2679.16	33.5756	649.12	531.34	33.53	0.2	650.335	1.48943	53.1083	356.74	150.33	531.34	171.74
14	3.82	3.92	7.692	7.692	7.692	sp|P27601|GNA13_MOUSE	Guanine nucleotide-binding protein subunit alpha-13 OS=Mus musculus GN=Gna13 PE=1 SV=1	0	no quant - weak signal	0	99	ADFLPSRSVLSVCFPGCVLTNGEAEQQR	Acetyl@N-term; Label:13C(6)15N(4)(R)@7; Carbamidomethyl(C)@13; Carbamidomethyl(C)@17; Deamidated(N)@21; Label:13C(6)15N(4)(R)@28	Acetyl@2	cleaved M-A@N-term; missed R-S@7	-0.00494489	3199.51	1067.51	3199.52	1067.51	3	19	1.1.1.2697.5	34.4496	1297.26	385.34	34.71	0.36	337.902			408.39	205.05	385.34	199.96
14	3.82	3.92	7.692	7.692	7.692	sp|P27601|GNA13_MOUSE	Guanine nucleotide-binding protein subunit alpha-13 OS=Mus musculus GN=Gna13 PE=1 SV=1	0	auto - discordant peptide type	0	99	ADFLPSRSVLSVCFPGCVLTNGEAEQQR	Acetyl@N-term; Carbamidomethyl(C)@13; Carbamidomethyl(C)@17; Deamidated(N)@21	Acetyl@2	cleaved M-A@N-term; missed R-S@7	0.00444531	3179.51	1060.84	3179.5	1060.84	3	16	1.1.1.2698.5	34.5009	1364.13	800.66	34.61	0.31	541.408	1.05609	33.7179	800.66	198.34	845.57	193.42
14	3.82	3.92	7.692	7.692	7.692	sp|P27601|GNA13_MOUSE	Guanine nucleotide-binding protein subunit alpha-13 OS=Mus musculus GN=Gna13 PE=1 SV=1	0	auto - discordant peptide type	0	99	ADFLPSRSVLSVCFPGCVLTNGEAEQQR	Acetyl@N-term; Label:13C(6)15N(4)(R)@7; Carbamidomethyl(C)@13; Carbamidomethyl(C)@17; Deamidated(N)@21; Label:13C(6)15N(4)(R)@28	Acetyl@2	cleaved M-A@N-term; missed R-S@7	-0.00494489	3199.51	1067.51	3199.52	1067.51	3	23	1.1.1.2701.8	34.6562	1297.26	1159.83	34.71	0.36	750.112	0.930417	24.7354	1246.57	212.85	1159.83	207.57
14	3.82	3.92	7.692	7.692	7.692	sp|P27601|GNA13_MOUSE	Guanine nucleotide-binding protein subunit alpha-13 OS=Mus musculus GN=Gna13 PE=1 SV=1	0	auto - discordant peptide type	0	99	ADFLPSRSVLSVCFPGCVLTNGEAEQQR	Acetyl@N-term; Carbamidomethyl(C)@13; Carbamidomethyl(C)@17; Deamidated(N)@21	Acetyl@2	cleaved M-A@N-term; missed R-S@7	0.00444531	3179.51	1060.84	3179.5	1060.84	3	25	1.1.1.2702.7	34.7081	1364.13	1351.96	34.61	0.31	702.879	0.949207	21.2754	1351.96	200.62	1283.29	195.65
14	3.82	3.92	7.692	7.692	7.692	sp|P27601|GNA13_MOUSE	Guanine nucleotide-binding protein subunit alpha-13 OS=Mus musculus GN=Gna13 PE=1 SV=1	0	auto - discordant peptide type	0	99	ADFLPSRSVLSVCFPGCVLTNGEAEQQR	Acetyl@N-term; Label:13C(6)15N(4)(R)@7; Carbamidomethyl(C)@13; Carbamidomethyl(C)@17; Label:13C(6)15N(4)(R)@28	Acetyl@2	cleaved M-A@N-term; missed R-S@7	-0.0228797	3198.51	1067.18	3198.53	1067.19	3	17	1.1.1.2705.5	34.8547	1094.59	570.79	34.71	0.26	372.586	1.22542	53.3739	465.79	189.23	570.79	197.59
14	3.82	3.92	7.692	7.692	7.692	sp|P27601|GNA13_MOUSE	Guanine nucleotide-binding protein subunit alpha-13 OS=Mus musculus GN=Gna13 PE=1 SV=1	0	no quant - weak signal	0	99	ADFLPSRSVLSVCFPGCVLTNGEAEQQR	Acetyl@N-term; Carbamidomethyl(C)@13; Carbamidomethyl(C)@17; Deamidated(N)@21	Acetyl@2	cleaved M-A@N-term; missed R-S@7	0.00444531	3179.51	1060.84	3179.5	1060.84	3	19	1.1.1.2711.7	35.1659	1364.13	312.62	34.61	0.31	435.262			312.62	213.42	43.36	208.13
14	3.82	3.92	7.692	7.692	7.692	sp|P27601|GNA13_MOUSE	Guanine nucleotide-binding protein subunit alpha-13 OS=Mus musculus GN=Gna13 PE=1 SV=1	0	no quant - weak signal	0	99	ADFLPSRSVLSVCFPGCVLTNGEAEQQR	Acetyl@N-term; Label:13C(6)15N(4)(R)@7; Carbamidomethyl(C)@13; Carbamidomethyl(C)@17; Deamidated(N)@21; Label:13C(6)15N(4)(R)@28	Acetyl@2	cleaved M-A@N-term; missed R-S@7	-0.00494489	3199.51	1067.51	3199.52	1067.51	3	15	1.1.1.2711.8	35.1726	1297.26	42.71	34.71	0.36	487.637			295.75	213.42	42.71	208.13
14	3.82	3.92	7.692	7.692	7.692	sp|P27601|GNA13_MOUSE	Guanine nucleotide-binding protein subunit alpha-13 OS=Mus musculus GN=Gna13 PE=1 SV=1	0	no quant - weak signal	0	99	SVLSVCFPGCVLTNGEAEQQRK	Carbamidomethyl(C)@6; Carbamidomethyl(C)@10; Deamidated(N)@14		missed R-K@21	-0.01216	2479.17	827.398	2479.18	827.402	3	9	1.1.1.2686.8	33.8813	331.47	299.78	33.94	0.31	502.438			299.78	138.84	0	0
14	3.82	3.92	7.692	7.692	7.692	sp|P27601|GNA13_MOUSE	Guanine nucleotide-binding protein subunit alpha-13 OS=Mus musculus GN=Gna13 PE=1 SV=1	0	no quant - weak signal	0	93.79	SVLSVCFPGCVLTNGEAEQQRK	Carbamidomethyl(C)@6; Carbamidomethyl(C)@10; Deamidated(N)@14		missed R-K@21	0.00193911	2479.19	827.403	2479.18	827.402	3	8	1.1.1.2681.6	33.6691	510.32	269.19	33.43	0.35	481.3			269.19	185.35	223.13	211.74
14	3.82	3.92	7.692	7.692	7.692	sp|P27601|GNA13_MOUSE	Guanine nucleotide-binding protein subunit alpha-13 OS=Mus musculus GN=Gna13 PE=1 SV=1	0	auto - discordant peptide type	0	16.34	SVLSVCFPGCVLTNGEAEQQRK	Carbamidomethyl(C)@6; Carbamidomethyl(C)@10; Deamidated(Q)@19; Label:13C(6)15N(4)(R)@21; Label:13C(6)15N(2)(K)@22		missed R-K@21	-0.0139824	2497.19	833.405	2497.21	833.409	3	8	1.1.1.2679.16	33.5756	649.12	531.34	33.53	0.2	650.335	1.48943	53.1083	356.74	150.33	531.34	171.74
14	3.82	3.92	7.692	7.692	7.692	sp|P27601|GNA13_MOUSE	Guanine nucleotide-binding protein subunit alpha-13 OS=Mus musculus GN=Gna13 PE=1 SV=1	0	auto - discordant peptide type	0	16.34	SVLSVCFPGCVLTNGEAEQQRK	Carbamidomethyl(C)@6; Carbamidomethyl(C)@10; Deamidated(Q)@20; Label:13C(6)15N(4)(R)@21; Label:13C(6)15N(2)(K)@22		missed R-K@21	-0.0139824	2497.19	833.405	2497.21	833.409	3	8	1.1.1.2679.16	33.5756	649.12	531.34	33.53	0.2	650.335	1.48943	53.1083	356.74	150.33	531.34	171.74
15	2.07	2.07	4.52	4.52	2.072	sp|P52480|KPYM_MOUSE	Pyruvate kinase PKM OS=Mus musculus GN=Pkm PE=1 SV=4	0	auto - shared MS/MS	2	99	CCSGAIIVLTK	Carbamidomethyl(C)@1; Carbamidomethyl(C)@2			-0.00208473	1220.62	611.319	1220.63	611.32	2	10	1.1.1.2588.16	28.8812	629.58	606.45	28.81	0.51	1768.87	0.659958	41.4516	588.31	156.44	388.26	123.46
15	2.07	2.07	4.52	4.52	2.072	sp|P52480|KPYM_MOUSE	Pyruvate kinase PKM OS=Mus musculus GN=Pkm PE=1 SV=4	0	no quant - weak signal	0.0716042	74.64	NTGIICTIGPASR	Deamidated(N)@1; Carbamidomethyl(C)@6			0.0250083	1359.71	680.861	1359.68	680.848	2	8	1.1.1.2553.24	27.1009	160.16	93.95	27.18	0.31	1223.05			93.95	80.06	0	0
15	2.07	2.07	4.52	4.52	2.072	sp|P52480|KPYM_MOUSE	Pyruvate kinase PKM OS=Mus musculus GN=Pkm PE=1 SV=4	1	auto	0	99	CCSGAIIVLTK	Carbamidomethyl(C)@1; Carbamidomethyl(C)@2; Label:13C(6)15N(2)(K)@11			-0.00726842	1228.63	615.324	1228.64	615.327	2	13	1.1.1.2588.18	28.8845	393.89	387.35	28.86	0.51	1003.23	0.655847	41.4427	590.61	156.44	387.35	123.46
15	2.07	2.07	4.52	4.52	2.072	sp|P52480|KPYM_MOUSE	Pyruvate kinase PKM OS=Mus musculus GN=Pkm PE=1 SV=4	0	no quant - weak signal	0	99	CCSGAIIVLTK	Carbamidomethyl(C)@1; Carbamidomethyl(C)@2; Label:13C(6)15N(2)(K)@11			-0.00726842	1228.63	615.324	1228.64	615.327	2	11	1.1.1.2592.16	29.089	393.89	329.15	28.86	0.51	900.885			365.73	159.14	329.15	125.59
15	2.07	2.07	4.52	4.52	2.072	sp|P52480|KPYM_MOUSE	Pyruvate kinase PKM OS=Mus musculus GN=Pkm PE=1 SV=4	1	auto	0	98.34	CCSGAIIVLTK	Carbamidomethyl(C)@1; Carbamidomethyl(C)@2			-0.00208473	1220.62	611.319	1220.63	611.32	2	7	1.1.1.2584.22	28.6775	629.58	407.31	28.81	0.51	1313.61	0.764636	56.3181	403.46	158.11	308.5	124.78
15	2.07	2.07	4.52	4.52	2.072	sp|P52480|KPYM_MOUSE	Pyruvate kinase PKM OS=Mus musculus GN=Pkm PE=1 SV=4	0	auto - MS already used	0	98.34	CCSGAIIVLTK	Carbamidomethyl(C)@1; Carbamidomethyl(C)@2; Label:13C(6)15N(2)(K)@11			-0.00726842	1228.63	615.324	1228.64	615.327	2	6	1.1.1.2584.23	28.6783	393.89	308.85	28.86	0.51	903.57	0.762216	56.1681	405.2	158.11	308.85	124.78
15	2.07	2.07	4.52	4.52	2.072	sp|P52480|KPYM_MOUSE	Pyruvate kinase PKM OS=Mus musculus GN=Pkm PE=1 SV=4	0	no quant - weak signal	0	32.61	NTGIICTIGPASR	Deamidated(N)@1; Carbamidomethyl(C)@6			-0.0211341	1359.66	680.837	1359.68	680.848	2	8	1.1.1.2557.34	27.3182	223.66	52.07	27.75	0.56	1157.11			52.07	91.83	0	0
16	2.03	2.03	17.05	15.5	15.5	sp|Q9CR75|TNR12_MOUSE	Tumor necrosis factor receptor superfamily member 12A OS=Mus musculus GN=Tnfrsf12a PE=2 SV=1	0	no quant - no residues to label	2	99	FTTPIEETGGEGCPGVALIQ	Carbamidomethyl(C)@13			0.00349074	2074.99	1038.5	2074.99	1038.5	2	9	1.1.1.2529.38	25.8946	1680.92	1474.3	26.15	0.46	914.229
17	2.01	2.01	6.098	6.098	6.098	sp|P17742|PPIA_MOUSE	Peptidyl-prolyl cis-trans isomerase A OS=Mus musculus GN=Ppia PE=1 SV=2	1	auto	2	99	KITISDCGQL	Carbamidomethyl(C)@7		missed K-I@1	0.000132177	1133.58	567.795	1133.58	567.795	2	9	1.1.1.2561.17	27.5049	6567.8	2301.37	27.9	0.56	2042.22	0.869021	32.0078	2301.37	508.01	1999.94	463.55
17	2.01	2.01	6.098	6.098	6.098	sp|P17742|PPIA_MOUSE	Peptidyl-prolyl cis-trans isomerase A OS=Mus musculus GN=Ppia PE=1 SV=2	1	auto	0	99	KITISDCGQL	Label:13C(6)15N(2)(K)@1; Carbamidomethyl(C)@7		missed K-I@1	0.00103266	1141.59	571.802	1141.59	571.802	2	6	1.1.1.2559.23	27.4072	5503.54	1216.34	27.95	0.56	1755.04	0.886616	53.1617	1371.89	508.24	1216.34	463.76
17	2.01	2.01	6.098	6.098	6.098	sp|P17742|PPIA_MOUSE	Peptidyl-prolyl cis-trans isomerase A OS=Mus musculus GN=Ppia PE=1 SV=2	1	auto	0	99	KITISDCGQL	Label:13C(6)15N(2)(K)@1; Carbamidomethyl(C)@7		missed K-I@1	0.00103266	1141.59	571.802	1141.59	571.802	2	9	1.1.1.2563.27	27.616	5503.54	3259.42	27.95	0.56	2540.32	0.81434	19.0301	4002.53	507.16	3259.42	462.78
17	2.01	2.01	6.098	6.098	6.098	sp|P17742|PPIA_MOUSE	Peptidyl-prolyl cis-trans isomerase A OS=Mus musculus GN=Ppia PE=1 SV=2	1	auto	0	99	KITISDCGQL	Carbamidomethyl(C)@7		missed K-I@1	0.000132177	1133.58	567.795	1133.58	567.795	2	10	1.1.1.2565.25	27.7169	6567.8	5470.95	27.9	0.56	3515.51	0.742557	14.8695	5470.95	513.47	4062.49	468.54
17	2.01	2.01	6.098	6.098	6.098	sp|P17742|PPIA_MOUSE	Peptidyl-prolyl cis-trans isomerase A OS=Mus musculus GN=Ppia PE=1 SV=2	1	auto	0	99	KITISDCGQL	Label:13C(6)15N(2)(K)@1; Carbamidomethyl(C)@7		missed K-I@1	0.00103266	1141.59	571.802	1141.59	571.802	2	10	1.1.1.2566.15	27.7714	5503.54	4596.72	27.95	0.56	1867.9	0.74672	13.2611	6155.88	516.99	4596.72	471.75
17	2.01	2.01	6.098	6.098	6.098	sp|P17742|PPIA_MOUSE	Peptidyl-prolyl cis-trans isomerase A OS=Mus musculus GN=Ppia PE=1 SV=2	1	auto	0	99	KITISDCGQL	Label:13C(6)15N(2)(K)@1; Carbamidomethyl(C)@7		missed K-I@1	0.00103266	1141.59	571.802	1141.59	571.802	2	11	1.1.1.2567.21	27.8159	5503.54	5045.77	27.95	0.56	3423.55	0.778516	12.3521	6481.27	519.61	5045.77	474.14
17	2.01	2.01	6.098	6.098	6.098	sp|P17742|PPIA_MOUSE	Peptidyl-prolyl cis-trans isomerase A OS=Mus musculus GN=Ppia PE=1 SV=2	1	auto	0	99	KITISDCGQL	Carbamidomethyl(C)@7		missed K-I@1	0.000132177	1133.58	567.795	1133.58	567.795	2	16	1.1.1.2569.20	27.9265	6567.8	6293.57	27.9	0.56	3930.89	0.861285	11.8042	6293.57	509.94	5420.56	465.31
17	2.01	2.01	6.098	6.098	6.098	sp|P17742|PPIA_MOUSE	Peptidyl-prolyl cis-trans isomerase A OS=Mus musculus GN=Ppia PE=1 SV=2	1	auto	0	99	KITISDCGQL	Label:13C(6)15N(2)(K)@1; Carbamidomethyl(C)@7		missed K-I@1	0.00103266	1141.59	571.802	1141.59	571.802	2	12	1.1.1.2571.26	28.025	5503.54	4997.39	27.95	0.56	3459.19	0.840614	12.9001	5944.93	519.61	4997.39	474.14
17	2.01	2.01	6.098	6.098	6.098	sp|P17742|PPIA_MOUSE	Peptidyl-prolyl cis-trans isomerase A OS=Mus musculus GN=Ppia PE=1 SV=2	1	auto	0	99	KITISDCGQL	Carbamidomethyl(C)@7		missed K-I@1	0.000132177	1133.58	567.795	1133.58	567.795	2	12	1.1.1.2573.15	28.1213	6567.8	4580.45	27.9	0.56	3096.13	0.844371	16.5608	4580.45	515.2	3867.6	470.11
17	2.01	2.01	6.098	6.098	6.098	sp|P17742|PPIA_MOUSE	Peptidyl-prolyl cis-trans isomerase A OS=Mus musculus GN=Ppia PE=1 SV=2	0	auto - MS already used	0	99	KITISDCGQL	Label:13C(6)15N(2)(K)@1; Carbamidomethyl(C)@7		missed K-I@1	0.00103266	1141.59	571.802	1141.59	571.802	2	7	1.1.1.2573.16	28.123	5503.54	3837.76	27.95	0.56	1668.87	0.845001	16.6953	4541.72	515.2	3837.76	470.11
17	2.01	2.01	6.098	6.098	6.098	sp|P17742|PPIA_MOUSE	Peptidyl-prolyl cis-trans isomerase A OS=Mus musculus GN=Ppia PE=1 SV=2	1	auto	0	99	KITISDCGQL	Label:13C(6)15N(2)(K)@1; Carbamidomethyl(C)@7		missed K-I@1	0.00103266	1141.59	571.802	1141.59	571.802	2	13	1.1.1.2575.5	28.2182	5503.54	2351.6	27.95	0.56	2052.82	0.959931	32.2848	2449.76	573.24	2351.6	523.07
17	2.01	2.01	6.098	6.098	6.098	sp|P17742|PPIA_MOUSE	Peptidyl-prolyl cis-trans isomerase A OS=Mus musculus GN=Ppia PE=1 SV=2	0	no quant - weak signal	0	99	KITISDCGQL	Carbamidomethyl(C)@7		missed K-I@1	0.000132177	1133.58	567.795	1133.58	567.795	2	10	1.1.1.2577.3	28.3277	6567.8	1292.53	27.9	0.56	1627.49			1292.53	897.44	1287.59	818.91
17	2.01	2.01	6.098	6.098	6.098	sp|P17742|PPIA_MOUSE	Peptidyl-prolyl cis-trans isomerase A OS=Mus musculus GN=Ppia PE=1 SV=2	0	no quant - weak signal	0	99	KITISDCGQL	Label:13C(6)15N(2)(K)@1; Carbamidomethyl(C)@7		missed K-I@1	0.00103266	1141.59	571.802	1141.59	571.802	2	9	1.1.1.2581.7	28.5378	5503.54	488.61	27.95	0.56	1029.33			461.09	715.31	488.61	652.71
18	2	4.08	11.47	11.47	11.47	sp|P63260|ACTG_MOUSE	Actin, cytoplasmic 2 OS=Mus musculus GN=Actg1 PE=1 SV=1	0	no quant - weak signal	2	99	EEEIAALVIDNGSGMCK	Acetyl@N-term; Carbamidomethyl(C)@16	Acetyl@2	cleaved M-E@N-term	-0.00193169	1876.85	939.434	1876.85	939.435	2	15	1.1.1.2641.26	31.6299	582.43	552.91	31.69	0.21	586.934			552.91	154.11	0	0
18	2	4.08	11.47	11.47	11.47	sp|P63260|ACTG_MOUSE	Actin, cytoplasmic 2 OS=Mus musculus GN=Actg1 PE=1 SV=1	0	no quant - weak signal	0	99	EEEIAALVIDNGSGMCK	Acetyl@N-term; Deamidated(N)@11; Carbamidomethyl(C)@16; Label:13C(6)15N(2)(K)@17	Acetyl@2	cleaved M-E@N-term	-0.0240956	1885.83	943.922	1885.85	943.934	2	10	1.1.1.2617.14	30.3881	1873.96	518.59	29.99	0.26	675.011			262.39	326.85	518.59	289.58
18	2	4.08	11.47	11.47	11.47	sp|P63260|ACTG_MOUSE	Actin, cytoplasmic 2 OS=Mus musculus GN=Actg1 PE=1 SV=1	0	no quant - weak signal	0	99	EEEIAALVIDNGSGMCK	Acetyl@N-term; Carbamidomethyl(C)@16	Acetyl@2	cleaved M-E@N-term	-0.00193169	1876.85	939.434	1876.85	939.435	2	16	1.1.1.2645.18	31.8382	582.43	136.3	31.69	0.21	817.606			136.3	158.29	0	0
18	2	4.08	11.47	11.47	11.47	sp|P63260|ACTG_MOUSE	Actin, cytoplasmic 2 OS=Mus musculus GN=Actg1 PE=1 SV=1	0	no quant - weak signal	0	99	EEEIAALVIDNGSGMCK	Acetyl@N-term; Deamidated(N)@11; Carbamidomethyl(C)@16	Acetyl@2	cleaved M-E@N-term	0.0236936	1877.86	939.938	1877.84	939.927	2	9	1.1.1.2646.45	31.885	294.52	237.91	31.94	0.46	701.088			237.91	103.62	0	0
18	2	4.08	11.47	11.47	11.47	sp|P63260|ACTG_MOUSE	Actin, cytoplasmic 2 OS=Mus musculus GN=Actg1 PE=1 SV=1	0	no quant - weak signal	0	99	EEEIAALVIDNGSGMCK	Acetyl@N-term; Deamidated(N)@11; Carbamidomethyl(C)@16	Acetyl@2	cleaved M-E@N-term	-0.00853285	1877.83	939.922	1877.84	939.927	2	10	1.1.1.2651.19	32.1435	192.89	58.59	32.46	0.26	594.062			58.59	89.76	0	0
18	2	4.08	11.47	11.47	11.47	sp|P63260|ACTG_MOUSE	Actin, cytoplasmic 2 OS=Mus musculus GN=Actg1 PE=1 SV=1	0	no quant - weak signal	0	99	EEEIAALVIDNGSGMCK	Acetyl@N-term; Deamidated(N)@11; Carbamidomethyl(C)@16	Acetyl@2	cleaved M-E@N-term	-0.00853285	1877.83	939.922	1877.84	939.927	2	9	1.1.1.2658.28	32.5065	192.89	157.3	32.46	0.26	620.768			157.3	84.86	0	0
18	2	4.08	11.47	11.47	11.47	sp|P63260|ACTG_MOUSE	Actin, cytoplasmic 2 OS=Mus musculus GN=Actg1 PE=1 SV=1	0	no quant - weak signal	0	99	EEEIAALVIDNGSGMCK	Acetyl@N-term; Deamidated(N)@11; Carbamidomethyl(C)@16	Acetyl@2	cleaved M-E@N-term	-0.00853285	1877.83	939.922	1877.84	939.927	2	11	1.1.1.2659.16	32.5595	192.89	104.18	32.46	0.26	505.341			104.18	91.73	0	0
18	2	4.08	11.47	11.47	11.47	sp|P63260|ACTG_MOUSE	Actin, cytoplasmic 2 OS=Mus musculus GN=Actg1 PE=1 SV=1	0	no quant - weak signal	0	99	EEEIAALVIDNGSGMCK	Acetyl@N-term; Deamidated(N)@11; Carbamidomethyl(C)@16	Acetyl@2	cleaved M-E@N-term	-0.0248902	1877.81	939.914	1877.84	939.927	2	10	1.1.1.2615.41	30.2877	2387.4	571.42	29.99	0.31	741.311			571.42	321.99	443.37	285.27
18	2	4.08	11.47	11.47	11.47	sp|P63260|ACTG_MOUSE	Actin, cytoplasmic 2 OS=Mus musculus GN=Actg1 PE=1 SV=1	0	no quant - weak signal	0	98.34	EEEIAALVIDNGSGMCKAGFAGDDAPR	Acetyl@N-term; Deamidated(N)@11; Carbamidomethyl(C)@16	Acetyl@2	cleaved M-E@N-term; missed K-A@17	-0.0286514	2835.24	946.087	2835.27	946.097	3	13	1.1.1.2678.11	33.5213	698.47	456.18	33.43	0.25	560.165			456.18	177.45	0	0
18	2	4.08	11.47	11.47	11.47	sp|P63260|ACTG_MOUSE	Actin, cytoplasmic 2 OS=Mus musculus GN=Actg1 PE=1 SV=1	0	no quant - weak signal	0	99	SYELPDGQVITIGNER				-0.00397298	1789.88	895.948	1789.88	895.95	2	8	1.1.1.2618.27	30.4427	409.28	388.59	30.45	0.21	842.862			388.59	131.96	0	0
18	2	4.08	11.47	11.47	11.47	sp|P63260|ACTG_MOUSE	Actin, cytoplasmic 2 OS=Mus musculus GN=Actg1 PE=1 SV=1	0	no quant - weak signal	0	65.24	SYELPDGQVITIGNER				-0.00831078	1789.88	597.633	1789.88	597.635	3	5	1.1.1.2618.15	30.4228	363.31	232.27	30.56	0.31	884.043			232.27	124.33	0	0
19	2	2	5.263	5.263	5.263	sp|Q9D8N0|EF1G_MOUSE	Elongation factor 1-gamma OS=Mus musculus GN=Eef1g PE=1 SV=3	0	auto - discordant peptide type	2	99	KAAAPAPEEEMDECEQALAAEPK	Carbamidomethyl(C)@14; Carbamidomethyl(E)@15		missed K-A@1	0.00134053	2541.14	636.292	2541.14	636.291	4	10	1.1.1.2638.12	31.4502	1509.13	1508.52	31.48	0.31	1465.57	0.614901	26.1246	1508.52	236.16	927.59	194
19	2	2	5.263	5.263	5.263	sp|Q9D8N0|EF1G_MOUSE	Elongation factor 1-gamma OS=Mus musculus GN=Eef1g PE=1 SV=3	0	no quant - weak signal	0.00217692	93.79	AAAPAPEEEMDECEQALAAEPK	Lys-add@N-term; Carbamidomethyl(C)@13			0.00604018	2484.12	829.048	2484.11	829.046	3	12	1.1.1.2619.22	30.4826	1768.54	607.3	30.1	0.36	1066.8			607.3	272.29	0	0
19	2	2	5.263	5.263	5.263	sp|Q9D8N0|EF1G_MOUSE	Elongation factor 1-gamma OS=Mus musculus GN=Eef1g PE=1 SV=3	1	auto	0	99	KAAAPAPEEEMDECEQALAAEPK	Label:13C(6)15N(2)(K)@1; Carbamidomethyl(C)@14; Label:13C(6)15N(2)(K)@23		missed K-A@1	-0.008177	2500.14	834.386	2500.14	834.388	3	12	1.1.1.2609.38	29.9739	1545.63	791.4	30.15	0.26	931.04	0.921787	45.4332	858.55	273.87	791.4	256.03
19	2	2	5.263	5.263	5.263	sp|Q9D8N0|EF1G_MOUSE	Elongation factor 1-gamma OS=Mus musculus GN=Eef1g PE=1 SV=3	1	auto	0	99	KAAAPAPEEEMDECEQALAAEPK	Carbamidomethyl(C)@14		missed K-A@1	0.00604018	2484.12	829.048	2484.11	829.046	3	17	1.1.1.2610.26	30.0346	1768.54	1337	30.1	0.36	1388.65	0.777083	31.8197	1337	271.95	1038.96	254.23
19	2	2	5.263	5.263	5.263	sp|Q9D8N0|EF1G_MOUSE	Elongation factor 1-gamma OS=Mus musculus GN=Eef1g PE=1 SV=3	1	auto	0	99	KAAAPAPEEEMDECEQALAAEPK	Carbamidomethyl(C)@14		missed K-A@1	0.00604018	2484.12	829.048	2484.11	829.046	3	20	1.1.1.2614.19	30.2314	1768.54	1590.14	30.1	0.36	1354.95	0.857673	25.8834	1590.14	278.24	1363.82	260.12
19	2	2	5.263	5.263	5.263	sp|Q9D8N0|EF1G_MOUSE	Elongation factor 1-gamma OS=Mus musculus GN=Eef1g PE=1 SV=3	0	auto - MS already used	0	99	KAAAPAPEEEMDECEQALAAEPK	Label:13C(6)15N(2)(K)@1; Carbamidomethyl(C)@14; Label:13C(6)15N(2)(K)@23		missed K-A@1	-0.008177	2500.14	834.386	2500.14	834.388	3	20	1.1.1.2614.20	30.2339	1545.63	1351.27	30.15	0.26	1134.51	0.85641	26.1062	1577.83	278.24	1351.27	260.12
19	2	2	5.263	5.263	5.263	sp|Q9D8N0|EF1G_MOUSE	Elongation factor 1-gamma OS=Mus musculus GN=Eef1g PE=1 SV=3	0	no quant - weak signal	0	99	KAAAPAPEEEMDECEQALAAEPK	Label:13C(6)15N(2)(K)@1; Carbamidomethyl(C)@14; Label:13C(6)15N(2)(K)@23		missed K-A@1	-0.008177	2500.14	834.386	2500.14	834.388	3	10	1.1.1.2618.25	30.4394	1545.63	452.22	30.15	0.26	726.118			709.87	274.31	452.22	256.44
19	2	2	5.263	5.263	5.263	sp|Q9D8N0|EF1G_MOUSE	Elongation factor 1-gamma OS=Mus musculus GN=Eef1g PE=1 SV=3	0	no quant - weak signal	0	99	KAAAPAPEEEMDECEQALAAEPK	Carbamidomethyl(C)@14		missed K-A@1	0.00604018	2484.12	829.048	2484.11	829.046	3	12	1.1.1.2619.22	30.4826	1768.54	607.3	30.1	0.36	1066.8			607.3	272.29	373.16	254.55
19	2	2	5.263	5.263	5.263	sp|Q9D8N0|EF1G_MOUSE	Elongation factor 1-gamma OS=Mus musculus GN=Eef1g PE=1 SV=3	0	auto - discordant peptide type	0	99	KAAAPAPEEEMDECEQALAAEPK	Carbamidomethyl(E)@13; Carbamidomethyl(C)@14		missed K-A@1	0.00134053	2541.14	636.292	2541.14	636.291	4	10	1.1.1.2638.12	31.4502	1509.13	1508.52	31.48	0.31	1465.57	0.614901	26.1246	1508.52	236.16	927.59	194
19	2	2	5.263	5.263	5.263	sp|Q9D8N0|EF1G_MOUSE	Elongation factor 1-gamma OS=Mus musculus GN=Eef1g PE=1 SV=3	0	auto - discordant peptide type	0	99	KAAAPAPEEEMDECEQALAAEPK	Carbamidomethyl(E)@9; Carbamidomethyl(C)@14		missed K-A@1	0.00134053	2541.14	636.292	2541.14	636.291	4	9	1.1.1.2638.12	31.4502	1509.13	1508.52	31.48	0.31	1465.57	0.614901	26.1246	1508.52	236.16	927.59	194
19	2	2	5.263	5.263	5.263	sp|Q9D8N0|EF1G_MOUSE	Elongation factor 1-gamma OS=Mus musculus GN=Eef1g PE=1 SV=3	0	auto - discordant peptide type	0	99	KAAAPAPEEEMDECEQALAAEPK	Carbamidomethyl(E)@10; Carbamidomethyl(C)@14		missed K-A@1	0.00134053	2541.14	636.292	2541.14	636.291	4	9	1.1.1.2638.12	31.4502	1509.13	1508.52	31.48	0.31	1465.57	0.614901	26.1246	1508.52	236.16	927.59	194
19	2	2	5.263	5.263	5.263	sp|Q9D8N0|EF1G_MOUSE	Elongation factor 1-gamma OS=Mus musculus GN=Eef1g PE=1 SV=3	0	auto - discordant peptide type	0	99	KAAAPAPEEEMDECEQALAAEPK	Carbamidomethyl(D)@12; Carbamidomethyl(C)@14		missed K-A@1	0.00134053	2541.14	636.292	2541.14	636.291	4	10	1.1.1.2638.12	31.4502	1509.13	1508.52	31.48	0.31	1465.57	0.614901	26.1246	1508.52	236.16	927.59	194
19	2	2	5.263	5.263	5.263	sp|Q9D8N0|EF1G_MOUSE	Elongation factor 1-gamma OS=Mus musculus GN=Eef1g PE=1 SV=3	0	auto - discordant peptide type	0	99	KAAAPAPEEEMDECEQALAAEPK	Label:13C(6)15N(2)(K)@1; Carbamidomethyl(D)@12; Carbamidomethyl(C)@14; Label:13C(6)15N(2)(K)@23		missed K-A@1	-0.00170329	2557.16	640.298	2557.16	640.298	4	10	1.1.1.2638.13	31.4519	1018.42	925.92	31.43	0.26	1567.27	0.613781	26.1546	1508.55	236.16	925.92	194
19	2	2	5.263	5.263	5.263	sp|Q9D8N0|EF1G_MOUSE	Elongation factor 1-gamma OS=Mus musculus GN=Eef1g PE=1 SV=3	0	auto - discordant peptide type	0	99	KAAAPAPEEEMDECEQALAAEPK	Label:13C(6)15N(2)(K)@1; Carbamidomethyl(C)@14; Carbamidomethyl(E)@15; Label:13C(6)15N(2)(K)@23		missed K-A@1	-0.00170329	2557.16	640.298	2557.16	640.298	4	10	1.1.1.2638.13	31.4519	1018.42	925.92	31.43	0.26	1567.27	0.613781	26.1546	1508.55	236.16	925.92	194
19	2	2	5.263	5.263	5.263	sp|Q9D8N0|EF1G_MOUSE	Elongation factor 1-gamma OS=Mus musculus GN=Eef1g PE=1 SV=3	0	auto - discordant peptide type	0	99	KAAAPAPEEEMDECEQALAAEPK	Label:13C(6)15N(2)(K)@1; Carbamidomethyl(E)@8; Carbamidomethyl(C)@14; Label:13C(6)15N(2)(K)@23		missed K-A@1	-0.00170329	2557.16	640.298	2557.16	640.298	4	10	1.1.1.2638.13	31.4519	1018.42	925.92	31.43	0.26	1567.27	0.613781	26.1546	1508.55	236.16	925.92	194
19	2	2	5.263	5.263	5.263	sp|Q9D8N0|EF1G_MOUSE	Elongation factor 1-gamma OS=Mus musculus GN=Eef1g PE=1 SV=3	0	auto - discordant peptide type	0	99	KAAAPAPEEEMDECEQALAAEPK	Label:13C(6)15N(2)(K)@1; Carbamidomethyl(E)@13; Carbamidomethyl(C)@14; Label:13C(6)15N(2)(K)@23		missed K-A@1	-0.00170329	2557.16	640.298	2557.16	640.298	4	10	1.1.1.2638.13	31.4519	1018.42	925.92	31.43	0.26	1567.27	0.613781	26.1546	1508.55	236.16	925.92	194
19	2	2	5.263	5.263	5.263	sp|Q9D8N0|EF1G_MOUSE	Elongation factor 1-gamma OS=Mus musculus GN=Eef1g PE=1 SV=3	0	auto - discordant peptide type	0	99	KAAAPAPEEEMDECEQALAAEPK	Label:13C(6)15N(2)(K)@1; Carbamidomethyl(E)@10; Carbamidomethyl(C)@14; Label:13C(6)15N(2)(K)@23		missed K-A@1	-0.00170329	2557.16	640.298	2557.16	640.298	4	10	1.1.1.2638.13	31.4519	1018.42	925.92	31.43	0.26	1567.27	0.613781	26.1546	1508.55	236.16	925.92	194
19	2	2	5.263	5.263	5.263	sp|Q9D8N0|EF1G_MOUSE	Elongation factor 1-gamma OS=Mus musculus GN=Eef1g PE=1 SV=3	0	auto - discordant peptide type	0	99	KAAAPAPEEEMDECEQALAAEPK	Label:13C(6)15N(2)(K)@1; Carbamidomethyl(E)@9; Carbamidomethyl(C)@14; Label:13C(6)15N(2)(K)@23		missed K-A@1	-0.00170329	2557.16	640.298	2557.16	640.298	4	10	1.1.1.2638.13	31.4519	1018.42	925.92	31.43	0.26	1567.27	0.613781	26.1546	1508.55	236.16	925.92	194
19	2	2	5.263	5.263	5.263	sp|Q9D8N0|EF1G_MOUSE	Elongation factor 1-gamma OS=Mus musculus GN=Eef1g PE=1 SV=3	0	no quant - weak signal	0	99	KAAAPAPEEEMDECEQALAAEPK	Label:13C(6)15N(2)(K)@1; Carbamidomethyl(E)@13; Carbamidomethyl(C)@14; Label:13C(6)15N(2)(K)@23		missed K-A@1	-0.00170329	2557.16	640.298	2557.16	640.298	4	9	1.1.1.2634.16	31.2419	1018.42	368.34	31.43	0.26	1229.18			663.56	256.64	368.34	210.83
19	2	2	5.263	5.263	5.263	sp|Q9D8N0|EF1G_MOUSE	Elongation factor 1-gamma OS=Mus musculus GN=Eef1g PE=1 SV=3	0	no quant - weak signal	0	99	KAAAPAPEEEMDECEQALAAEPK	Label:13C(6)15N(2)(K)@1; Carbamidomethyl(C)@14; Carbamidomethyl(E)@15; Label:13C(6)15N(2)(K)@23		missed K-A@1	-0.00170329	2557.16	640.298	2557.16	640.298	4	9	1.1.1.2634.16	31.2419	1018.42	368.34	31.43	0.26	1229.18			663.56	256.64	368.34	210.83
19	2	2	5.263	5.263	5.263	sp|Q9D8N0|EF1G_MOUSE	Elongation factor 1-gamma OS=Mus musculus GN=Eef1g PE=1 SV=3	0	no quant - weak signal	0	99	KAAAPAPEEEMDECEQALAAEPK	Label:13C(6)15N(2)(K)@1; Carbamidomethyl(D)@12; Carbamidomethyl(C)@14; Label:13C(6)15N(2)(K)@23		missed K-A@1	-0.00170329	2557.16	640.298	2557.16	640.298	4	9	1.1.1.2634.16	31.2419	1018.42	368.34	31.43	0.26	1229.18			663.56	256.64	368.34	210.83
19	2	2	5.263	5.263	5.263	sp|Q9D8N0|EF1G_MOUSE	Elongation factor 1-gamma OS=Mus musculus GN=Eef1g PE=1 SV=3	0	auto - discordant peptide type	0	79.1	KAAAPAPEEEMDECEQALAAEPK	Carbamidomethyl(E)@8; Carbamidomethyl(C)@14		missed K-A@1	0.00134053	2541.14	636.292	2541.14	636.291	4	8	1.1.1.2638.12	31.4502	1509.13	1508.52	31.48	0.31	1465.57	0.614901	26.1246	1508.52	236.16	927.59	194
20	2	2	1.038	0.6149	0.6149	sp|Q80X90|FLNB_MOUSE	Filamin-B OS=Mus musculus GN=Flnb PE=1 SV=3	1	auto	2	99	SGCTINNPAEFIVDPK	Carbamidomethyl(C)@3			0.0085493	1760.85	881.432	1760.84	881.427	2	9	1.1.1.2602.33	29.6194	1093.52	462.93	29.68	0.41	858.676	1.19111	55.8039	462.93	213.04	551.4	174.04
20	2	2	1.038	0.6149	0.6149	sp|Q80X90|FLNB_MOUSE	Filamin-B OS=Mus musculus GN=Flnb PE=1 SV=3	0	no quant - weak signal	0	99	SGCTINNPAEFIVDPK	Carbamidomethyl(C)@3; Label:13C(6)15N(2)(K)@16			0.0037291	1768.86	885.436	1768.85	885.435	2	8	1.1.1.2601.24	29.5703	729.82	371.09	29.78	0.41	827.146			331.51	214.16	371.09	174.96
20	2	2	1.038	0.6149	0.6149	sp|Q80X90|FLNB_MOUSE	Filamin-B OS=Mus musculus GN=Flnb PE=1 SV=3	1	auto	0	96.77	SGCTINNPAEFIVDPK	Carbamidomethyl(C)@3			0.0085493	1760.85	881.432	1760.84	881.427	2	7	1.1.1.2607.41	29.8734	1093.52	792.99	29.68	0.41	1005.5	0.760325	39.417	792.99	212.95	602.93	173.97
20	2	2	1.038	0.6149	0.6149	sp|Q80X90|FLNB_MOUSE	Filamin-B OS=Mus musculus GN=Flnb PE=1 SV=3	1	auto	0	16.34	SGCTINNPAEFIVDPK	Carbamidomethyl(C)@3; Label:13C(6)15N(2)(K)@16			0.0037291	1768.86	885.436	1768.85	885.435	2	5	1.1.1.2605.36	29.7661	729.82	685.57	29.78	0.41	1047.07	0.664595	32.6149	1031.56	212.32	685.57	173.45
21	2	2	3.299	3.299	3.299	sp|O88693|CEGT_MOUSE	Ceramide glucosyltransferase OS=Mus musculus GN=Ugcg PE=1 SV=1	0	no quant - weak signal	2	99	LRCGGTAEEILDV	Carbamidomethyl(C)@3		missed R-C@2	-0.0024896	1431.7	716.857	1431.7	716.859	2	9	1.1.1.2630.26	31.0437	2178.41	456.17	31.28	0.31	1025.08			456.17	287.06	180.92	244.18
21	2	2	3.299	3.299	3.299	sp|O88693|CEGT_MOUSE	Ceramide glucosyltransferase OS=Mus musculus GN=Ugcg PE=1 SV=1	0	no quant - no residues to label	0	30.14	CGGTAEEILDV	Carbamidomethyl(C)@1; Cation:Na(E)@6			0.000940699	1184.5	593.258	1184.5	593.257	2	8	1.1.1.2465.34	22.8637	458.6	181.73	23.39	1.14	942.235
21	2	2	3.299	3.299	3.299	sp|O88693|CEGT_MOUSE	Ceramide glucosyltransferase OS=Mus musculus GN=Ugcg PE=1 SV=1	0	no quant - no residues to label	0	20.22	CGGTAEEILDV	Carbamidomethyl(C)@1; Cation:Na(E)@6			0.000940699	1184.5	593.258	1184.5	593.257	2	8	1.1.1.2472.25	23.2145	458.6	355.63	23.39	1.14	989.043
21	2	2	3.299	3.299	3.299	sp|O88693|CEGT_MOUSE	Ceramide glucosyltransferase OS=Mus musculus GN=Ugcg PE=1 SV=1	1	auto	0	99	LRCGGTAEEILDV	Label:13C(6)15N(4)(R)@2; Carbamidomethyl(C)@3		missed R-C@2	-0.00138304	1441.71	721.862	1441.71	721.863	2	10	1.1.1.2633.24	31.2121	1576.23	1515.75	31.23	0.26	1432.53	0.75198	21.5781	2015.68	288.07	1515.75	245.05
21	2	2	3.299	3.299	3.299	sp|O88693|CEGT_MOUSE	Ceramide glucosyltransferase OS=Mus musculus GN=Ugcg PE=1 SV=1	1	auto	0	99	LRCGGTAEEILDV	Carbamidomethyl(C)@3		missed R-C@2	-0.0024896	1431.7	716.857	1431.7	716.859	2	9	1.1.1.2634.23	31.2536	2178.41	2134.29	31.28	0.31	1407.59	0.684579	23.0424	2134.29	308.34	1461.09	262.28
21	2	2	3.299	3.299	3.299	sp|O88693|CEGT_MOUSE	Ceramide glucosyltransferase OS=Mus musculus GN=Ugcg PE=1 SV=1	1	auto	0	99	LRCGGTAEEILDV	Label:13C(6)15N(4)(R)@2; Carbamidomethyl(C)@3		missed R-C@2	-0.00138304	1441.71	721.862	1441.71	721.863	2	11	1.1.1.2637.30	31.4184	1576.23	1080.48	31.23	0.26	930.271	0.715991	29.3413	1509.07	285.14	1080.48	242.54
21	2	2	3.299	3.299	3.299	sp|O88693|CEGT_MOUSE	Ceramide glucosyltransferase OS=Mus musculus GN=Ugcg PE=1 SV=1	1	auto	0	99	LRCGGTAEEILDV	Carbamidomethyl(C)@3		missed R-C@2	-0.0024896	1431.7	716.857	1431.7	716.859	2	11	1.1.1.2638.18	31.4602	2178.41	1132.51	31.28	0.31	1014.83	0.784373	36.9574	1132.51	283.73	888.31	241.35
21	2	2	3.299	3.299	3.299	sp|O88693|CEGT_MOUSE	Ceramide glucosyltransferase OS=Mus musculus GN=Ugcg PE=1 SV=1	0	no quant - weak signal	0	99	LRCGGTAEEILDV	Carbamidomethyl(C)@3		missed R-C@2	-0.0024896	1431.7	716.857	1431.7	716.859	2	8	1.1.1.2642.22	31.6714	2178.41	471.42	31.28	0.31	822.491			471.42	308.84	0	0
22	2	2	1.254	1.254	1.254	sp|Q9Z1F9|SAE2_MOUSE	SUMO-activating enzyme subunit 2 OS=Mus musculus GN=Uba2 PE=1 SV=1	1	auto	2	99	TFPGCTIR	Carbamidomethyl(C)@5			0.00077399	950.465	476.24	950.464	476.239	2	6	1.1.1.2557.10	27.294	3160.95	2035.26	26.67	1.33	2273.55	1.05875	23.4965	2035.26	345.22	2154.84	350.37
22	2	2	1.254	1.254	1.254	sp|Q9Z1F9|SAE2_MOUSE	SUMO-activating enzyme subunit 2 OS=Mus musculus GN=Uba2 PE=1 SV=1	0	no quant - weak signal	0	99	TFPGCTIR	Carbamidomethyl(C)@5			0.00077399	950.465	476.24	950.464	476.239	2	5	1.1.1.2525.5	25.6531	3160.95	519.69	26.67	1.33	830.438			519.69	377.53	519.9	383.17
22	2	2	1.254	1.254	1.254	sp|Q9Z1F9|SAE2_MOUSE	SUMO-activating enzyme subunit 2 OS=Mus musculus GN=Uba2 PE=1 SV=1	1	auto	0	99	TFPGCTIR	Carbamidomethyl(C)@5; Label:13C(6)15N(4)(R)@8			-0.00173846	960.471	481.243	960.473	481.244	2	5	1.1.1.2528.6	25.8076	3222.42	995.39	26.57	1.33	799.203	1.03336	55.0323	963.26	378.19	995.39	383.85
22	2	2	1.254	1.254	1.254	sp|Q9Z1F9|SAE2_MOUSE	SUMO-activating enzyme subunit 2 OS=Mus musculus GN=Uba2 PE=1 SV=1	1	auto	0	99	TFPGCTIR	Carbamidomethyl(C)@5			0.00077399	950.465	476.24	950.464	476.239	2	6	1.1.1.2529.8	25.8604	3160.95	1004.3	26.67	1.33	1357.64	1.19263	49.4478	1004.3	378.19	1197.76	383.85
22	2	2	1.254	1.254	1.254	sp|Q9Z1F9|SAE2_MOUSE	SUMO-activating enzyme subunit 2 OS=Mus musculus GN=Uba2 PE=1 SV=1	0	auto - MS already used	0	99	TFPGCTIR	Carbamidomethyl(C)@5; Label:13C(6)15N(4)(R)@8			-0.00173846	960.471	481.243	960.473	481.244	2	5	1.1.1.2529.10	25.8621	3222.42	1199.9	26.57	1.33	1321.37	1.18941	49.2823	1008.82	378.19	1199.9	383.85
22	2	2	1.254	1.254	1.254	sp|Q9Z1F9|SAE2_MOUSE	SUMO-activating enzyme subunit 2 OS=Mus musculus GN=Uba2 PE=1 SV=1	1	auto	0	99	TFPGCTIR	Carbamidomethyl(C)@5			0.00077399	950.465	476.24	950.464	476.239	2	6	1.1.1.2533.8	26.0649	3160.95	1785.63	26.67	1.33	1325.1	0.90941	31.384	1785.63	373.97	1623.87	379.56
22	2	2	1.254	1.254	1.254	sp|Q9Z1F9|SAE2_MOUSE	SUMO-activating enzyme subunit 2 OS=Mus musculus GN=Uba2 PE=1 SV=1	0	auto - MS already used	0	99	TFPGCTIR	Carbamidomethyl(C)@5; Label:13C(6)15N(4)(R)@8			-0.00173846	960.471	481.243	960.473	481.244	2	6	1.1.1.2533.10	26.0666	3222.42	1628.44	26.57	1.33	1518.6	0.909235	31.2933	1791	373.97	1628.44	379.56
22	2	2	1.254	1.254	1.254	sp|Q9Z1F9|SAE2_MOUSE	SUMO-activating enzyme subunit 2 OS=Mus musculus GN=Uba2 PE=1 SV=1	1	auto	0	99	TFPGCTIR	Carbamidomethyl(C)@5			0.00077399	950.465	476.24	950.464	476.239	2	6	1.1.1.2537.8	26.2696	3160.95	2573.44	26.67	1.33	1781.58	0.898241	22.0969	2573.44	376.87	2311.57	382.5
22	2	2	1.254	1.254	1.254	sp|Q9Z1F9|SAE2_MOUSE	SUMO-activating enzyme subunit 2 OS=Mus musculus GN=Uba2 PE=1 SV=1	0	auto - MS already used	0	99	TFPGCTIR	Carbamidomethyl(C)@5; Label:13C(6)15N(4)(R)@8			-0.00173846	960.471	481.243	960.473	481.244	2	7	1.1.1.2537.10	26.2712	3222.42	2314.39	26.57	1.33	2952.83	0.896897	22.0555	2580.44	376.87	2314.39	382.5
22	2	2	1.254	1.254	1.254	sp|Q9Z1F9|SAE2_MOUSE	SUMO-activating enzyme subunit 2 OS=Mus musculus GN=Uba2 PE=1 SV=1	1	auto	0	99	TFPGCTIR	Carbamidomethyl(C)@5			0.00077399	950.465	476.24	950.464	476.239	2	6	1.1.1.2541.8	26.4743	3160.95	2893.89	26.67	1.33	2049.65	0.941719	18.9353	2893.89	372.71	2725.23	378.28
22	2	2	1.254	1.254	1.254	sp|Q9Z1F9|SAE2_MOUSE	SUMO-activating enzyme subunit 2 OS=Mus musculus GN=Uba2 PE=1 SV=1	1	auto	0	99	TFPGCTIR	Carbamidomethyl(C)@5; Label:13C(6)15N(4)(R)@8			-0.00173846	960.471	481.243	960.473	481.244	2	8	1.1.1.2542.7	26.5294	3222.42	2966.51	26.57	1.33	2354.7	0.973555	17.4441	3047.09	367.95	2966.51	373.45
22	2	2	1.254	1.254	1.254	sp|Q9Z1F9|SAE2_MOUSE	SUMO-activating enzyme subunit 2 OS=Mus musculus GN=Uba2 PE=1 SV=1	1	auto	0	99	TFPGCTIR	Carbamidomethyl(C)@5			0.00077399	950.465	476.24	950.464	476.239	2	6	1.1.1.2545.7	26.6779	3160.95	3144.42	26.67	1.33	3751.3	0.966439	17.5722	3144.42	381.03	3038.89	386.72
22	2	2	1.254	1.254	1.254	sp|Q9Z1F9|SAE2_MOUSE	SUMO-activating enzyme subunit 2 OS=Mus musculus GN=Uba2 PE=1 SV=1	0	auto - MS already used	0	99	TFPGCTIR	Carbamidomethyl(C)@5			0.00077399	950.465	476.24	950.464	476.239	2	6	1.1.1.2545.8	26.6787	3160.95	3142.93	26.67	1.33	1137.79	0.965484	17.5896	3142.93	381.03	3034.45	386.72
22	2	2	1.254	1.254	1.254	sp|Q9Z1F9|SAE2_MOUSE	SUMO-activating enzyme subunit 2 OS=Mus musculus GN=Uba2 PE=1 SV=1	0	auto - MS already used	0	99	TFPGCTIR	Carbamidomethyl(C)@5; Label:13C(6)15N(4)(R)@8			-0.00173846	960.471	481.243	960.473	481.244	2	5	1.1.1.2545.10	26.6804	3222.42	3025.59	26.57	1.33	1232.55	0.963585	17.6246	3139.93	381.03	3025.59	386.72
22	2	2	1.254	1.254	1.254	sp|Q9Z1F9|SAE2_MOUSE	SUMO-activating enzyme subunit 2 OS=Mus musculus GN=Uba2 PE=1 SV=1	1	auto	0	99	TFPGCTIR	Carbamidomethyl(C)@5; Label:13C(6)15N(4)(R)@8			-0.00173846	960.471	481.243	960.473	481.244	2	8	1.1.1.2546.3	26.7274	3222.42	2800.04	26.57	1.33	1951.09	0.917811	18.621	3050.78	381.03	2800.04	386.72
22	2	2	1.254	1.254	1.254	sp|Q9Z1F9|SAE2_MOUSE	SUMO-activating enzyme subunit 2 OS=Mus musculus GN=Uba2 PE=1 SV=1	1	auto	0	99	TFPGCTIR	Carbamidomethyl(C)@5			0.00077399	950.465	476.24	950.464	476.239	2	7	1.1.1.2549.7	26.8824	3160.95	3085.29	26.67	1.33	2910.7	0.94042	16.3351	3085.29	342.54	2901.47	347.66
22	2	2	1.254	1.254	1.254	sp|Q9Z1F9|SAE2_MOUSE	SUMO-activating enzyme subunit 2 OS=Mus musculus GN=Uba2 PE=1 SV=1	1	auto	0	99	TFPGCTIR	Carbamidomethyl(C)@5; Label:13C(6)15N(4)(R)@8			-0.00173846	960.471	481.243	960.473	481.244	2	8	1.1.1.2550.12	26.9377	3222.42	2803.29	26.57	1.33	1805.77	0.899375	16.6153	3116.93	343.47	2803.29	348.6
22	2	2	1.254	1.254	1.254	sp|Q9Z1F9|SAE2_MOUSE	SUMO-activating enzyme subunit 2 OS=Mus musculus GN=Uba2 PE=1 SV=1	1	auto	0	99	TFPGCTIR	Carbamidomethyl(C)@5			0.00077399	950.465	476.24	950.464	476.239	2	8	1.1.1.2553.6	27.0859	3160.95	2746.05	26.67	1.33	1980.04	0.941618	19.0426	2746.05	355.65	2585.73	360.97
22	2	2	1.254	1.254	1.254	sp|Q9Z1F9|SAE2_MOUSE	SUMO-activating enzyme subunit 2 OS=Mus musculus GN=Uba2 PE=1 SV=1	1	auto	0	99	TFPGCTIR	Carbamidomethyl(C)@5; Label:13C(6)15N(4)(R)@8			-0.00173846	960.471	481.243	960.473	481.244	2	7	1.1.1.2554.14	27.1437	3222.42	2249.46	26.57	1.33	1563.89	0.901725	21.2858	2494.62	352.68	2249.46	357.95
22	2	2	1.254	1.254	1.254	sp|Q9Z1F9|SAE2_MOUSE	SUMO-activating enzyme subunit 2 OS=Mus musculus GN=Uba2 PE=1 SV=1	1	auto	0	99	TFPGCTIR	Carbamidomethyl(C)@5; Label:13C(6)15N(4)(R)@8			-0.00173846	960.471	481.243	960.473	481.244	2	6	1.1.1.2556.5	27.2402	3222.42	2087.94	26.57	1.33	788.189	0.944325	22.8729	2211.04	344.49	2087.94	349.64
22	2	2	1.254	1.254	1.254	sp|Q9Z1F9|SAE2_MOUSE	SUMO-activating enzyme subunit 2 OS=Mus musculus GN=Uba2 PE=1 SV=1	1	auto	0	99	TFPGCTIR	Carbamidomethyl(C)@5; Label:13C(6)15N(4)(R)@8			-0.00173846	960.471	481.243	960.473	481.244	2	7	1.1.1.2558.8	27.3436	3222.42	2074.07	26.57	1.33	1372.68	1.08086	24.8125	1918.91	347.09	2074.07	352.28
22	2	2	1.254	1.254	1.254	sp|Q9Z1F9|SAE2_MOUSE	SUMO-activating enzyme subunit 2 OS=Mus musculus GN=Uba2 PE=1 SV=1	1	auto	0	99	TFPGCTIR	Carbamidomethyl(C)@5			0.00077399	950.465	476.24	950.464	476.239	2	7	1.1.1.2561.7	27.4965	3160.95	1695.31	26.67	1.33	2594.15	0.902543	30.9869	1695.31	349.09	1530.09	354.3
22	2	2	1.254	1.254	1.254	sp|Q9Z1F9|SAE2_MOUSE	SUMO-activating enzyme subunit 2 OS=Mus musculus GN=Uba2 PE=1 SV=1	1	auto	0	99	TFPGCTIR	Carbamidomethyl(C)@5; Label:13C(6)15N(4)(R)@8			-0.00173846	960.471	481.243	960.473	481.244	2	5	1.1.1.2562.3	27.5447	3222.42	1307.38	26.57	1.33	1036.63	0.860277	35.6048	1519.72	349.87	1307.38	355.09
22	2	2	1.254	1.254	1.254	sp|Q9Z1F9|SAE2_MOUSE	SUMO-activating enzyme subunit 2 OS=Mus musculus GN=Uba2 PE=1 SV=1	1	auto	0	99	TFPGCTIR	Carbamidomethyl(C)@5; Label:13C(6)15N(4)(R)@8			-0.00173846	960.471	481.243	960.473	481.244	2	6	1.1.1.2567.5	27.8025	3222.42	919.18	26.57	1.33	864.072	0.898699	52.6595	1022.79	357.05	919.18	362.39
22	2	2	1.254	1.254	1.254	sp|Q9Z1F9|SAE2_MOUSE	SUMO-activating enzyme subunit 2 OS=Mus musculus GN=Uba2 PE=1 SV=1	0	no quant - weak signal	0	99	TFPGCTIR	Carbamidomethyl(C)@5; Label:13C(6)15N(4)(R)@8			-0.00173846	960.471	481.243	960.473	481.244	2	4	1.1.1.2571.11	28.0125	3222.42	614.23	26.57	1.33	754.974			578.92	357.05	614.23	362.39
23	2	2	9.877	9.877	9.877	sp|Q9WVC3|CAV2_MOUSE	Caveolin-2 OS=Mus musculus GN=Cav2 PE=1 SV=1	1	auto	2	99	SVTDVVIGPLCTSVGR	Carbamidomethyl(C)@11			0.00337432	1658.87	830.442	1658.87	830.44	2	9	1.1.1.2615.34	30.2786	1260.47	788.04	30.5	0.56	1379.83	0.591696	50.2347	788.04	233.96	466.28	188.95
23	2	2	9.877	9.877	9.877	sp|Q9WVC3|CAV2_MOUSE	Caveolin-2 OS=Mus musculus GN=Cav2 PE=1 SV=1	1	auto	0	99	SVTDVVIGPLCTSVGR	Carbamidomethyl(C)@11			0.00337432	1658.87	830.442	1658.87	830.44	2	13	1.1.1.2619.23	30.4842	1260.47	1240.24	30.5	0.56	1202.49	0.608479	30.8011	1240.24	229.87	754.66	185.65
23	2	2	9.877	9.877	9.877	sp|Q9WVC3|CAV2_MOUSE	Caveolin-2 OS=Mus musculus GN=Cav2 PE=1 SV=1	0	auto - MS already used	0	99	SVTDVVIGPLCTSVGR	Carbamidomethyl(C)@11; Label:13C(6)15N(4)(R)@16			-0.00284464	1668.87	835.443	1668.87	835.445	2	12	1.1.1.2619.24	30.4859	822.13	757.09	30.5	0.41	976.238	0.609539	30.7216	1242.07	229.87	757.09	185.65
23	2	2	9.877	9.877	9.877	sp|Q9WVC3|CAV2_MOUSE	Caveolin-2 OS=Mus musculus GN=Cav2 PE=1 SV=1	1	auto	0	99	SVTDVVIGPLCTSVGR	Carbamidomethyl(C)@11			0.00337432	1658.87	830.442	1658.87	830.44	2	11	1.1.1.2623.29	30.6937	1260.47	645.13	30.5	0.56	1111.13	0.784725	53.8386	645.13	242.04	506.25	195.48
23	2	2	9.877	9.877	9.877	sp|Q9WVC3|CAV2_MOUSE	Caveolin-2 OS=Mus musculus GN=Cav2 PE=1 SV=1	0	no quant - weak signal	0	99	SVTDVVIGPLCTSVGR	Carbamidomethyl(C)@11			0.00337432	1658.87	830.442	1658.87	830.44	2	7	1.1.1.2627.37	30.9011	1260.47	264.28	30.5	0.56	919.126			264.28	241.96	29.09	195.41
24	2	2	2.281	2.281	2.281	sp|Q9JIP6|FZD2_MOUSE	Frizzled-2 OS=Mus musculus GN=Fzd2 PE=2 SV=1	0	no quant - weak signal	2	99	SLAIPCPAHYTPR	Carbamidomethyl(C)@6			-0.000381066	1481.74	494.922	1481.74	494.922	3	8	1.1.1.2653.3	32.213	201.32	174.22	32.26	0.1	620.468			174.22	87.12	0	0
25	2	2	9.402	9.402	9.402	sp|Q9D1R9|RL34_MOUSE	60S ribosomal protein L34 OS=Mus musculus GN=Rpl34 PE=1 SV=2	1	auto	2	99	SACGVCPGRLR	Carbamidomethyl(C)@3; Carbamidomethyl(C)@6; Label:13C(6)15N(4)(R)@9; Label:13C(6)15N(4)(R)@11		missed R-L@9	0.00313419	1251.61	418.211	1251.61	418.21	3	10	1.1.1.2616.2	30.3062	720.51	630.14	30.35	0.31	940.228	0.614795	37.3463	1024.96	226.53	630.14	189.7
25	2	2	9.402	9.402	9.402	sp|Q9D1R9|RL34_MOUSE	60S ribosomal protein L34 OS=Mus musculus GN=Rpl34 PE=1 SV=2	1	auto	0	96.77	SACGVCPGRLR	Carbamidomethyl(C)@3; Carbamidomethyl(C)@6		missed R-L@9	-0.000494645	1231.59	411.538	1231.59	411.538	3	5	1.1.1.2615.2	30.2519	1033.94	952.89	30.3	0.36	823.841	0.551743	40.4174	952.89	211.9	525.75	177.44
26	2	2	6.289	6.289	6.289	sp|Q9D0N8|TMM88_MOUSE	Transmembrane protein 88 OS=Mus musculus GN=Tmem88 PE=1 SV=1	1	auto	2	99	LADCLVPYSR	Carbamidomethyl(C)@4			-0.00990436	1192.58	597.298	1192.59	597.303	2	12	1.1.1.2583.17	28.6356	4079.74	4034.32	28.71	0.46	1661.77	0.669235	17.8947	4034.32	452.68	2699.91	376.36
26	2	2	6.289	6.289	6.289	sp|Q9D0N8|TMM88_MOUSE	Transmembrane protein 88 OS=Mus musculus GN=Tmem88 PE=1 SV=1	0	no quant - weak signal	0	99	LADCLVPYSR	Carbamidomethyl(C)@4			-0.00990436	1192.58	597.298	1192.59	597.303	2	8	1.1.1.2577.4	28.3385	4079.74	953.68	28.71	0.46	1312.09			953.68	700.61	678.16	582.49
26	2	2	6.289	6.289	6.289	sp|Q9D0N8|TMM88_MOUSE	Transmembrane protein 88 OS=Mus musculus GN=Tmem88 PE=1 SV=1	0	no quant - weak signal	0	99	LADCLVPYSR	Carbamidomethyl(C)@4; Label:13C(6)15N(4)(R)@10			-0.0122396	1202.59	602.301	1202.6	602.307	2	8	1.1.1.2578.2	28.3708	2820.11	854.8	28.66	0.51	1274.6			1144.05	676.94	854.8	562.82
26	2	2	6.289	6.289	6.289	sp|Q9D0N8|TMM88_MOUSE	Transmembrane protein 88 OS=Mus musculus GN=Tmem88 PE=1 SV=1	0	auto - shared MS/MS	0	99	LADCLVPYSR	Carbamidomethyl(C)@4			-0.00990436	1192.58	597.298	1192.59	597.303	2	15	1.1.1.2582.7	28.579	4079.74	3694.75	28.71	0.46	3111.05	0.63538	22.5579	3694.75	506.08	2347.57	420.76
26	2	2	6.289	6.289	6.289	sp|Q9D0N8|TMM88_MOUSE	Transmembrane protein 88 OS=Mus musculus GN=Tmem88 PE=1 SV=1	0	auto - shared MS/MS	0	99	LADCLVPYSR	Carbamidomethyl(C)@4; Label:13C(6)15N(4)(R)@10			-0.0122396	1202.59	602.301	1202.6	602.307	2	12	1.1.1.2582.8	28.5831	2820.11	2378.33	28.66	0.51	2683.8	0.635272	22.2647	3743.8	506.08	2378.33	420.76
26	2	2	6.289	6.289	6.289	sp|Q9D0N8|TMM88_MOUSE	Transmembrane protein 88 OS=Mus musculus GN=Tmem88 PE=1 SV=1	0	auto - shared MS/MS	0	99	LADCLVPYSR	Carbamidomethyl(C)@4			-0.0103202	1192.58	597.298	1192.59	597.303	2	11	1.1.1.2586.17	28.7773	4079.74	3619.88	28.71	0.46	4358.99	0.714449	16.5868	3619.88	391.32	2586.22	325.35
26	2	2	6.289	6.289	6.289	sp|Q9D0N8|TMM88_MOUSE	Transmembrane protein 88 OS=Mus musculus GN=Tmem88 PE=1 SV=1	0	auto - shared MS/MS	0	99	LADCLVPYSR	Carbamidomethyl(C)@4; Label:13C(6)15N(4)(R)@10			-0.0126298	1202.59	602.301	1202.6	602.307	2	10	1.1.1.2586.18	28.779	2820.11	2576.76	28.66	0.51	3039.22	0.713873	16.642	3609.55	391.32	2576.76	325.35
26	2	2	6.289	6.289	6.289	sp|Q9D0N8|TMM88_MOUSE	Transmembrane protein 88 OS=Mus musculus GN=Tmem88 PE=1 SV=1	0	auto - shared MS/MS	0	99	LADCLVPYSR	Carbamidomethyl(C)@4			-0.0103202	1192.58	597.298	1192.59	597.303	2	12	1.1.1.2590.17	28.98	4079.74	2152.22	28.71	0.46	2304.64	0.761079	27.3514	2152.22	397.47	1638.01	330.47
26	2	2	6.289	6.289	6.289	sp|Q9D0N8|TMM88_MOUSE	Transmembrane protein 88 OS=Mus musculus GN=Tmem88 PE=1 SV=1	0	auto - shared MS/MS	0	99	LADCLVPYSR	Carbamidomethyl(C)@4; Label:13C(6)15N(4)(R)@10			-0.0126298	1202.59	602.301	1202.6	602.307	2	8	1.1.1.2590.19	28.9816	2820.11	1625.24	28.66	0.51	1938.16	0.75938	27.5382	2140.22	397.47	1625.24	330.47
26	2	2	6.289	6.289	6.289	sp|Q9D0N8|TMM88_MOUSE	Transmembrane protein 88 OS=Mus musculus GN=Tmem88 PE=1 SV=1	1	auto	0	88.34	LADCLVPYSR	Carbamidomethyl(C)@4			-0.0103202	1192.58	597.298	1192.59	597.303	2	6	1.1.1.2591.16	29.0428	4079.74	1601.71	28.71	0.46	1136.27	0.720162	38.4085	1601.71	402.78	1153.49	334.88
27	2	2	2.906	2.906	2.906	sp|Q9CPV7|ZDHC6_MOUSE	Palmitoyltransferase ZDHHC6 OS=Mus musculus GN=Zdhhc6 PE=2 SV=1	0	no quant - weak signal	2	99	TFFTSPCTEEPR	Carbamidomethyl(C)@7			-0.000275982	1470.64	736.33	1470.64	736.33	2	9	1.1.1.2596.17	29.3005	529.76	320.51	29.12	0.36	1419.04			320.51	162.43	318.23	170.44
27	2	2	2.906	2.906	2.906	sp|Q9CPV7|ZDHC6_MOUSE	Palmitoyltransferase ZDHHC6 OS=Mus musculus GN=Zdhhc6 PE=2 SV=1	0	no quant - weak signal	0	99	TFFTSPCTEEPR	Carbamidomethyl(C)@7; Label:13C(6)15N(4)(R)@12			0.00376001	1480.66	741.336	1480.65	741.334	2	8	1.1.1.2589.33	28.954	583.31	431.31	29.12	0.46	1364.32			308.33	144.24	431.31	151.35
27	2	2	2.906	2.906	2.906	sp|Q9CPV7|ZDHC6_MOUSE	Palmitoyltransferase ZDHHC6 OS=Mus musculus GN=Zdhhc6 PE=2 SV=1	1	auto	0	99	TFFTSPCTEEPR	Carbamidomethyl(C)@7; Label:13C(6)15N(4)(R)@12			0.00376001	1480.66	741.336	1480.65	741.334	2	8	1.1.1.2593.25	29.1533	583.31	572.7	29.12	0.46	1795.91	1.19572	41.037	478.96	147.73	572.7	155.02
27	2	2	2.906	2.906	2.906	sp|Q9CPV7|ZDHC6_MOUSE	Palmitoyltransferase ZDHHC6 OS=Mus musculus GN=Zdhhc6 PE=2 SV=1	1	auto	0	99	TFFTSPCTEEPR	Carbamidomethyl(C)@7			-0.000275982	1470.64	736.33	1470.64	736.33	2	8	1.1.1.2590.31	29.0016	529.76	335.07	29.12	0.36	2513.3	1.45755	52.671	335.07	143.23	488.38	150.29
28	2	2	6.646	6.646	6.646	sp|Q922H9|ZN330_MOUSE	Zinc finger protein 330 OS=Mus musculus GN=Znf330 PE=1 SV=1	1	auto	2	99	CLSTHACACPLTDAECVECER	Carbamidomethyl(C)@1; Carbamidomethyl(C)@7; Carbamidomethyl(C)@9; Carbamidomethyl(C)@16; Carbamidomethyl(C)@19			-0.000265915	2538.01	847.009	2538.01	847.009	3	17	1.1.1.2618.26	30.4411	1097.91	1087.51	30.45	0.26	1303.64	0.979494	28.4085	1087.51	216.31	1065.21	216.06
28	2	2	6.646	6.646	6.646	sp|Q922H9|ZN330_MOUSE	Zinc finger protein 330 OS=Mus musculus GN=Znf330 PE=1 SV=1	0	no quant - weak signal	0	99	CLSTHACACPLTDAECVECER	Carbamidomethyl(C)@1; Carbamidomethyl(C)@7; Carbamidomethyl(C)@9; Carbamidomethyl(C)@16; Carbamidomethyl(C)@19; Label:13C(6)15N(4)(R)@21			-0.0025788	2548.01	850.345	2548.01	850.346	3	11	1.1.1.2615.35	30.2794	1097.18	463.69	30.45	0.26	1026.3			390.09	218.53	463.69	218.28
28	2	2	6.646	6.646	6.646	sp|Q922H9|ZN330_MOUSE	Zinc finger protein 330 OS=Mus musculus GN=Znf330 PE=1 SV=1	1	auto	0	99	CLSTHACACPLTDAECVECER	Carbamidomethyl(C)@1; Carbamidomethyl(C)@7; Carbamidomethyl(C)@9; Carbamidomethyl(C)@16; Carbamidomethyl(C)@19; Label:13C(6)15N(4)(R)@21			-0.0025788	2548.01	850.345	2548.01	850.346	3	17	1.1.1.2620.24	30.5437	1097.18	902.44	30.45	0.26	998.439	1.04646	33.9511	862.37	211.79	902.44	211.55
28	2	2	6.646	6.646	6.646	sp|Q922H9|ZN330_MOUSE	Zinc finger protein 330 OS=Mus musculus GN=Znf330 PE=1 SV=1	1	auto	0	99	CLSTHACACPLTDAECVECER	Carbamidomethyl(C)@1; Carbamidomethyl(C)@7; Carbamidomethyl(C)@9; Carbamidomethyl(C)@16; Carbamidomethyl(C)@19			-0.000265915	2538.01	847.009	2538.01	847.009	3	11	1.1.1.2621.24	30.5936	1097.91	553.28	30.45	0.26	914.978	1.19639	49.6757	553.28	210.98	661.94	210.74
28	2	2	6.646	6.646	6.646	sp|Q922H9|ZN330_MOUSE	Zinc finger protein 330 OS=Mus musculus GN=Znf330 PE=1 SV=1	0	no quant - weak signal	0	96.77	CLSTHACACPLTDAECVECER	Carbamidomethyl(C)@1; Carbamidomethyl(C)@7; Carbamidomethyl(C)@9; No Carbamidomethyl(C)@16; Carbamidomethyl(C)@19			0.00376405	2480.99	828.004	2480.99	828.002	3	10	1.1.1.2626.29	30.8562	641.42	551.79	30.92	0.26	1004.19			551.79	171.3	0	0
28	2	2	6.646	6.646	6.646	sp|Q922H9|ZN330_MOUSE	Zinc finger protein 330 OS=Mus musculus GN=Znf330 PE=1 SV=1	0	no quant - weak signal	0	96.77	CLSTHACACPLTDAECVECER	Carbamidomethyl(C)@1; Carbamidomethyl(C)@7; Carbamidomethyl(C)@9; Carbamidomethyl(C)@16; No Carbamidomethyl(C)@19			0.00376405	2480.99	828.004	2480.99	828.002	3	10	1.1.1.2626.29	30.8562	641.42	551.79	30.92	0.26	1004.19			551.79	171.3	0	0
28	2	2	6.646	6.646	6.646	sp|Q922H9|ZN330_MOUSE	Zinc finger protein 330 OS=Mus musculus GN=Znf330 PE=1 SV=1	0	no quant - weak signal	0	93.79	CLSTHACACPLTDAECVECER	Carbamidomethyl(C)@1; Carbamidomethyl(C)@7; Carbamidomethyl(C)@9; Carbamidomethyl(C)@16; Carbamidomethyl(C)@19			-0.000265915	2538.01	847.009	2538.01	847.009	3	7	1.1.1.2622.43	30.6452	1097.91	251.56	30.45	0.26	1099.51			251.56	210.6	431.76	210.36
29	2	2	7.175	7.175	7.175	sp|Q921J4|UBE2S_MOUSE	Ubiquitin-conjugating enzyme E2 S OS=Mus musculus GN=Ube2s PE=1 SV=1	0	no quant - weak signal	2	99	LLTEIHGGACSTSSGR	Carbamidomethyl(C)@10			0.00735614	1644.8	549.273	1644.79	549.27	3	8	1.1.1.2620.8	30.5171	374.21	329.26	30.61	0.67	966.352			329.26	133.07	0	0
30	2	2	4.408	4.408	4.408	sp|Q91ZN5|S35B2_MOUSE	Adenosine 3'-phospho 5'-phosphosulfate transporter 1 OS=Mus musculus GN=Slc35b2 PE=1 SV=1	1	auto	2	99	ACVFGNEPKAPDEVLLAPR	Carbamidomethyl(C)@2; Label:13C(6)15N(2)(K)@9; Label:13C(6)15N(4)(R)@19		missed K-A@9	-0.0120075	2100.07	701.03	2100.08	701.034	3	17	1.1.1.2680.5	33.6014	887.71	581.48	33.54	0.1	835.235	0.517446	42.1499	1123.75	239.28	581.48	211.52
31	2	2	6.286	6.286	6.286	sp|Q8VCN6|CD99_MOUSE	CD99 antigen OS=Mus musculus GN=Cd99 PE=1 SV=1	0	auto - shared MS/MS	2	99	LCFREGGSAPV	Carbamidomethyl(C)@2		missed R-E@4	-0.000606849	1191.57	596.792	1191.57	596.793	2	16	1.1.1.2582.7	28.579	5784.02	4915.18	28.71	0.46	3111.05	0.895949	17.9703	4915.18	602.58	4403.75	578.61
31	2	2	6.286	6.286	6.286	sp|Q8VCN6|CD99_MOUSE	CD99 antigen OS=Mus musculus GN=Cd99 PE=1 SV=1	0	no quant - weak signal	0	99	LCFREGGSAPV	Carbamidomethyl(C)@2		missed R-E@4	-0.000606849	1191.57	596.792	1191.57	596.793	2	10	1.1.1.2577.4	28.3385	5784.02	1639.11	28.71	0.46	1312.09			1639.11	834.21	1387.95	801.03
31	2	2	6.286	6.286	6.286	sp|Q8VCN6|CD99_MOUSE	CD99 antigen OS=Mus musculus GN=Cd99 PE=1 SV=1	0	no quant - weak signal	0	99	LCFREGGSAPV	Carbamidomethyl(C)@2; Label:13C(6)15N(4)(R)@4		missed R-E@4	0.000475866	1201.58	601.797	1201.58	601.797	2	10	1.1.1.2578.2	28.3708	5333.06	1664.89	28.66	0.46	1274.6			1975.64	806.03	1664.89	773.97
31	2	2	6.286	6.286	6.286	sp|Q8VCN6|CD99_MOUSE	CD99 antigen OS=Mus musculus GN=Cd99 PE=1 SV=1	0	auto - shared MS/MS	0	99	LCFREGGSAPV	Carbamidomethyl(C)@2; Label:13C(6)15N(4)(R)@4		missed R-E@4	0.000475866	1201.58	601.797	1201.58	601.797	2	16	1.1.1.2582.8	28.5831	5333.06	4467.59	28.66	0.46	2683.8	0.898492	17.7369	4972.32	602.58	4467.59	578.61
31	2	2	6.286	6.286	6.286	sp|Q8VCN6|CD99_MOUSE	CD99 antigen OS=Mus musculus GN=Cd99 PE=1 SV=1	0	auto - shared MS/MS	0	99	LCFREGGSAPV	Carbamidomethyl(C)@2		missed R-E@4	-0.00102524	1191.57	596.792	1191.57	596.793	2	12	1.1.1.2586.17	28.7773	5784.02	5520.3	28.71	0.46	4358.99	0.869926	12.5715	5520.3	465.94	4802.25	447.41
31	2	2	6.286	6.286	6.286	sp|Q8VCN6|CD99_MOUSE	CD99 antigen OS=Mus musculus GN=Cd99 PE=1 SV=1	0	auto - shared MS/MS	0	99	LCFREGGSAPV	Carbamidomethyl(C)@2; Label:13C(6)15N(4)(R)@4		missed R-E@4	8.31231e-05	1201.58	601.797	1201.58	601.797	2	13	1.1.1.2586.18	28.779	5333.06	4789.87	28.66	0.46	3039.22	0.868933	12.5975	5512.36	465.94	4789.87	447.41
31	2	2	6.286	6.286	6.286	sp|Q8VCN6|CD99_MOUSE	CD99 antigen OS=Mus musculus GN=Cd99 PE=1 SV=1	0	auto - shared MS/MS	0	99	LCFREGGSAPV	Carbamidomethyl(C)@2		missed R-E@4	-0.00102524	1191.57	596.792	1191.57	596.793	2	11	1.1.1.2590.17	28.98	5784.02	2663.8	28.71	0.46	2304.64	0.968549	25.018	2663.8	473.27	2580.02	454.44
31	2	2	6.286	6.286	6.286	sp|Q8VCN6|CD99_MOUSE	CD99 antigen OS=Mus musculus GN=Cd99 PE=1 SV=1	0	auto - shared MS/MS	0	99	LCFREGGSAPV	Carbamidomethyl(C)@2; Label:13C(6)15N(4)(R)@4		missed R-E@4	8.31231e-05	1201.58	601.797	1201.58	601.797	2	7	1.1.1.2590.19	28.9816	5333.06	2554.02	28.66	0.46	1938.16	0.967615	25.2605	2639.5	473.27	2554.02	454.44
31	2	2	6.286	6.286	6.286	sp|Q8VCN6|CD99_MOUSE	CD99 antigen OS=Mus musculus GN=Cd99 PE=1 SV=1	0	no quant - weak signal	0	99	LCFREGGSAPV	Carbamidomethyl(C)@2; Label:13C(6)15N(4)(R)@4		missed R-E@4	8.31231e-05	1201.58	601.797	1201.58	601.797	2	7	1.1.1.2594.28	29.194	5333.06	457.52	28.66	0.46	1257.4			810.67	492.59	457.52	473
31	2	2	6.286	6.286	6.286	sp|Q8VCN6|CD99_MOUSE	CD99 antigen OS=Mus musculus GN=Cd99 PE=1 SV=1	0	no quant - weak signal	0	99	LCFREGGSAPV	Carbamidomethyl(C)@2		missed R-E@4	-0.00102524	1191.57	596.792	1191.57	596.793	2	6	1.1.1.2594.27	29.1931	5784.02	816.71	28.71	0.46	1756.43			816.71	492.59	461.53	473
32	2	2	1.873	1.873	1.873	sp|Q8VBW6|ULA1_MOUSE	NEDD8-activating enzyme E1 regulatory subunit OS=Mus musculus GN=Nae1 PE=1 SV=1	1	auto	2	99	LLCSNSAFLR	Carbamidomethyl(C)@3			0.00131193	1179.61	590.812	1179.61	590.811	2	7	1.1.1.2621.10	30.5703	737.06	581.91	30.45	0.31	1030.97	0.896634	41.541	581.91	172.73	521.76	151.63
33	2	2	7.981	7.981	7.981	sp|Q8R0I4|TM2D2_MOUSE	TM2 domain-containing protein 2 OS=Mus musculus GN=Tm2d2 PE=2 SV=1	0	no quant - weak signal	2	99	FGGQAYSDVQHTAVQCR	Carbamidomethyl(C)@16; Label:13C(6)15N(4)(R)@17			0.0149377	1932.89	645.305	1932.88	645.3	3	9	1.1.1.2617.8	30.3706	535.92	387.13	30.5	0.31	1058.99			0	0	387.13	154.86
34	2	2	6.296	6.296	6.296	sp|Q8QZY6|TSN14_MOUSE	Tetraspanin-14 OS=Mus musculus GN=Tspan14 PE=1 SV=1	0	auto - shared MS/MS	2	99	EKCGVPFSCCVPDPAQK	Label:13C(6)15N(2)(K)@2; Carbamidomethyl(C)@3; Carbamidomethyl(C)@9; Carbamidomethyl(C)@10; Label:13C(6)15N(2)(K)@17		missed K-C@2	0.0152633	1993.92	665.647	1993.9	665.642	3	13	1.1.1.2618.22	30.4344	3335.47	2702.43	30.3	0.51	2622.85	0.576223	17.0798	4689.9	462.84	2702.43	376.72
34	2	2	6.296	6.296	6.296	sp|Q8QZY6|TSN14_MOUSE	Tetraspanin-14 OS=Mus musculus GN=Tspan14 PE=1 SV=1	1	auto	0	99	EKCGVPFSCCVPDPAQK	Carbamidomethyl(C)@3; Carbamidomethyl(C)@9; Carbamidomethyl(C)@10		missed K-C@2	0.00072961	1977.88	660.299	1977.87	660.299	3	13	1.1.1.2612.17	30.1188	5034.91	1560.86	30.4	0.36	1889.73	1.78658	35.4582	1560.86	503.65	2788.6	409.93
34	2	2	6.296	6.296	6.296	sp|Q8QZY6|TSN14_MOUSE	Tetraspanin-14 OS=Mus musculus GN=Tspan14 PE=1 SV=1	0	auto - shared MS/MS	0	99	EKCGVPFSCCVPDPAQK	Label:13C(6)15N(2)(K)@2; Carbamidomethyl(C)@3; Carbamidomethyl(C)@9; Carbamidomethyl(C)@10; Label:13C(6)15N(2)(K)@17		missed K-C@2	0.0152633	1993.92	665.647	1993.9	665.642	3	12	1.1.1.2613.19	30.1701	3335.47	2929.26	30.3	0.51	2560.25	1.15929	23.0761	2526.77	477.21	2929.26	388.41
34	2	2	6.296	6.296	6.296	sp|Q8QZY6|TSN14_MOUSE	Tetraspanin-14 OS=Mus musculus GN=Tspan14 PE=1 SV=1	1	auto	0	99	EKCGVPFSCCVPDPAQK	Carbamidomethyl(C)@3; Carbamidomethyl(C)@9; Carbamidomethyl(C)@10		missed K-C@2	0.00072961	1977.88	660.299	1977.87	660.299	3	22	1.1.1.2616.8	30.3313	5034.91	4863.8	30.4	0.36	3910.32	0.659974	16.3188	4863.8	499.9	3209.98	406.88
34	2	2	6.296	6.296	6.296	sp|Q8QZY6|TSN14_MOUSE	Tetraspanin-14 OS=Mus musculus GN=Tspan14 PE=1 SV=1	1	auto	0	99	EKCGVPFSCCVPDPAQK	Label:13C(6)15N(2)(K)@2; Carbamidomethyl(C)@3; Carbamidomethyl(C)@9; Carbamidomethyl(C)@10; Label:13C(6)15N(2)(K)@17		missed K-C@2	0.0152633	1993.92	665.647	1993.9	665.642	3	13	1.1.1.2618.23	30.4361	3335.47	2694.73	30.3	0.51	1690.18	0.57663	17.1326	4673.24	462.84	2694.73	376.72
34	2	2	6.296	6.296	6.296	sp|Q8QZY6|TSN14_MOUSE	Tetraspanin-14 OS=Mus musculus GN=Tspan14 PE=1 SV=1	1	auto	0	99	EKCGVPFSCCVPDPAQK	Carbamidomethyl(C)@3; Carbamidomethyl(C)@9; Carbamidomethyl(C)@10		missed K-C@2	0.00072961	1977.88	660.299	1977.87	660.299	3	15	1.1.1.2620.18	30.5337	5034.91	3089.74	30.4	0.36	2532.66	0.580476	25.2602	3089.74	453.18	1793.52	368.85
34	2	2	6.296	6.296	6.296	sp|Q8QZY6|TSN14_MOUSE	Tetraspanin-14 OS=Mus musculus GN=Tspan14 PE=1 SV=1	0	no quant - weak signal	0	99	EKCGVPFSCCVPDPAQK	Carbamidomethyl(C)@3; Carbamidomethyl(C)@9; Carbamidomethyl(C)@10		missed K-C@2	0.00072961	1977.88	660.299	1977.87	660.299	3	9	1.1.1.2625.29	30.7897	5034.91	544.47	30.4	0.36	1367.51			544.47	456.94	334.16	371.91
34	2	2	6.296	6.296	6.296	sp|Q8QZY6|TSN14_MOUSE	Tetraspanin-14 OS=Mus musculus GN=Tspan14 PE=1 SV=1	0	no quant - weak signal	0	98.34	EKCGVPFSCCVPDPAQK	Label:13C(6)15N(2)(K)@2; Carbamidomethyl(C)@3; Carbamidomethyl(C)@9; Carbamidomethyl(C)@10; Label:13C(6)15N(2)(K)@17		missed K-C@2	0.0152633	1993.92	665.647	1993.9	665.642	3	7	1.1.1.2623.24	30.6854	3335.47	661.9	30.3	0.51	1324.83			885.04	483.75	661.9	393.73
34	2	2	6.296	6.296	6.296	sp|Q8QZY6|TSN14_MOUSE	Tetraspanin-14 OS=Mus musculus GN=Tspan14 PE=1 SV=1	0	auto - shared MS/MS	0	88.34	EKCGVPFSCCVPDPAQK	Label:13C(6)15N(2)(K)@2; Carbamidomethyl(C)@3; Carbamidomethyl(C)@9; Carbamidomethyl(C)@10; Label:13C(6)15N(2)(K)@17		missed K-C@2	0.0152633	1993.92	665.647	1993.9	665.642	3	10	1.1.1.2614.14	30.2214	3335.47	3143.03	30.3	0.51	3612.5	0.905916	18.1912	3469.45	469.48	3143.03	382.12
35	2	2	1.558	1.558	1.558	sp|Q8BY89|CTL2_MOUSE	Choline transporter-like protein 2 OS=Mus musculus GN=Slc44a2 PE=1 SV=2	0	no quant - weak signal	2	99	VVDDTACPLLR	Carbamidomethyl(C)@7			-0.00101261	1257.64	629.826	1257.64	629.827	2	9	1.1.1.2580.6	28.4742	349.94	303.94	28.5	0.76	714.042			343.11	185.89	221.22	146.53
35	2	2	1.558	1.558	1.558	sp|Q8BY89|CTL2_MOUSE	Choline transporter-like protein 2 OS=Mus musculus GN=Slc44a2 PE=1 SV=2	0	no quant - weak signal	0	99	VVDDTACPLLR	Carbamidomethyl(C)@7			-0.00101261	1257.64	629.826	1257.64	629.827	2	9	1.1.1.2575.7	28.2232	349.94	280.57	28.5	0.76	638.241			280.57	131.06	0	0
36	2	2	8.743	8.743	8.743	sp|Q8BU31|RAP2C_MOUSE	Ras-related protein Rap-2c OS=Mus musculus GN=Rap2c PE=1 SV=1	0	no quant - weak signal	2	99	ALAQEWGCPFMETSAK	Carbamidomethyl(C)@8			-0.00356255	1824.81	913.414	1824.82	913.416	2	8	1.1.1.2642.27	31.6797	666.88	652.41	31.69	0.52	784.761			652.41	172.5	0	0
37	2	2	0.9445	0.9445	0.9445	sp|Q8BTM8|FLNA_MOUSE	Filamin-A OS=Mus musculus GN=Flna PE=1 SV=5	1	auto	2	99	IVSPSGAAVPCKVEPGLGADNSVVR	Carbamidomethyl(C)@11		missed K-V@12	-0.0054515	2478.28	827.102	2478.29	827.104	3	15	1.1.1.2624.18	30.7549	684.02	618.52	30.81	0.31	1017.26	0.470995	53.8799	618.52	180.29	291.32	132.01
38	2	2	15	15	15	sp|Q8BHL7|C42S1_MOUSE	CDC42 small effector protein 1 OS=Mus musculus GN=Cdc42se1 PE=1 SV=1	1	auto	2	99	LGCCVVEKPQPK	Carbamidomethyl(C)@3; Carbamidomethyl(C)@4			-0.000195977	1413.71	472.244	1413.71	472.244	3	10	1.1.1.2609.6	29.9473	6436.38	1476.35	29.63	0.36	1056.28	0.866583	49.7684	1476.35	522.47	1279.38	447.69
38	2	2	15	15	15	sp|Q8BHL7|C42S1_MOUSE	CDC42 small effector protein 1 OS=Mus musculus GN=Cdc42se1 PE=1 SV=1	0	no quant - weak signal	0	99	LGCCVVEKPQPK	Carbamidomethyl(C)@3; Carbamidomethyl(C)@4			-0.000195977	1413.71	472.244	1413.71	472.244	3	7	1.1.1.2597.3	29.3271	6436.38	485.47	29.63	0.36	677.361			485.47	523.98	489.92	448.98
38	2	2	15	15	15	sp|Q8BHL7|C42S1_MOUSE	CDC42 small effector protein 1 OS=Mus musculus GN=Cdc42se1 PE=1 SV=1	0	no quant - weak signal	0	99	LGCCVVEKPQPK	Carbamidomethyl(C)@3; Carbamidomethyl(C)@4; Label:13C(6)15N(2)(K)@8; Label:13C(6)15N(2)(K)@12			-0.000488133	1429.74	477.587	1429.74	477.587	3	9	1.1.1.2597.4	29.328	4721.53	499.35	29.68	0.36	818.244			495.52	523.98	499.35	448.98
38	2	2	15	15	15	sp|Q8BHL7|C42S1_MOUSE	CDC42 small effector protein 1 OS=Mus musculus GN=Cdc42se1 PE=1 SV=1	1	auto	0	99	LGCCVVEKPQPK	Carbamidomethyl(C)@3; Carbamidomethyl(C)@4			-0.000195977	1413.71	472.244	1413.71	472.244	3	16	1.1.1.2601.4	29.5361	6436.38	4871.36	29.63	0.36	2554.35	0.744817	16.2579	4871.36	519.57	3628.27	445.2
38	2	2	15	15	15	sp|Q8BHL7|C42S1_MOUSE	CDC42 small effector protein 1 OS=Mus musculus GN=Cdc42se1 PE=1 SV=1	0	auto - MS already used	0	99	LGCCVVEKPQPK	Carbamidomethyl(C)@3; Carbamidomethyl(C)@4; Label:13C(6)15N(2)(K)@8; Label:13C(6)15N(2)(K)@12			-0.000488133	1429.74	477.587	1429.74	477.587	3	14	1.1.1.2601.5	29.5378	4721.53	3650.79	29.68	0.36	2337.12	0.743324	16.1437	4911.44	519.57	3650.79	445.2
38	2	2	15	15	15	sp|Q8BHL7|C42S1_MOUSE	CDC42 small effector protein 1 OS=Mus musculus GN=Cdc42se1 PE=1 SV=1	1	auto	0	99	LGCCVVEKPQPK	Carbamidomethyl(C)@3; Carbamidomethyl(C)@4			-0.000195977	1413.71	472.244	1413.71	472.244	3	14	1.1.1.2605.4	29.7395	6436.38	5329.47	29.63	0.36	2851.53	0.794323	14.2171	5329.47	515.11	4233.32	441.38
38	2	2	15	15	15	sp|Q8BHL7|C42S1_MOUSE	CDC42 small effector protein 1 OS=Mus musculus GN=Cdc42se1 PE=1 SV=1	0	auto - MS already used	0	99	LGCCVVEKPQPK	Carbamidomethyl(C)@3; Carbamidomethyl(C)@4; Label:13C(6)15N(2)(K)@8; Label:13C(6)15N(2)(K)@12			-0.000488133	1429.74	477.587	1429.74	477.587	3	12	1.1.1.2605.5	29.7403	4721.53	4218.53	29.68	0.36	2452.37	0.794422	14.2678	5310.19	515.11	4218.53	441.38
38	2	2	15	15	15	sp|Q8BHL7|C42S1_MOUSE	CDC42 small effector protein 1 OS=Mus musculus GN=Cdc42se1 PE=1 SV=1	0	auto - MS already used	0	99	LGCCVVEKPQPK	Carbamidomethyl(C)@3; Carbamidomethyl(C)@4; Label:13C(6)15N(2)(K)@8; Label:13C(6)15N(2)(K)@12			-0.000488133	1429.74	477.587	1429.74	477.587	3	9	1.1.1.2609.7	29.9481	4721.53	1271.87	29.68	0.36	1180.82	0.866408	50.0572	1467.98	522.47	1271.87	447.69
38	2	2	15	15	15	sp|Q8BHL7|C42S1_MOUSE	CDC42 small effector protein 1 OS=Mus musculus GN=Cdc42se1 PE=1 SV=1	0	no quant - weak signal	0	99	LGCCVVEKPQPK	Carbamidomethyl(C)@3; Carbamidomethyl(C)@4; Label:13C(6)15N(2)(K)@8; Label:13C(6)15N(2)(K)@12			-0.000488133	1429.74	477.587	1429.74	477.587	3	10	1.1.1.2610.4	29.9979	4721.53	861.33	29.68	0.36	961.556			974.77	518.8	861.33	444.54
38	2	2	15	15	15	sp|Q8BHL7|C42S1_MOUSE	CDC42 small effector protein 1 OS=Mus musculus GN=Cdc42se1 PE=1 SV=1	1	auto	0	79.1	LGCCVVEKPQPK	Carbamidomethyl(C)@3; Carbamidomethyl(C)@4; Label:13C(6)15N(2)(K)@8; Label:13C(6)15N(2)(K)@12			-0.00012676	1429.74	715.877	1429.74	715.877	2	6	1.1.1.2606.42	29.8226	1227.62	869.58	29.68	0.36	1143.83	0.818259	35.7956	1062.72	265.95	869.58	222.56
38	2	2	15	15	15	sp|Q8BHL7|C42S1_MOUSE	CDC42 small effector protein 1 OS=Mus musculus GN=Cdc42se1 PE=1 SV=1	0	no quant - weak signal	0	65.24	LGCCVVEKPQPK	Carbamidomethyl(C)@3; Carbamidomethyl(C)@4; Label:13C(6)15N(2)(K)@8; Label:13C(6)15N(2)(K)@12			-0.000488133	1429.74	477.587	1429.74	477.587	3	4	1.1.1.2615.5	30.2544	4721.53	262.61	29.68	0.36	826.49			0	0	262.61	453.02
39	2	2	5.056	5.056	5.056	sp|Q8BHL4|RAI3_MOUSE	Retinoic acid-induced protein 3 OS=Mus musculus GN=Gprc5a PE=1 SV=1	1	auto	2	99	SPTDYPVEDAFCKPQLMK	Carbamidomethyl(C)@12			-0.00455602	2124.98	709.334	2124.99	709.336	3	11	1.1.1.2668.13	33.0007	688.25	658.89	32.98	0.21	1355.42	1.128	35.3441	658.89	165.97	743.23	184.27
40	2	2	2.297	2.297	2.297	sp|Q6X893|CTL1_MOUSE	Choline transporter-like protein 1 OS=Mus musculus GN=Slc44a1 PE=1 SV=3	1	auto	2	99	SIALCVAACPRQELK	Carbamidomethyl(C)@5; Carbamidomethyl(C)@9; Label:13C(6)15N(4)(R)@11; Label:13C(6)15N(2)(K)@15		missed R-Q@11	-0.00365806	1732.9	578.642	1732.91	578.643	3	8	1.1.1.2652.10	32.175	639.68	555.34	32.26	0.67	652.484	0.859979	39.6155	645.76	167.32	555.34	166.42
40	2	2	2.297	2.297	2.297	sp|Q6X893|CTL1_MOUSE	Choline transporter-like protein 1 OS=Mus musculus GN=Slc44a1 PE=1 SV=3	1	auto	0	99	SIALCVAACPRQELK	Carbamidomethyl(C)@5; Carbamidomethyl(C)@9		missed R-Q@11	0.00145392	1714.89	572.636	1714.89	572.636	3	7	1.1.1.2653.10	32.2247	646.59	608.93	32.15	0.41	1027.72	1.03984	35.4819	608.93	156.13	633.19	155.3
40	2	2	2.297	2.297	2.297	sp|Q6X893|CTL1_MOUSE	Choline transporter-like protein 1 OS=Mus musculus GN=Slc44a1 PE=1 SV=3	0	no quant - weak signal	0	98.34	SIALCVAACPRQELK	Carbamidomethyl(C)@5; Carbamidomethyl(C)@9		missed R-Q@11	0.00551513	1714.89	858.453	1714.89	858.45	2	7	1.1.1.2650.35	32.0934	248.51	193.56	32.16	0.21	707.127			193.56	95.2	0	0
40	2	2	2.297	2.297	2.297	sp|Q6X893|CTL1_MOUSE	Choline transporter-like protein 1 OS=Mus musculus GN=Slc44a1 PE=1 SV=3	0	no quant - weak signal	0	79.1	SIALCVAACPRQELK	Carbamidomethyl(C)@5; Carbamidomethyl(C)@9; Label:13C(6)15N(4)(R)@11; Dehydrated(E)@13; Label:13C(6)15N(2)(K)@15		missed R-Q@11	-0.0104492	1714.89	572.636	1714.9	572.64	3	8	1.1.1.2653.10	32.2247	646.59	608.93	32.15	0.41	1027.72			0	0	608.93	156.13
41	2	2	6.069	6.069	6.069	sp|Q6NSQ9|G6PC3_MOUSE	Glucose-6-phosphatase 3 OS=Mus musculus GN=G6pc3 PE=1 SV=1	0	no quant - weak signal	2	99	DSGSALGLGIALHTPCYAQIR	Carbamidomethyl(C)@16			0.00162401	2199.11	734.045	2199.11	734.044	3	14	1.1.1.2690.6	34.0774	575.12	520.08	34.05	0.15	763.306			520.08	145.73	0	0
42	2	2	3.864	3.864	3.864	sp|Q64467|G3PT_MOUSE; sp|P16858|G3P_MOUSE	Glyceraldehyde-3-phosphate dehydrogenase, testis-specific OS=Mus musculus GN=Gapdhs PE=1 SV=1; Glyceraldehyde-3-phosphate dehydrogenase OS=Mus musculus GN=Gapdh PE=1 SV=2	1	auto	2	99	IVSNASCTTNCLAPLAK	Carbamidomethyl(C)@7; Carbamidomethyl(C)@11; Label:13C(6)15N(2)(K)@17		cleaved T-I@N-term	0.00214933	1826.91	609.978	1826.91	609.978	3	7	1.1.1.2502.25	24.4985	1046.89	433.15	24.78	0.41	1300.32	0.179188	56.8273	2417.29	449.12	433.15	232.62
42	2	2	3.864	3.864	3.864	sp|Q64467|G3PT_MOUSE; sp|P16858|G3P_MOUSE	Glyceraldehyde-3-phosphate dehydrogenase, testis-specific OS=Mus musculus GN=Gapdhs PE=1 SV=1; Glyceraldehyde-3-phosphate dehydrogenase OS=Mus musculus GN=Gapdh PE=1 SV=2	0	no quant - weak signal	0	99	IVSNASCTTNCLAPLAK	Carbamidomethyl(C)@7; Carbamidomethyl(C)@11		cleaved T-I@N-term	0.00121217	1818.9	910.456	1818.9	910.456	2	17	1.1.1.2496.3	24.2182	3483.26	1068.01	24.83	1.12	1598.8			1068.01	753.31	0	0
42	2	2	3.864	3.864	3.864	sp|Q64467|G3PT_MOUSE; sp|P16858|G3P_MOUSE	Glyceraldehyde-3-phosphate dehydrogenase, testis-specific OS=Mus musculus GN=Gapdhs PE=1 SV=1; Glyceraldehyde-3-phosphate dehydrogenase OS=Mus musculus GN=Gapdh PE=1 SV=2	1	auto	0	99	IVSNASCTTNCLAPLAK	Carbamidomethyl(C)@7; Carbamidomethyl(C)@11		cleaved T-I@N-term	-0.000702942	1818.9	607.306	1818.9	607.306	3	11	1.1.1.2501.26	24.4496	3632.59	2273.01	24.83	0.76	2182.73	0.170681	63.1261	2273.01	449.08	387.96	232.6
42	2	2	3.864	3.864	3.864	sp|Q64467|G3PT_MOUSE; sp|P16858|G3P_MOUSE	Glyceraldehyde-3-phosphate dehydrogenase, testis-specific OS=Mus musculus GN=Gapdhs PE=1 SV=1; Glyceraldehyde-3-phosphate dehydrogenase OS=Mus musculus GN=Gapdh PE=1 SV=2	1	auto	0	99	IVSNASCTTNCLAPLAK	Carbamidomethyl(C)@7; Carbamidomethyl(C)@11; Label:13C(6)15N(2)(K)@17		cleaved T-I@N-term	-0.00168005	1826.91	914.462	1826.91	914.463	2	8	1.1.1.2504.42	24.6201	865.39	632.45	24.83	0.51	1308.94	0.23386	35.0532	2704.4	399.28	632.45	201.07
42	2	2	3.864	3.864	3.864	sp|Q64467|G3PT_MOUSE; sp|P16858|G3P_MOUSE	Glyceraldehyde-3-phosphate dehydrogenase, testis-specific OS=Mus musculus GN=Gapdhs PE=1 SV=1; Glyceraldehyde-3-phosphate dehydrogenase OS=Mus musculus GN=Gapdh PE=1 SV=2	1	auto	0	99	IVSNASCTTNCLAPLAK	Carbamidomethyl(C)@7; Carbamidomethyl(C)@11		cleaved T-I@N-term	-0.000702942	1818.9	607.306	1818.9	607.306	3	13	1.1.1.2505.26	24.6518	3632.59	2993.78	24.83	0.76	2827.99	0.314065	28.0153	2993.78	434.86	940.24	225.24
42	2	2	3.864	3.864	3.864	sp|Q64467|G3PT_MOUSE; sp|P16858|G3P_MOUSE	Glyceraldehyde-3-phosphate dehydrogenase, testis-specific OS=Mus musculus GN=Gapdhs PE=1 SV=1; Glyceraldehyde-3-phosphate dehydrogenase OS=Mus musculus GN=Gapdh PE=1 SV=2	1	auto	0	99	IVSNASCTTNCLAPLAK	Carbamidomethyl(C)@7; Carbamidomethyl(C)@11; Label:13C(6)15N(2)(K)@17		cleaved T-I@N-term	-0.00168005	1826.91	914.462	1826.91	914.463	2	8	1.1.1.2508.48	24.8226	865.39	858	24.83	0.51	1513.03	0.260029	25.6556	3299.63	388.39	858	195.59
42	2	2	3.864	3.864	3.864	sp|Q64467|G3PT_MOUSE; sp|P16858|G3P_MOUSE	Glyceraldehyde-3-phosphate dehydrogenase, testis-specific OS=Mus musculus GN=Gapdhs PE=1 SV=1; Glyceraldehyde-3-phosphate dehydrogenase OS=Mus musculus GN=Gapdh PE=1 SV=2	1	auto	0	99	IVSNASCTTNCLAPLAK	Carbamidomethyl(C)@7; Carbamidomethyl(C)@11		cleaved T-I@N-term	-0.000702942	1818.9	607.306	1818.9	607.306	3	16	1.1.1.2509.25	24.861	3632.59	3531.14	24.83	0.76	3409.29	0.226867	29.9975	3531.14	424.99	801.1	220.12
42	2	2	3.864	3.864	3.864	sp|Q64467|G3PT_MOUSE; sp|P16858|G3P_MOUSE	Glyceraldehyde-3-phosphate dehydrogenase, testis-specific OS=Mus musculus GN=Gapdhs PE=1 SV=1; Glyceraldehyde-3-phosphate dehydrogenase OS=Mus musculus GN=Gapdh PE=1 SV=2	1	auto	0	99	IVSNASCTTNCLAPLAK	Carbamidomethyl(C)@7; Carbamidomethyl(C)@11; Label:13C(6)15N(2)(K)@17		cleaved T-I@N-term	-0.000780338	1826.91	609.977	1826.91	609.978	3	9	1.1.1.2512.29	25.0105	905.13	852.69	25.14	0.66	1500.64	0.260304	27.8513	3275.75	433.81	852.69	208.92
42	2	2	3.864	3.864	3.864	sp|Q64467|G3PT_MOUSE; sp|P16858|G3P_MOUSE	Glyceraldehyde-3-phosphate dehydrogenase, testis-specific OS=Mus musculus GN=Gapdhs PE=1 SV=1; Glyceraldehyde-3-phosphate dehydrogenase OS=Mus musculus GN=Gapdh PE=1 SV=2	1	auto	0	99	IVSNASCTTNCLAPLAK	Carbamidomethyl(C)@7; Carbamidomethyl(C)@11		cleaved T-I@N-term	-0.000702942	1818.9	607.306	1818.9	607.306	3	17	1.1.1.2513.21	25.0648	3632.59	3360.21	24.83	0.76	3451.57	0.253306	27.8129	3360.21	435.04	851.16	209.52
42	2	2	3.864	3.864	3.864	sp|Q64467|G3PT_MOUSE; sp|P16858|G3P_MOUSE	Glyceraldehyde-3-phosphate dehydrogenase, testis-specific OS=Mus musculus GN=Gapdhs PE=1 SV=1; Glyceraldehyde-3-phosphate dehydrogenase OS=Mus musculus GN=Gapdh PE=1 SV=2	1	auto	0	99	IVSNASCTTNCLAPLAK	Carbamidomethyl(C)@7; Carbamidomethyl(C)@11; Label:13C(6)15N(2)(K)@17		cleaved T-I@N-term	-0.00143591	1826.91	914.462	1826.91	914.463	2	7	1.1.1.2516.45	25.2278	806.04	781.84	25.19	0.61	2054.46	0.253627	27.8846	3082.64	400.9	781.84	192.85
42	2	2	3.864	3.864	3.864	sp|Q64467|G3PT_MOUSE; sp|P16858|G3P_MOUSE	Glyceraldehyde-3-phosphate dehydrogenase, testis-specific OS=Mus musculus GN=Gapdhs PE=1 SV=1; Glyceraldehyde-3-phosphate dehydrogenase OS=Mus musculus GN=Gapdh PE=1 SV=2	1	auto	0	99	IVSNASCTTNCLAPLAK	Carbamidomethyl(C)@7; Carbamidomethyl(C)@11		cleaved T-I@N-term	0.00131121	1818.9	607.307	1818.9	607.306	3	16	1.1.1.2517.17	25.267	3501.36	3080.76	25.19	0.51	2755.25	0.222312	32.3779	3080.76	399.61	684.89	203.18
42	2	2	3.864	3.864	3.864	sp|Q64467|G3PT_MOUSE; sp|P16858|G3P_MOUSE	Glyceraldehyde-3-phosphate dehydrogenase, testis-specific OS=Mus musculus GN=Gapdhs PE=1 SV=1; Glyceraldehyde-3-phosphate dehydrogenase OS=Mus musculus GN=Gapdh PE=1 SV=2	1	auto	0	99	IVSNASCTTNCLAPLAK	Carbamidomethyl(C)@7; Carbamidomethyl(C)@11; Label:13C(6)15N(2)(K)@17		cleaved T-I@N-term	-0.000780338	1826.91	609.977	1826.91	609.978	3	6	1.1.1.2518.32	25.3188	905.13	639.75	25.14	0.66	1162.48	0.222109	33.767	2880.34	389.35	639.75	197.96
42	2	2	3.864	3.864	3.864	sp|Q64467|G3PT_MOUSE; sp|P16858|G3P_MOUSE	Glyceraldehyde-3-phosphate dehydrogenase, testis-specific OS=Mus musculus GN=Gapdhs PE=1 SV=1; Glyceraldehyde-3-phosphate dehydrogenase OS=Mus musculus GN=Gapdh PE=1 SV=2	1	auto	0	99	IVSNASCTTNCLAPLAK	Carbamidomethyl(C)@7; Carbamidomethyl(C)@11		cleaved T-I@N-term	0.00131121	1818.9	607.307	1818.9	607.306	3	15	1.1.1.2521.15	25.4694	3501.36	2168.93	25.19	0.51	2417.47	0.299221	36.8823	2168.93	405.73	648.99	206.29
42	2	2	3.864	3.864	3.864	sp|Q64467|G3PT_MOUSE; sp|P16858|G3P_MOUSE	Glyceraldehyde-3-phosphate dehydrogenase, testis-specific OS=Mus musculus GN=Gapdhs PE=1 SV=1; Glyceraldehyde-3-phosphate dehydrogenase OS=Mus musculus GN=Gapdh PE=1 SV=2	1	auto	0	99	IVSNASCTTNCLAPLAK	Carbamidomethyl(C)@7; Carbamidomethyl(C)@11; Label:13C(6)15N(2)(K)@17		cleaved T-I@N-term	-0.00143591	1826.91	914.462	1826.91	914.463	2	14	1.1.1.2521.22	25.4828	806.04	508.81	25.19	0.61	1255.48	0.247416	43.0238	2056.5	404.68	508.81	194.67
42	2	2	3.864	3.864	3.864	sp|Q64467|G3PT_MOUSE; sp|P16858|G3P_MOUSE	Glyceraldehyde-3-phosphate dehydrogenase, testis-specific OS=Mus musculus GN=Gapdhs PE=1 SV=1; Glyceraldehyde-3-phosphate dehydrogenase OS=Mus musculus GN=Gapdh PE=1 SV=2	1	auto	0	99	IVSNASCTTNCLAPLAK	Carbamidomethyl(C)@7; Carbamidomethyl(C)@11		cleaved T-I@N-term	0.00131121	1818.9	607.307	1818.9	607.306	3	9	1.1.1.2524.27	25.6206	3501.36	1555.18	25.19	0.51	1529.01	0.299123	50.7745	1555.18	400.4	465.19	203.58
42	2	2	3.864	3.864	3.864	sp|Q64467|G3PT_MOUSE; sp|P16858|G3P_MOUSE	Glyceraldehyde-3-phosphate dehydrogenase, testis-specific OS=Mus musculus GN=Gapdhs PE=1 SV=1; Glyceraldehyde-3-phosphate dehydrogenase OS=Mus musculus GN=Gapdh PE=1 SV=2	1	auto	0	99	IVSNASCTTNCLAPLAK	Carbamidomethyl(C)@7; Carbamidomethyl(C)@11		cleaved T-I@N-term	0.00131121	1818.9	607.307	1818.9	607.306	3	13	1.1.1.2525.21	25.6698	3501.36	1382.81	25.19	0.51	2091.82	0.30195	56.2726	1382.81	397.34	417.54	202.02
42	2	2	3.864	3.864	3.864	sp|Q64467|G3PT_MOUSE; sp|P16858|G3P_MOUSE	Glyceraldehyde-3-phosphate dehydrogenase, testis-specific OS=Mus musculus GN=Gapdhs PE=1 SV=1; Glyceraldehyde-3-phosphate dehydrogenase OS=Mus musculus GN=Gapdh PE=1 SV=2	0	no quant - weak signal	0	99	IVSNASCTTNCLAPLAK	Carbamidomethyl(C)@7; Carbamidomethyl(C)@11		cleaved T-I@N-term	0.00131121	1818.9	607.307	1818.9	607.306	3	7	1.1.1.2529.25	25.8746	3501.36	729.75	25.19	0.51	1650.7			729.75	398.04	181.45	202.38
43	2	2	4.525	4.525	4.525	sp|Q64337|SQSTM_MOUSE	Sequestosome-1 OS=Mus musculus GN=Sqstm1 PE=1 SV=1	1	auto	2	99	NMVHPNVICDGCNGPVVGTR	Carbamidomethyl(C)@9; Carbamidomethyl(C)@12			0.000705077	2195	732.675	2195	732.675	3	15	1.1.1.2628.14	30.9514	745.69	744.08	30.97	0.36	1347.65	1.36993	32.9015	744.08	185.45	1019.34	218.94
43	2	2	4.525	4.525	4.525	sp|Q64337|SQSTM_MOUSE	Sequestosome-1 OS=Mus musculus GN=Sqstm1 PE=1 SV=1	1	auto	0	99	NMVHPNVICDGCNGPVVGTR	Carbamidomethyl(C)@9; Carbamidomethyl(C)@12; Label:13C(6)15N(4)(R)@20			-0.00929692	2205	736.008	2205.01	736.011	3	15	1.1.1.2626.25	30.8496	1039.31	799.55	31.01	0.31	1185.85	1.61633	46.2371	494.67	184.7	799.55	218.05
43	2	2	4.525	4.525	4.525	sp|Q64337|SQSTM_MOUSE	Sequestosome-1 OS=Mus musculus GN=Sqstm1 PE=1 SV=1	1	auto	0	99	NMVHPNVICDGCNGPVVGTR	Carbamidomethyl(C)@9; Carbamidomethyl(C)@12; Label:13C(6)15N(4)(R)@20			-0.00929692	2205	736.008	2205.01	736.011	3	16	1.1.1.2630.28	31.047	1039.31	818.87	31.01	0.31	1100.04	1.35074	36.794	606.24	167.95	818.87	198.28
43	2	2	4.525	4.525	4.525	sp|Q64337|SQSTM_MOUSE	Sequestosome-1 OS=Mus musculus GN=Sqstm1 PE=1 SV=1	1	auto	0	98.34	NMVHPNVICDGCNGPVVGTR	Carbamidomethyl(C)@9; Carbamidomethyl(C)@12			0.000705077	2195	732.675	2195	732.675	3	7	1.1.1.2627.30	30.8919	745.69	655.79	30.97	0.36	806.999	1.47104	36.3883	655.79	186.11	964.69	219.71
44	2	2	3.96	3.96	3.96	sp|Q64302|T4S1_MOUSE	Transmembrane 4 L6 family member 1 OS=Mus musculus GN=Tm4sf1 PE=1 SV=1	0	no quant - weak signal	2	99	MCYVKCAR	Carbamidomethyl(C)@2; Carbamidomethyl(C)@6		missed K-C@5	0.00388711	1086.48	363.168	1086.48	363.166	3	6	1.1.1.2614.2	30.2014	828.54	709.2	30.3	0.31	836.436			709.2	190.45	158.59	149.66
44	2	2	3.96	3.96	3.96	sp|Q64302|T4S1_MOUSE	Transmembrane 4 L6 family member 1 OS=Mus musculus GN=Tm4sf1 PE=1 SV=1	1	auto	0	79.1	MCYVKCAR	Carbamidomethyl(C)@2; Label:13C(6)15N(2)(K)@5; Carbamidomethyl(C)@6; Label:13C(6)15N(4)(R)@8		missed K-C@5	-0.00525502	1104.49	553.255	1104.5	553.257	2	6	1.1.1.2616.5	30.3188	324.73	322.22	30.3	0.31	776.806	0.429329	47.6767	750.52	201.5	322.22	126.95
45	2	2	3.131	3.131	3.131	sp|Q60864|STIP1_MOUSE	Stress-induced-phosphoprotein 1 OS=Mus musculus GN=Stip1 PE=1 SV=1	0	no quant - weak signal	2	99	ALDLDSSCKEAADGYQR	Carbamidomethyl(C)@8		missed K-E@9	-0.00630551	1897.84	633.621	1897.85	633.623	3	8	1.1.1.2612.13	30.1121	399.46	287.64	30.19	0.26	891.789			287.64	141.92	0	0
46	2	2	2.231	2.231	2.231	sp|Q5Y5T5|ZDHC8_MOUSE	Probable palmitoyltransferase ZDHHC8 OS=Mus musculus GN=Zdhhc8 PE=1 SV=1	0	no quant - weak signal	2	99	GCYGNVEHVLCSPLAPR	Carbamidomethyl(C)@2; Deamidated(N)@5; Carbamidomethyl(C)@11			0.0185021	1928.91	643.976	1928.89	643.97	3	9	1.1.1.2675.3	33.3405	319.66	179.99	33.43	0.2	917.658			179.99	140.6	0	0
47	2	2	7.547	7.547	7.547	sp|Q5SSN7|SFT2A_MOUSE	Vesicle transport protein SFT2A OS=Mus musculus GN=Sft2d1 PE=1 SV=1	1	auto	2	99	DAVLKCCSSLLG	Carbamidomethyl(C)@6; Carbamidomethyl(C)@7		missed K-C@5	-0.00132441	1321.64	661.825	1321.64	661.826	2	8	1.1.1.2583.21	28.6423	1001.07	804.63	28.71	0.41	1013.03	0.653269	43.7348	804.63	224.24	525.64	177.17
47	2	2	7.547	7.547	7.547	sp|Q5SSN7|SFT2A_MOUSE	Vesicle transport protein SFT2A OS=Mus musculus GN=Sft2d1 PE=1 SV=1	0	no quant - weak signal	0	99	DAVLKCCSSLLG	Carbamidomethyl(C)@6; Carbamidomethyl(C)@7		missed K-C@5	-0.00132441	1321.64	661.825	1321.64	661.826	2	11	1.1.1.2579.2	28.4207	1001.07	375.83	28.71	0.41	664.341			375.83	320.44	440.06	253.18
47	2	2	7.547	7.547	7.547	sp|Q5SSN7|SFT2A_MOUSE	Vesicle transport protein SFT2A OS=Mus musculus GN=Sft2d1 PE=1 SV=1	0	no quant - weak signal	0	99	DAVLKCCSSLLG	Label:13C(6)15N(2)(K)@5; Carbamidomethyl(C)@6; Carbamidomethyl(C)@7		missed K-C@5	0.00323517	1329.65	665.835	1329.65	665.833	2	8	1.1.1.2580.7	28.4775	624.95	536.94	28.51	0.46	819.742			529.59	300.54	536.94	237.46
47	2	2	7.547	7.547	7.547	sp|Q5SSN7|SFT2A_MOUSE	Vesicle transport protein SFT2A OS=Mus musculus GN=Sft2d1 PE=1 SV=1	0	no quant - weak signal	0	99	DAVLKCCSSLLG	Carbamidomethyl(C)@6; Carbamidomethyl(C)@7		missed K-C@5	-0.00140056	1321.64	661.825	1321.64	661.826	2	7	1.1.1.2588.23	28.8928	1001.07	435.43	28.71	0.41	838.715			435.43	196.82	267.37	155.51
47	2	2	7.547	7.547	7.547	sp|Q5SSN7|SFT2A_MOUSE	Vesicle transport protein SFT2A OS=Mus musculus GN=Sft2d1 PE=1 SV=1	1	auto	0	99	DAVLKCCSSLLG	Label:13C(6)15N(2)(K)@5; Carbamidomethyl(C)@6; Carbamidomethyl(C)@7		missed K-C@5	0.00318072	1329.65	665.835	1329.65	665.833	2	8	1.1.1.2584.29	28.6867	624.95	471.52	28.51	0.46	991.842	0.532647	40.1995	885.24	198.92	471.52	157.17
47	2	2	7.547	7.547	7.547	sp|Q5SSN7|SFT2A_MOUSE	Vesicle transport protein SFT2A OS=Mus musculus GN=Sft2d1 PE=1 SV=1	1	auto	0	98.34	DAVLKCCSSLLG	Label:13C(6)15N(2)(K)@5; Carbamidomethyl(C)@6; Carbamidomethyl(C)@7		missed K-C@5	0.00318072	1329.65	665.835	1329.65	665.833	2	7	1.1.1.2587.17	28.8403	624.95	370.48	28.51	0.46	849.46	0.568317	51.1999	651.89	194.89	370.48	153.99
48	2	2	0.7561	0.7561	0.7561	sp|Q02053|UBA1_MOUSE; sp|P31254|UBA1Y_MOUSE	Ubiquitin-like modifier-activating enzyme 1 OS=Mus musculus GN=Uba1 PE=1 SV=1; Ubiquitin-like modifier-activating enzyme 1 Y OS=Mus musculus GN=Uba1y PE=1 SV=2	0	no quant - weak signal	2	99	SIPICTLK	Carbamidomethyl(C)@5			-0.00597398	930.515	466.265	930.521	466.268	2	5	1.1.1.2566.2	27.7497	255.32	209.14	27.8	0.36	451.349			209.14	100.97	0	0
49	2	2	5.921	5.921	5.921	sp|Q01768|NDKB_MOUSE	Nucleoside diphosphate kinase B OS=Mus musculus GN=Nme2 PE=1 SV=1	0	no quant - no residues to label	2	99	SCAHDWVYE	Carbamidomethyl(C)@2			-0.00188803	1165.45	583.731	1165.45	583.732	2	7	1.1.1.2593.12	29.1316	727.74	429.15	28.91	0.51	1050.61
49	2	2	5.921	5.921	5.921	sp|Q01768|NDKB_MOUSE	Nucleoside diphosphate kinase B OS=Mus musculus GN=Nme2 PE=1 SV=1	0	no quant - no residues to label	0	99	SCAHDWVYE	Carbamidomethyl(C)@2			-0.00188803	1165.45	583.731	1165.45	583.732	2	7	1.1.1.2585.15	28.7228	727.74	580.93	28.91	0.51	1186.36
49	2	2	5.921	5.921	5.921	sp|Q01768|NDKB_MOUSE	Nucleoside diphosphate kinase B OS=Mus musculus GN=Nme2 PE=1 SV=1	0	no quant - no residues to label	0	99	SCAHDWVYE	Carbamidomethyl(C)@2			-0.00188803	1165.45	583.731	1165.45	583.732	2	6	1.1.1.2589.19	28.9306	727.74	667.13	28.91	0.51	1067.28
50	2	2	0.656	0.656	0.656	sp|Q01149|CO1A2_MOUSE	Collagen alpha-2(I) chain OS=Mus musculus GN=Col1a2 PE=1 SV=2	0	no quant - weak signal	2	99	VEVGPVCFK	Carbamidomethyl(C)@7			0.0047285	1033.53	517.773	1033.53	517.771	2	7	1.1.1.2598.10	29.3843	322.68	77.38	29.53	0.15	841.333			77.38	116.94	0	0
50	2	2	0.656	0.656	0.656	sp|Q01149|CO1A2_MOUSE	Collagen alpha-2(I) chain OS=Mus musculus GN=Col1a2 PE=1 SV=2	0	no quant - weak signal	0	99	VEVGPVCFK	Carbamidomethyl(C)@7			0.0047285	1033.53	517.773	1033.53	517.771	2	6	1.1.1.2601.8	29.5428	322.68	308.28	29.53	0.15	614.121			308.28	116.33	0	0
51	2	2	4.061	4.061	4.061	sp|P63094|GNAS2_MOUSE	Guanine nucleotide-binding protein G(s) subunit alpha isoforms short OS=Mus musculus GN=Gnas PE=1 SV=1	1	auto	2	99	GCLGNSKTEDQRNEEK	Carbamidomethyl(C)@2		cleaved M-G@N-term; missed K-T@7; missed R-N@12	-0.00174122	1863.84	466.966	1863.84	466.967	4	14	1.1.1.2635.2	31.2826	2548.67	2286.84	31.33	0.36	1671.05	0.705742	22.9119	2286.84	338.12	1613.92	282.48
51	2	2	4.061	4.061	4.061	sp|P63094|GNAS2_MOUSE	Guanine nucleotide-binding protein G(s) subunit alpha isoforms short OS=Mus musculus GN=Gnas PE=1 SV=1	1	auto	0	99	GCLGNSKTEDQRNEEK	Carbamidomethyl(C)@2		cleaved M-G@N-term; missed K-T@7; missed R-N@12	-0.00234175	1863.84	622.286	1863.84	622.287	3	8	1.1.1.2632.12	31.1436	1935.73	1099.15	31.38	0.36	1397.95	0.787308	40.4987	1099.15	290.17	865.37	265.77
51	2	2	4.061	4.061	4.061	sp|P63094|GNAS2_MOUSE	Guanine nucleotide-binding protein G(s) subunit alpha isoforms short OS=Mus musculus GN=Gnas PE=1 SV=1	1	auto	0	99	GCLGNSKTEDQRNEEK	Carbamidomethyl(C)@2; Label:13C(6)15N(2)(K)@7; Label:13C(6)15N(4)(R)@12; Label:13C(6)15N(2)(K)@16		cleaved M-G@N-term; missed K-T@7; missed R-N@12	-0.00787843	1889.87	630.963	1889.87	630.966	3	8	1.1.1.2634.14	31.2394	1565.53	1440.39	31.28	0.46	1972.39	0.840181	25.1768	1714.38	291.77	1440.39	267.24
51	2	2	4.061	4.061	4.061	sp|P63094|GNAS2_MOUSE	Guanine nucleotide-binding protein G(s) subunit alpha isoforms short OS=Mus musculus GN=Gnas PE=1 SV=1	1	auto	0	99	GCLGNSKTEDQRNEEK	Carbamidomethyl(C)@2; Label:13C(6)15N(2)(K)@7; Label:13C(6)15N(4)(R)@12; Label:13C(6)15N(2)(K)@16		cleaved M-G@N-term; missed K-T@7; missed R-N@12	-0.00787843	1889.87	630.963	1889.87	630.966	3	10	1.1.1.2638.10	31.4469	1565.53	1437.26	31.28	0.46	1435.9	0.865939	23.5456	1659.77	268.48	1437.26	245.91
51	2	2	4.061	4.061	4.061	sp|P63094|GNAS2_MOUSE	Guanine nucleotide-binding protein G(s) subunit alpha isoforms short OS=Mus musculus GN=Gnas PE=1 SV=1	1	auto	0	99	GCLGNSKTEDQRNEEK	Carbamidomethyl(C)@2; Label:13C(6)15N(2)(K)@7; Label:13C(6)15N(4)(R)@12; Label:13C(6)15N(2)(K)@16		cleaved M-G@N-term; missed K-T@7; missed R-N@12	-0.00806328	1889.87	473.474	1889.87	473.476	4	7	1.1.1.2634.4	31.231	1778.89	1315.59	31.38	0.31	1565.74	0.711307	27.8165	1849.54	333.52	1315.59	278.64
51	2	2	4.061	4.061	4.061	sp|P63094|GNAS2_MOUSE	Guanine nucleotide-binding protein G(s) subunit alpha isoforms short OS=Mus musculus GN=Gnas PE=1 SV=1	1	auto	0	99	GCLGNSKTEDQRNEEK	Carbamidomethyl(C)@2		cleaved M-G@N-term; missed K-T@7; missed R-N@12	-0.00174122	1863.84	466.966	1863.84	466.967	4	9	1.1.1.2639.3	31.4901	2548.67	1579.13	31.33	0.36	1450.17	0.641581	31.9089	1579.13	306.9	1013.14	256.4
51	2	2	4.061	4.061	4.061	sp|P63094|GNAS2_MOUSE	Guanine nucleotide-binding protein G(s) subunit alpha isoforms short OS=Mus musculus GN=Gnas PE=1 SV=1	1	auto	0	88.34	GCLGNSKTEDQRNEEK	Carbamidomethyl(C)@2		cleaved M-G@N-term; missed K-T@7; missed R-N@12	-0.00234175	1863.84	622.286	1863.84	622.287	3	6	1.1.1.2636.22	31.3492	1935.73	1872.34	31.38	0.36	1641	0.790636	22.3175	1872.34	273.04	1480.34	250.09
52	2	2	8.333	8.333	8.333	sp|P62983|RS27A_MOUSE	Ubiquitin-40S ribosomal protein S27a OS=Mus musculus GN=Rps27a PE=1 SV=2	1	auto	2	99	CCLTYCFNKPEDK	Carbamidomethyl(C)@1; Carbamidomethyl(C)@2; Carbamidomethyl(C)@6			0.00345185	1733.72	578.915	1733.72	578.914	3	13	1.1.1.2626.15	30.8329	1138.47	1009.36	30.91	0.21	1611	0.255112	83.545	1009.36	228.22	257.5	207.1
53	2	2	13.91	13.91	13.91	sp|P62889|RL30_MOUSE	60S ribosomal protein L30 OS=Mus musculus GN=Rpl30 PE=1 SV=2	0	no quant - weak signal	2	99	VCTLAIIDPGDSDIIR	Carbamidomethyl(C)@2			-0.00240505	1756.9	879.457	1756.9	879.459	2	13	1.1.1.2657.11	32.4482	40.0793	40.0793			789.756			0	0	272.56	128.02
53	2	2	13.91	13.91	13.91	sp|P62889|RL30_MOUSE	60S ribosomal protein L30 OS=Mus musculus GN=Rpl30 PE=1 SV=2	0	no quant - weak signal	0	99	VCTLAIIDPGDSDIIR	Carbamidomethyl(C)@2; Label:13C(6)15N(4)(R)@16			-0.00569483	1766.91	884.46	1766.91	884.463	2	10	1.1.1.2658.24	32.4998	376.92	358.77	32.51	0.21	710.875			0	0	358.77	123.55
53	2	2	13.91	13.91	13.91	sp|P62889|RL30_MOUSE	60S ribosomal protein L30 OS=Mus musculus GN=Rpl30 PE=1 SV=2	0	no quant - weak signal	0	99	VCTLAIIDPGDSDIIR	Carbamidomethyl(C)@2			0.000402558	1756.9	879.459	1756.9	879.459	2	7	1.1.1.2661.25	32.6587	39.1052	39.1052			537.508			0	0	129.67	126.45
54	2	2	5.714	5.714	5.714	sp|P62830|RL23_MOUSE	60S ribosomal protein L23 OS=Mus musculus GN=Rpl23 PE=1 SV=1	0	no quant - weak signal	2	99	ECADLWPR	Carbamidomethyl(C)@2			0.00130006	1045.47	523.74	1045.47	523.74	2	8	1.1.1.2607.15	29.8518	575.6	376.73	29.68	0.26	650.673			376.73	154.5	190.92	116.01
54	2	2	5.714	5.714	5.714	sp|P62830|RL23_MOUSE	60S ribosomal protein L23 OS=Mus musculus GN=Rpl23 PE=1 SV=1	0	no quant - weak signal	0	99	ECADLWPR	Carbamidomethyl(C)@2			0.00130006	1045.47	523.74	1045.47	523.74	2	6	1.1.1.2607.14	29.851	575.6	378.69	29.68	0.26	665.267			378.69	154.5	191.96	116.01
54	2	2	5.714	5.714	5.714	sp|P62830|RL23_MOUSE	60S ribosomal protein L23 OS=Mus musculus GN=Rpl23 PE=1 SV=1	0	no quant - weak signal	0	99	ECADLWPR	Carbamidomethyl(C)@2			0.00130006	1045.47	523.74	1045.47	523.74	2	6	1.1.1.2602.10	29.5903	575.6	273.85	29.68	0.26	729.691			273.85	154.57	165.26	116.07
55	2	2	5.622	5.622	5.622	sp|P62754|RS6_MOUSE	40S ribosomal protein S6 OS=Mus musculus GN=Rps6 PE=1 SV=1	1	auto	2	99	MKLNISFPATGCQK	Carbamidomethyl(C)@12		missed K-L@2	0.00431886	1593.8	532.276	1593.8	532.274	3	7	1.1.1.2669.6	33.0481	379.12	374.57	33.08	0.15	598.098	0.847585	50.9635	374.57	126.29	317.48	121.33
56	2	2	1.632	1.632	1.632	sp|P58252|EF2_MOUSE	Elongation factor 2 OS=Mus musculus GN=Eef2 PE=1 SV=2	0	no quant - weak signal	2	99	ETVSEESNVLCLSK	Carbamidomethyl(C)@11			0.00206861	1593.76	797.886	1593.76	797.885	2	9	1.1.1.2537.32	26.2971	345.38	332.81	26.31	0.21	1009.03			332.81	124.58	95.49	118
57	2	2	6.25	6.25	6.25	sp|P53702|CCHL_MOUSE	Cytochrome c-type heme lyase OS=Mus musculus GN=Hccs PE=1 SV=2	1	auto	2	99	KGCPVTAATSDLTSESK	Carbamidomethyl(C)@3		missed K-G@1	0.00657508	1750.85	584.623	1750.84	584.621	3	12	1.1.1.2596.9	29.2871	454.19	405.98	29.27	0.46	1022.08	0.967486	51.8878	405.98	150.4	392.78	142.7
57	2	2	6.25	6.25	6.25	sp|P53702|CCHL_MOUSE	Cytochrome c-type heme lyase OS=Mus musculus GN=Hccs PE=1 SV=2	0	auto - shared MS/MS	0	99	KGCPVTAATSDLTSESK	Label:13C(6)15N(2)(K)@1; Carbamidomethyl(C)@3; Label:13C(6)15N(2)(K)@17		missed K-G@1	-0.0153272	1766.85	589.959	1766.87	589.964	3	12	1.1.1.2593.13	29.1333	404.47	299.76	29.22	0.46	1635.64	0.808698	56.8884	370.67	136.79	299.76	129.78
57	2	2	6.25	6.25	6.25	sp|P53702|CCHL_MOUSE	Cytochrome c-type heme lyase OS=Mus musculus GN=Hccs PE=1 SV=2	0	no quant - weak signal	0	88.34	KGCPVTAATSDLTSESK	Carbamidomethyl(C)@3		missed K-G@1	0.00657508	1750.85	584.623	1750.84	584.621	3	7	1.1.1.2597.13	29.3421	454.19	342.87	29.27	0.46	1038.17			342.87	139.19	317.92	132.06
57	2	2	6.25	6.25	6.25	sp|P53702|CCHL_MOUSE	Cytochrome c-type heme lyase OS=Mus musculus GN=Hccs PE=1 SV=2	0	no quant - weak signal	0	65.24	KGCPVTAATSDLTSESK	Carbamidomethyl(C)@3		missed K-G@1	0.00657508	1750.85	584.623	1750.84	584.621	3	7	1.1.1.2591.14	29.0395	454.19	305.38	29.27	0.46	1151.27			305.38	134.39	225.23	127.51
58	2	2	2.639	2.639	2.639	sp|P27600|GNA12_MOUSE	Guanine nucleotide-binding protein subunit alpha-12 OS=Mus musculus GN=Gna12 PE=1 SV=3	0	no quant - weak signal	2	99	CLLPAEAGAR	Carbamidomethyl(C)@1			0.000917206	1056.54	529.277	1056.54	529.277	2	6	1.1.1.2559.13	27.3989	771.39	197.26	27.08	0.61	1334.5			197.26	172.53	156.74	139.16
58	2	2	2.639	2.639	2.639	sp|P27600|GNA12_MOUSE	Guanine nucleotide-binding protein subunit alpha-12 OS=Mus musculus GN=Gna12 PE=1 SV=3	0	no quant - weak signal	0	99	CLLPAEAGAR	Carbamidomethyl(C)@1			0.000917206	1056.54	529.277	1056.54	529.277	2	7	1.1.1.2547.12	26.7934	771.39	552.67	27.08	0.61	963.805			552.67	184.06	288.24	256.38
58	2	2	2.639	2.639	2.639	sp|P27600|GNA12_MOUSE	Guanine nucleotide-binding protein subunit alpha-12 OS=Mus musculus GN=Gna12 PE=1 SV=3	1	auto	0	99	CLLPAEAGAR	Carbamidomethyl(C)@1; Label:13C(6)15N(4)(R)@10			0.005543	1066.55	534.284	1066.55	534.281	2	6	1.1.1.2550.20	26.9444	501.86	393.34	27.03	0.36	825.29	0.527294	41.5698	745.96	169.68	393.34	136.86
58	2	2	2.639	2.639	2.639	sp|P27600|GNA12_MOUSE	Guanine nucleotide-binding protein subunit alpha-12 OS=Mus musculus GN=Gna12 PE=1 SV=3	1	auto	0	99	CLLPAEAGAR	Carbamidomethyl(C)@1			0.000917206	1056.54	529.277	1056.54	529.277	2	7	1.1.1.2551.16	26.992	771.39	758.66	27.08	0.61	2484.46	0.654852	36.0801	758.66	172.53	496.81	139.16
58	2	2	2.639	2.639	2.639	sp|P27600|GNA12_MOUSE	Guanine nucleotide-binding protein subunit alpha-12 OS=Mus musculus GN=Gna12 PE=1 SV=3	1	auto	0	99	CLLPAEAGAR	Carbamidomethyl(C)@1; Label:13C(6)15N(4)(R)@10			0.005543	1066.55	534.284	1066.55	534.281	2	7	1.1.1.2554.23	27.1512	501.86	464.58	27.03	0.36	761.609	0.64852	38.813	716.37	174.22	464.58	140.53
58	2	2	2.639	2.639	2.639	sp|P27600|GNA12_MOUSE	Guanine nucleotide-binding protein subunit alpha-12 OS=Mus musculus GN=Gna12 PE=1 SV=3	1	auto	0	99	CLLPAEAGAR	Carbamidomethyl(C)@1			0.000917206	1056.54	529.277	1056.54	529.277	2	7	1.1.1.2555.7	27.1941	771.39	623.85	27.08	0.61	2875.27	0.719324	41.5511	623.85	172.53	448.75	139.16
58	2	2	2.639	2.639	2.639	sp|P27600|GNA12_MOUSE	Guanine nucleotide-binding protein subunit alpha-12 OS=Mus musculus GN=Gna12 PE=1 SV=3	1	auto	0	27.78	CLLPAEAGAR	Carbamidomethyl(C)@1; Label:13C(6)15N(4)(R)@10			0.0280038	1066.57	534.295	1066.55	534.281	2	6	1.1.1.2546.8	26.7357	1496.62	826.9	26.62	0.15	754.305	1.8241	52.2438	453.32	188.23	826.9	262.18
59	2	2	4.506	4.506	4.506	sp|P20152|VIME_MOUSE	Vimentin OS=Mus musculus GN=Vim PE=1 SV=3	0	no quant - weak signal	2	99	QVQSLTCEVDALKGTNESLER	Gln->pyro-Glu@N-term; Carbamidomethyl(C)@7		missed K-G@13	-0.00623186	2359.13	1180.57	2359.13	1180.57	2	9	1.1.1.2625.39	30.8064	41.4685	41.4685			505.623			0	0	695.42	209.66
59	2	2	4.506	4.506	4.506	sp|P20152|VIME_MOUSE	Vimentin OS=Mus musculus GN=Vim PE=1 SV=3	0	no quant - weak signal	0	99	QVQSLTCEVDALKGTNESLER	Gln->pyro-Glu@N-term; Carbamidomethyl(C)@7		missed K-G@13	-5.47458e-05	2359.13	787.385	2359.13	787.385	3	8	1.1.1.2620.22	30.5404	1024.05	785.93	30.66	0.31	661.999			785.93	204.38	0	0
59	2	2	4.506	4.506	4.506	sp|P20152|VIME_MOUSE	Vimentin OS=Mus musculus GN=Vim PE=1 SV=3	0	no quant - weak signal	0	99	QVQSLTCEVDALKGTNESLER	Gln->pyro-Glu@N-term; Carbamidomethyl(C)@7		missed K-G@13	0.00963724	2359.14	1180.58	2359.13	1180.57	2	17	1.1.1.2621.27	30.5986	40.4777	40.4777			612.122			0	0	1023.7	207.14
59	2	2	4.506	4.506	4.506	sp|P20152|VIME_MOUSE	Vimentin OS=Mus musculus GN=Vim PE=1 SV=3	0	no quant - weak signal	0	99	QVQSLTCEVDALKGTNESLER	Gln->pyro-Glu@N-term; Carbamidomethyl(C)@7; Label:13C(6)15N(2)(K)@13; Label:13C(6)15N(4)(R)@21		missed K-G@13	-0.0136136	2377.14	1189.58	2377.16	1189.58	2	10	1.1.1.2629.25	31.012	1059.99	150.61	30.66	0.31	368.769			0	0	150.61	209.73
59	2	2	4.506	4.506	4.506	sp|P20152|VIME_MOUSE	Vimentin OS=Mus musculus GN=Vim PE=1 SV=3	1	auto	0	99	QVQSLTCEVDALKGTNESLER	Carbamidomethyl(C)@7		missed K-G@13	-0.00296444	2376.16	793.059	2376.16	793.06	3	15	1.1.1.2649.16	32.0347	2881.21	2209.41	32.15	0.41	1482.24	1.0224	22.5305	2209.41	350.77	2258.9	361.12
59	2	2	4.506	4.506	4.506	sp|P20152|VIME_MOUSE	Vimentin OS=Mus musculus GN=Vim PE=1 SV=3	1	auto	0	99	QVQSLTCEVDALKGTNESLER	Carbamidomethyl(C)@7; Label:13C(6)15N(2)(K)@13; Label:13C(6)15N(4)(R)@21		missed K-G@13	0.00107317	2394.18	799.068	2394.18	799.068	3	16	1.1.1.2650.30	32.085	3053.03	2666.07	32.15	0.36	2065.93	1.01045	17.5117	2638.51	323.65	2666.07	333.2
59	2	2	4.506	4.506	4.506	sp|P20152|VIME_MOUSE	Vimentin OS=Mus musculus GN=Vim PE=1 SV=3	1	auto	0	99	QVQSLTCEVDALKGTNESLER	Carbamidomethyl(C)@7		missed K-G@13	-0.00296444	2376.16	793.059	2376.16	793.06	3	17	1.1.1.2653.17	32.2413	2881.21	2531.83	32.15	0.41	1849.12	1.01606	18.5321	2531.83	329.59	2572.49	339.31
59	2	2	4.506	4.506	4.506	sp|P20152|VIME_MOUSE	Vimentin OS=Mus musculus GN=Vim PE=1 SV=3	1	auto	0	99	QVQSLTCEVDALKGTNESLER	Carbamidomethyl(C)@7; Label:13C(6)15N(2)(K)@13; Label:13C(6)15N(4)(R)@21		missed K-G@13	0.00107317	2394.18	799.068	2394.18	799.068	3	13	1.1.1.2654.22	32.2947	3053.03	2076.11	32.15	0.36	1609.4	1.00846	22.5449	2058.69	324.78	2076.11	334.37
59	2	2	4.506	4.506	4.506	sp|P20152|VIME_MOUSE	Vimentin OS=Mus musculus GN=Vim PE=1 SV=3	1	auto	0	99	QVQSLTCEVDALKGTNESLER	Carbamidomethyl(C)@7		missed K-G@13	-0.00296444	2376.16	793.059	2376.16	793.06	3	18	1.1.1.2657.9	32.4415	2881.21	999.24	32.15	0.41	1436.95	0.9737	49.492	999.24	339.82	972.96	349.85
59	2	2	4.506	4.506	4.506	sp|P20152|VIME_MOUSE	Vimentin OS=Mus musculus GN=Vim PE=1 SV=3	0	no quant - weak signal	0	99	QVQSLTCEVDALKGTNESLER	Carbamidomethyl(C)@7; Label:13C(6)15N(2)(K)@13; Label:13C(6)15N(4)(R)@21		missed K-G@13	0.00107317	2394.18	799.068	2394.18	799.068	3	10	1.1.1.2658.23	32.4982	3053.03	731.66	32.15	0.36	1049.86			862.19	327.96	731.66	337.64
60	2	2	3.342	3.342	3.342	sp|P15379|CD44_MOUSE	CD44 antigen OS=Mus musculus GN=Cd44 PE=1 SV=3	0	no quant - weak signal	2	99	SQEMVHLVNKEPSETPDQCMTADETR	Carbamidomethyl(C)@19		missed K-E@10	0.0128618	3031.34	758.843	3031.33	758.84	4	13	1.1.1.2663.12	32.7477	511.14	471.54	32.72	0.26	807.46			471.54	150.43	0	0
61	2	2	1.799	1.799	1.799	sp|P11983|TCPA_MOUSE	T-complex protein 1 subunit alpha OS=Mus musculus GN=Tcp1 PE=1 SV=3	0	no quant - weak signal	2	99	ICDDELILIK	Carbamidomethyl(C)@2			-0.00654061	1230.65	616.331	1230.65	616.334	2	10	1.1.1.2645.8	31.8132	185.84	83.76	31.84	0.36	2967.38			377.34	134.53	0	0
62	2	2	4.217	4.217	4.217	sp|P06151|LDHA_MOUSE	L-lactate dehydrogenase A chain OS=Mus musculus GN=Ldha PE=1 SV=3	1	auto	2	99	IVSSKDYCVTANSK	Label:13C(6)15N(2)(K)@5; Carbamidomethyl(C)@8; Label:13C(6)15N(2)(K)@14		missed K-D@5	-0.00495595	1586.79	529.937	1586.79	529.939	3	8	1.1.1.2593.9	29.1266	1125.09	808.33	29.27	0.36	1356.54	0.789809	34.5414	1023.45	225.1	808.33	215.29
62	2	2	4.217	4.217	4.217	sp|P06151|LDHA_MOUSE	L-lactate dehydrogenase A chain OS=Mus musculus GN=Ldha PE=1 SV=3	1	auto	0	99	IVSSKDYCVTANSK	Carbamidomethyl(C)@8		missed K-D@5	0.00119745	1570.77	524.596	1570.77	524.596	3	9	1.1.1.2594.11	29.1798	1229.91	1214.17	29.17	0.31	1161.28	0.782551	29.5432	1214.17	227.15	950.15	217.25
62	2	2	4.217	4.217	4.217	sp|P06151|LDHA_MOUSE	L-lactate dehydrogenase A chain OS=Mus musculus GN=Ldha PE=1 SV=3	0	no quant - weak signal	0	99	IVSSKDYCVTANSK	Carbamidomethyl(C)@8		missed K-D@5	0.00119745	1570.77	524.596	1570.77	524.596	3	7	1.1.1.2590.13	28.9766	1229.91	490.32	29.17	0.31	748.277			490.32	218.24	541.7	208.73
63	2	2	7.187	7.187	7.187	sp|O35682|MYADM_MOUSE	Myeloid-associated differentiation marker OS=Mus musculus GN=Myadm PE=1 SV=2	1	auto	2	99	PVTVTRTTITTTTSSSTTVGSAR			cleaved M-P@N-term; missed R-T@6	-0.00474973	2324.21	582.061	2324.22	582.062	4	10	1.1.1.2599.14	29.4391	1126.53	1008.92	29.53	0.36	1453.24	1.06265	29.8723	1008.92	219.94	1072.13	218.97
63	2	2	7.187	7.187	7.187	sp|O35682|MYADM_MOUSE	Myeloid-associated differentiation marker OS=Mus musculus GN=Myadm PE=1 SV=2	1	auto	0	99	PVTVTRTTITTTTSSSTTVGSAR	Label:13C(6)15N(4)(R)@6; Label:13C(6)15N(4)(R)@23		cleaved M-P@N-term; missed R-T@6	-0.000893741	2344.23	782.419	2344.23	782.419	3	16	1.1.1.2595.22	29.2576	2261.61	767.14	29.53	0.41	1324.58	0.67765	54.9168	1132.06	383.11	767.14	331.79
63	2	2	7.187	7.187	7.187	sp|O35682|MYADM_MOUSE	Myeloid-associated differentiation marker OS=Mus musculus GN=Myadm PE=1 SV=2	1	auto	0	99	PVTVTRTTITTTTSSSTTVGSAR			cleaved M-P@N-term; missed R-T@6	-0.00103021	2324.22	775.746	2324.22	775.747	3	20	1.1.1.2596.21	29.308	3015.39	1578.99	29.48	0.41	1476.24	0.71212	38.6416	1578.99	387.52	1124.43	335.61
63	2	2	7.187	7.187	7.187	sp|O35682|MYADM_MOUSE	Myeloid-associated differentiation marker OS=Mus musculus GN=Myadm PE=1 SV=2	1	auto	0	99	PVTVTRTTITTTTSSSTTVGSAR			cleaved M-P@N-term; missed R-T@6	-0.00474973	2324.21	582.061	2324.22	582.062	4	9	1.1.1.2598.23	29.3951	1126.53	892.44	29.53	0.36	1570.72	1.04861	33.7619	892.44	218.51	935.82	217.54
63	2	2	7.187	7.187	7.187	sp|O35682|MYADM_MOUSE	Myeloid-associated differentiation marker OS=Mus musculus GN=Myadm PE=1 SV=2	0	auto - MS already used	0	99	PVTVTRTTITTTTSSSTTVGSAR	Label:13C(6)15N(4)(R)@6; Label:13C(6)15N(4)(R)@23		cleaved M-P@N-term; missed R-T@6	-0.00595046	2344.23	587.064	2344.23	587.066	4	11	1.1.1.2599.15	29.4399	1116.57	1072.31	29.53	0.46	1400.82	1.05996	29.827	1011.65	219.94	1072.31	218.97
63	2	2	7.187	7.187	7.187	sp|O35682|MYADM_MOUSE	Myeloid-associated differentiation marker OS=Mus musculus GN=Myadm PE=1 SV=2	1	auto	0	99	PVTVTRTTITTTTSSSTTVGSAR	Label:13C(6)15N(4)(R)@6; Label:13C(6)15N(4)(R)@23		cleaved M-P@N-term; missed R-T@6	-0.000893741	2344.23	782.419	2344.23	782.419	3	17	1.1.1.2599.31	29.4633	2261.61	2002.54	29.53	0.41	1558.72	0.68414	19.8321	2927.09	359.84	2002.54	311.64
63	2	2	7.187	7.187	7.187	sp|O35682|MYADM_MOUSE	Myeloid-associated differentiation marker OS=Mus musculus GN=Myadm PE=1 SV=2	1	auto	0	99	PVTVTRTTITTTTSSSTTVGSAR			cleaved M-P@N-term; missed R-T@6	-0.00103021	2324.22	775.746	2324.22	775.747	3	21	1.1.1.2600.20	29.508	3015.39	2988.24	29.48	0.41	2048.84	0.73053	18.3822	2988.24	354.18	2183	306.73
63	2	2	7.187	7.187	7.187	sp|O35682|MYADM_MOUSE	Myeloid-associated differentiation marker OS=Mus musculus GN=Myadm PE=1 SV=2	1	auto	0	99	PVTVTRTTITTTTSSSTTVGSAR	Label:13C(6)15N(4)(R)@6; Label:13C(6)15N(4)(R)@23		cleaved M-P@N-term; missed R-T@6	-0.000893741	2344.23	782.419	2344.23	782.419	3	18	1.1.1.2603.30	29.6676	2261.61	1576.28	29.53	0.41	1271.96	0.939229	28.8136	1678.27	355.51	1576.28	307.88
63	2	2	7.187	7.187	7.187	sp|O35682|MYADM_MOUSE	Myeloid-associated differentiation marker OS=Mus musculus GN=Myadm PE=1 SV=2	0	auto - MS already used	0	99	PVTVTRTTITTTTSSSTTVGSAR	Label:13C(6)15N(4)(R)@6; Label:13C(6)15N(4)(R)@23		cleaved M-P@N-term; missed R-T@6	-0.00595046	2344.23	587.064	2344.23	587.066	4	8	1.1.1.2604.12	29.6989	1116.57	544.2	29.53	0.46	1049.96	0.722796	49.0396	752.91	216.92	544.2	215.96
63	2	2	7.187	7.187	7.187	sp|O35682|MYADM_MOUSE	Myeloid-associated differentiation marker OS=Mus musculus GN=Myadm PE=1 SV=2	1	auto	0	99	PVTVTRTTITTTTSSSTTVGSAR			cleaved M-P@N-term; missed R-T@6	-0.00103021	2324.22	775.746	2324.22	775.747	3	15	1.1.1.2604.26	29.7223	3015.39	1402.54	29.48	0.41	1351.82	0.927966	34.6121	1402.54	354.9	1301.51	307.36
63	2	2	7.187	7.187	7.187	sp|O35682|MYADM_MOUSE	Myeloid-associated differentiation marker OS=Mus musculus GN=Myadm PE=1 SV=2	1	auto	0	99	PVTVTRTTITTTTSSSTTVGSAR			cleaved M-P@N-term; missed R-T@6	-0.00103021	2324.22	775.746	2324.22	775.747	3	12	1.1.1.2607.36	29.8693	3015.39	1088.21	29.48	0.41	1235.05	0.778995	48.5903	1088.21	353.62	847.71	306.24
63	2	2	7.187	7.187	7.187	sp|O35682|MYADM_MOUSE	Myeloid-associated differentiation marker OS=Mus musculus GN=Myadm PE=1 SV=2	1	auto	0	99	PVTVTRTTITTTTSSSTTVGSAR			cleaved M-P@N-term; missed R-T@6	-0.00103021	2324.22	775.746	2324.22	775.747	3	14	1.1.1.2608.34	29.9248	3015.39	983.95	29.48	0.41	1049.27	0.838122	52.4132	983.95	358.65	824.67	310.6
63	2	2	7.187	7.187	7.187	sp|O35682|MYADM_MOUSE	Myeloid-associated differentiation marker OS=Mus musculus GN=Myadm PE=1 SV=2	0	auto - MS already used	0	99	PVTVTRTTITTTTSSSTTVGSAR	Label:13C(6)15N(4)(R)@6; Label:13C(6)15N(4)(R)@23		cleaved M-P@N-term; missed R-T@6	-0.000893741	2344.23	782.419	2344.23	782.419	3	15	1.1.1.2608.35	29.9264	2261.61	825.01	29.53	0.41	1139.82	0.840209	52.4548	981.91	358.65	825.01	310.6
63	2	2	7.187	7.187	7.187	sp|O35682|MYADM_MOUSE	Myeloid-associated differentiation marker OS=Mus musculus GN=Myadm PE=1 SV=2	1	auto	0	99	PVTVTRTTITTTTSSSTTVGSAR			cleaved M-P@N-term; missed R-T@6	-0.00474973	2324.21	582.061	2324.22	582.062	4	8	1.1.1.2604.11	29.6973	1126.53	755.72	29.53	0.36	1175.95	0.727598	48.6463	755.72	216.92	549.86	215.96
64	2	2	8.571	8.571	8.571	sp|O09044|SNP23_MOUSE	Synaptosomal-associated protein 23 OS=Mus musculus GN=Snap23 PE=1 SV=1	1	auto	2	99	TLTELNKCCGLCICPCNR	Carbamidomethyl(C)@8; Carbamidomethyl(C)@9; Carbamidomethyl(C)@12; Carbamidomethyl(C)@14; Carbamidomethyl(C)@16		missed K-C@7	0.00421649	2268	757.007	2267.99	757.005	3	9	1.1.1.2636.33	31.3617	1225.98	894.36	31.48	0.31	947.863	0.925343	33.9708	894.36	216.48	827.59	197.26
64	2	2	8.571	8.571	8.571	sp|O09044|SNP23_MOUSE	Synaptosomal-associated protein 23 OS=Mus musculus GN=Snap23 PE=1 SV=1	1	auto	0	99	TLTELNKCCGLCICPCNR	Label:13C(6)15N(2)(K)@7; Carbamidomethyl(C)@8; Carbamidomethyl(C)@9; Carbamidomethyl(C)@12; Carbamidomethyl(C)@14; Carbamidomethyl(C)@16; Label:13C(6)15N(4)(R)@18		missed K-C@7	0.00788865	2286.02	763.015	2286.02	763.013	3	11	1.1.1.2635.16	31.3184	1018.08	636.95	31.48	0.31	940.534	0.916752	47.5918	694.79	234.52	636.95	213.7
64	2	2	8.571	8.571	8.571	sp|O09044|SNP23_MOUSE	Synaptosomal-associated protein 23 OS=Mus musculus GN=Snap23 PE=1 SV=1	1	auto	0	99	TLTELNKCCGLCICPCNR	Label:13C(6)15N(2)(K)@7; Carbamidomethyl(C)@8; Carbamidomethyl(C)@9; Carbamidomethyl(C)@12; Carbamidomethyl(C)@14; Carbamidomethyl(C)@16; Label:13C(6)15N(4)(R)@18		missed K-C@7	0.00788865	2286.02	763.015	2286.02	763.013	3	15	1.1.1.2639.17	31.5209	1018.08	931.93	31.48	0.31	1134.43	0.812323	27.8831	1147.24	212.86	931.93	193.97
64	2	2	8.571	8.571	8.571	sp|O09044|SNP23_MOUSE	Synaptosomal-associated protein 23 OS=Mus musculus GN=Snap23 PE=1 SV=1	1	auto	0	99	TLTELNKCCGLCICPCNR	Carbamidomethyl(C)@8; Carbamidomethyl(C)@9; Carbamidomethyl(C)@12; Carbamidomethyl(C)@14; Carbamidomethyl(C)@16		missed K-C@7	0.00421649	2268	757.007	2267.99	757.005	3	7	1.1.1.2640.31	31.565	1225.98	1036.9	31.48	0.31	1177.35	0.773691	31.7068	1036.9	212.79	802.24	193.9
64	2	2	8.571	8.571	8.571	sp|O09044|SNP23_MOUSE	Synaptosomal-associated protein 23 OS=Mus musculus GN=Snap23 PE=1 SV=1	1	auto	0	99	TLTELNKCCGLCICPCNR	Label:13C(6)15N(2)(K)@7; Carbamidomethyl(C)@8; Carbamidomethyl(C)@9; Carbamidomethyl(C)@12; Carbamidomethyl(C)@14; Carbamidomethyl(C)@16; Label:13C(6)15N(4)(R)@18		missed K-C@7	0.00788865	2286.02	763.015	2286.02	763.013	3	8	1.1.1.2637.32	31.4217	1018.08	951.68	31.48	0.31	892.677	0.893882	28.6926	1064.66	213.92	951.68	194.93
64	2	2	8.571	8.571	8.571	sp|O09044|SNP23_MOUSE	Synaptosomal-associated protein 23 OS=Mus musculus GN=Snap23 PE=1 SV=1	0	auto - MS already used	0	98.34	TLTELNKCCGLCICPCNR	Carbamidomethyl(C)@8; Carbamidomethyl(C)@9; Carbamidomethyl(C)@12; Carbamidomethyl(C)@14; Carbamidomethyl(C)@16		missed K-C@7	0.00421649	2268	757.007	2267.99	757.005	3	9	1.1.1.2635.14	31.3126	1225.98	670.24	31.48	0.31	868.432	0.911509	49.4762	670.24	234.52	610.93	213.7
65	2	2	6.934	6.934	6.934	sp|O08807|PRDX4_MOUSE	Peroxiredoxin-4 OS=Mus musculus GN=Prdx4 PE=1 SV=1	0	no quant - weak signal	2	99	ENECHFYAGGQVYPGEASR	Carbamidomethyl(C)@4; Label:13C(6)15N(4)(R)@19			0.00797194	2179.93	727.652	2179.93	727.649	3	9	1.1.1.2618.24	30.4377	512.27	504.68	30.45	0.41	1004.44			0	0	504.68	147.63
65	2	2	6.934	6.934	6.934	sp|O08807|PRDX4_MOUSE	Peroxiredoxin-4 OS=Mus musculus GN=Prdx4 PE=1 SV=1	0	no quant - weak signal	0	96.77	ENECHFYAGGQVYPGEASR	Carbamidomethyl(C)@4; Label:13C(6)15N(4)(R)@19			0.00797194	2179.93	727.652	2179.93	727.649	3	9	1.1.1.2614.18	30.2289	512.27	261.07	30.45	0.41	1228.46			0	0	261.07	149.75
66	2	2	5.357	5.357	5.357	sp|O08709|PRDX6_MOUSE	Peroxiredoxin-6 OS=Mus musculus GN=Prdx6 PE=1 SV=3	0	no quant - weak signal	2	99	DFTPVCTTELGR	Carbamidomethyl(C)@6			0.000433832	1394.65	698.332	1394.65	698.332	2	7	1.1.1.2537.27	26.2888	2935.04	256.87	26.87	0.51	1312.83			256.87	363.16	212.43	343.48
66	2	2	5.357	5.357	5.357	sp|O08709|PRDX6_MOUSE	Peroxiredoxin-6 OS=Mus musculus GN=Prdx6 PE=1 SV=3	0	no quant - weak signal	0	99	DFTPVCTTELGR	Carbamidomethyl(C)@6; Label:13C(6)15N(4)(R)@12			-0.000440302	1404.66	703.336	1404.66	703.336	2	8	1.1.1.2538.23	26.3481	2625.6	428.17	26.87	0.51	1350.39			339.85	366.59	428.17	346.73
66	2	2	5.357	5.357	5.357	sp|O08709|PRDX6_MOUSE	Peroxiredoxin-6 OS=Mus musculus GN=Prdx6 PE=1 SV=3	0	no quant - weak signal	0	99	DFTPVCTTELGR	Carbamidomethyl(C)@6			0.000433832	1394.65	698.332	1394.65	698.332	2	11	1.1.1.2541.27	26.4951	2935.04	807.39	26.87	0.51	1608.52			807.39	359.15	659.39	339.69
66	2	2	5.357	5.357	5.357	sp|O08709|PRDX6_MOUSE	Peroxiredoxin-6 OS=Mus musculus GN=Prdx6 PE=1 SV=3	1	auto	0	99	DFTPVCTTELGR	Carbamidomethyl(C)@6; Label:13C(6)15N(4)(R)@12			-0.000440302	1404.66	703.336	1404.66	703.336	2	12	1.1.1.2542.21	26.5527	2625.6	1008.88	26.87	0.51	1886.13	0.827853	44.1741	1218.67	354.56	1008.88	335.35
66	2	2	5.357	5.357	5.357	sp|O08709|PRDX6_MOUSE	Peroxiredoxin-6 OS=Mus musculus GN=Prdx6 PE=1 SV=3	1	auto	0	99	DFTPVCTTELGR	Carbamidomethyl(C)@6; Label:13C(6)15N(4)(R)@12			-0.000440302	1404.66	703.336	1404.66	703.336	2	8	1.1.1.2544.32	26.6477	2625.6	1833.64	26.87	0.51	1274.43	0.913595	26.1266	2007.06	364.31	1833.64	344.57
66	2	2	5.357	5.357	5.357	sp|O08709|PRDX6_MOUSE	Peroxiredoxin-6 OS=Mus musculus GN=Prdx6 PE=1 SV=3	1	auto	0	99	DFTPVCTTELGR	Carbamidomethyl(C)@6			0.000433832	1394.65	698.332	1394.65	698.332	2	11	1.1.1.2545.26	26.7012	2935.04	2364.83	26.87	0.51	1890.91	0.894365	22.5971	2364.83	367.16	2115.02	347.26
66	2	2	5.357	5.357	5.357	sp|O08709|PRDX6_MOUSE	Peroxiredoxin-6 OS=Mus musculus GN=Prdx6 PE=1 SV=3	0	auto - MS already used	0	99	DFTPVCTTELGR	Carbamidomethyl(C)@6			0.000433832	1394.65	698.332	1394.65	698.332	2	12	1.1.1.2545.27	26.7029	2935.04	2376.88	26.87	0.51	1866.28	0.892027	22.5136	2376.88	367.16	2120.24	347.26
66	2	2	5.357	5.357	5.357	sp|O08709|PRDX6_MOUSE	Peroxiredoxin-6 OS=Mus musculus GN=Prdx6 PE=1 SV=3	1	auto	0	99	DFTPVCTTELGR	Carbamidomethyl(C)@6; Label:13C(6)15N(4)(R)@12			-0.000440302	1404.66	703.336	1404.66	703.336	2	12	1.1.1.2546.22	26.7607	2625.6	2286.54	26.87	0.51	2078.21	0.845811	20.3742	2703.37	367.16	2286.54	347.26
66	2	2	5.357	5.357	5.357	sp|O08709|PRDX6_MOUSE	Peroxiredoxin-6 OS=Mus musculus GN=Prdx6 PE=1 SV=3	1	auto	0	99	DFTPVCTTELGR	Carbamidomethyl(C)@6			0.000433832	1394.65	698.332	1394.65	698.332	2	7	1.1.1.2548.33	26.8527	2935.04	2931.22	26.87	0.51	1476.38	0.864336	16.6791	2931.22	329.81	2533.56	311.94
66	2	2	5.357	5.357	5.357	sp|O08709|PRDX6_MOUSE	Peroxiredoxin-6 OS=Mus musculus GN=Prdx6 PE=1 SV=3	0	auto - MS already used	0	99	DFTPVCTTELGR	Carbamidomethyl(C)@6; Label:13C(6)15N(4)(R)@12			-0.000440302	1404.66	703.336	1404.66	703.336	2	11	1.1.1.2548.34	26.8544	2625.6	2541.16	26.87	0.51	1327.67	0.866834	16.6511	2931.54	329.81	2541.16	311.94
66	2	2	5.357	5.357	5.357	sp|O08709|PRDX6_MOUSE	Peroxiredoxin-6 OS=Mus musculus GN=Prdx6 PE=1 SV=3	1	auto	0	99	DFTPVCTTELGR	Carbamidomethyl(C)@6			0.000433832	1394.65	698.332	1394.65	698.332	2	10	1.1.1.2549.32	26.9032	2935.04	2844.71	26.87	0.51	2201.44	0.87617	17.0738	2844.71	330.07	2492.45	312.19
66	2	2	5.357	5.357	5.357	sp|O08709|PRDX6_MOUSE	Peroxiredoxin-6 OS=Mus musculus GN=Prdx6 PE=1 SV=3	1	auto	0	99	DFTPVCTTELGR	Carbamidomethyl(C)@6; Label:13C(6)15N(4)(R)@12			-0.000440302	1404.66	703.336	1404.66	703.336	2	11	1.1.1.2550.45	26.9652	2625.6	2304.42	26.87	0.51	2275.04	0.860523	18.3653	2677.93	330.97	2304.42	313.04
66	2	2	5.357	5.357	5.357	sp|O08709|PRDX6_MOUSE	Peroxiredoxin-6 OS=Mus musculus GN=Prdx6 PE=1 SV=3	1	auto	0	99	DFTPVCTTELGR	Carbamidomethyl(C)@6; Label:13C(6)15N(4)(R)@12			-0.000440302	1404.66	703.336	1404.66	703.336	2	11	1.1.1.2552.27	27.059	2625.6	1875.63	26.87	0.51	1857.38	0.841951	22.9208	2227.72	339.51	1875.63	321.11
66	2	2	5.357	5.357	5.357	sp|O08709|PRDX6_MOUSE	Peroxiredoxin-6 OS=Mus musculus GN=Prdx6 PE=1 SV=3	1	auto	0	99	DFTPVCTTELGR	Carbamidomethyl(C)@6			0.000433832	1394.65	698.332	1394.65	698.332	2	9	1.1.1.2553.25	27.1017	2935.04	1888.07	26.87	0.51	1639.55	0.875301	26.7238	1888.07	342.71	1652.63	324.14
66	2	2	5.357	5.357	5.357	sp|O08709|PRDX6_MOUSE	Peroxiredoxin-6 OS=Mus musculus GN=Prdx6 PE=1 SV=3	1	auto	0	99	DFTPVCTTELGR	Carbamidomethyl(C)@6; Label:13C(6)15N(4)(R)@12			-0.000440302	1404.66	703.336	1404.66	703.336	2	10	1.1.1.2554.44	27.1687	2625.6	1231.35	26.87	0.51	1668.34	0.963159	37.2562	1278.45	339.84	1231.35	321.43
66	2	2	5.357	5.357	5.357	sp|O08709|PRDX6_MOUSE	Peroxiredoxin-6 OS=Mus musculus GN=Prdx6 PE=1 SV=3	0	no quant - weak signal	0	99	DFTPVCTTELGR	Carbamidomethyl(C)@6			0.000433832	1394.65	698.332	1394.65	698.332	2	9	1.1.1.2557.36	27.3215	2935.04	474.84	26.87	0.51	1075.5			474.84	332.65	479.13	314.63
66	2	2	5.357	5.357	5.357	sp|O08709|PRDX6_MOUSE	Peroxiredoxin-6 OS=Mus musculus GN=Prdx6 PE=1 SV=3	0	no quant - weak signal	0	99	DFTPVCTTELGR	Carbamidomethyl(C)@6; Label:13C(6)15N(4)(R)@12			-0.000440302	1404.66	703.336	1404.66	703.336	2	8	1.1.1.2559.37	27.4239	2625.6	243.16	26.87	0.51	1058.38			264.64	336.53	243.16	318.3
67	2	2	2.622	2.622	2.622	sp|O08553|DPYL2_MOUSE	Dihydropyrimidinase-related protein 2 OS=Mus musculus GN=Dpysl2 PE=1 SV=2	0	no quant - weak signal	2	99	GLYDGPVCEVSVTPK	Carbamidomethyl(C)@8			-0.00163584	1619.78	810.9	1619.79	810.901	2	9	1.1.1.2565.45	27.7352	486.81	422.69	27.7	0.36	751.906			422.69	138.47	0	0
68	2	2	1.225	1.225	1.225	sp|A2CI98|DYTN_MOUSE	Dystrotelin OS=Mus musculus GN=Dytn PE=2 SV=1	0	no quant - weak signal	2	99	TGSGILKR			missed K-R@7	-0.0142106	830.483	416.249	830.497	416.256	2	4	1.1.1.2878.2	41.0125	238.83	226.2	40.99	0.37	815.716			226.2	104.38	0	0
69	2	2	0.4438	0.4438	0.4438	RRRRRsp|Q8CIR4|TRPM6_MOUSE	REVERSED Transient receptor potential cation channel subfamily M member 6 OS=Mus musculus GN=Trpm6 PE=2 SV=1	0	no quant - weak signal	2	99	YFVGEIWSK				0.0022603	1127.57	564.791	1127.57	564.79	2	6	1.1.1.2566.14	27.7697	366.29	337.54	27.74	0.36	808.876			337.54	120.93	0	0
70	1.18	2	8.108	8.108	8.108	sp|P14115|RL27A_MOUSE	60S ribosomal protein L27a OS=Mus musculus GN=Rpl27a PE=1 SV=5	1	auto	1.18046	99	IKGVGGACVLVA	Carbamidomethyl(C)@8		missed K-G@2	0.000173115	1142.65	572.331	1142.65	572.331	2	6	1.1.1.2606.23	29.8068	2932.31	2866.58	29.79	0.31	2003.73	0.762037	18.7233	2866.58	343.98	2184.44	313.96
70	1.18	2	8.108	8.108	8.108	sp|P14115|RL27A_MOUSE	60S ribosomal protein L27a OS=Mus musculus GN=Rpl27a PE=1 SV=5	1	auto	0	98.34	IKGVGGACVLVA	Label:13C(6)15N(2)(K)@2; Carbamidomethyl(C)@8		missed K-G@2	-0.000371368	1150.66	576.338	1150.66	576.338	2	5	1.1.1.2605.16	29.7494	2442.84	2391.9	29.74	0.36	1644.85	0.858244	18.2113	2786.97	347.68	2391.9	317.34
70	1.18	2	8.108	8.108	8.108	sp|P14115|RL27A_MOUSE	60S ribosomal protein L27a OS=Mus musculus GN=Rpl27a PE=1 SV=5	1	auto	0	93.79	IKGVGGACVLVA	Label:13C(6)15N(2)(K)@2; Carbamidomethyl(C)@8		missed K-G@2	-0.000371368	1150.66	576.338	1150.66	576.338	2	5	1.1.1.2609.15	29.9548	2442.84	1207.29	29.74	0.36	1624.61	0.766743	34.8201	1574.57	352.65	1207.29	321.88
70	1.18	2	8.108	8.108	8.108	sp|P14115|RL27A_MOUSE	60S ribosomal protein L27a OS=Mus musculus GN=Rpl27a PE=1 SV=5	1	auto	0	65.24	IKGVGGACVLVA	Carbamidomethyl(C)@8		missed K-G@2	0.000173115	1142.65	572.331	1142.65	572.331	2	5	1.1.1.2602.19	29.5978	2932.31	1281.53	29.79	0.31	1619.81	0.977066	37.2523	1281.53	348.86	1252.14	318.42
71	0.9	1.92	1.927	1.927	1.927	sp|P11087|CO1A1_MOUSE	Collagen alpha-1(I) chain OS=Mus musculus GN=Col1a1 PE=1 SV=4	0	no quant - no residues to label	0.90309	99	LPIIDVAPLDIGAPDQEFGLDIGPACFV	Carbamidomethyl(C)@26			0.00228621	2951.5	984.841	2951.5	984.84	3	8	1.1.1.2816.6	38.6554	33.3993	33.3993			376.834
72	0.57	1.55	0.4444	0.4444	0.4444	sp|G5E870|TRIPC_MOUSE	E3 ubiquitin-protein ligase TRIP12 OS=Mus musculus GN=Trip12 PE=1 SV=1	0	no quant - weak signal	0.573489	98.81	TAKPAHIAK	Label:13C(6)15N(2)(K)@3; Label:13C(6)15N(2)(K)@9			-0.00565464	951.578	476.796	951.584	476.799	2	4	1.1.1.2943.7	42.9083	1532.32	1080.52	42.79	0.25	3352.48			0	0	1080.52	265.4
72	0.57	1.55	0.4444	0.4444	0.4444	sp|G5E870|TRIPC_MOUSE	E3 ubiquitin-protein ligase TRIP12 OS=Mus musculus GN=Trip12 PE=1 SV=1	0	no quant - weak signal	0	96.77	TAKPAHIAK	Label:13C(6)15N(2)(K)@3; Label:13C(6)15N(2)(K)@9			-0.00565464	951.578	476.796	951.584	476.799	2	4	1.1.1.2939.4	42.7172	1532.32	978.16	42.79	0.25	6426.36			0	0	978.16	342.22
73	0.36	1.27	4.545	4.545	4.545	sp|P62717|RL18A_MOUSE	60S ribosomal protein L18a OS=Mus musculus GN=Rpl18a PE=1 SV=1	0	no quant - weak signal	0.356547	97.68	CHTPPLYR	Carbamidomethyl(C)@1			-0.00282089	1042.5	522.257	1042.5	522.258	2	6	1.1.1.2633.9	31.187	639.09	545.18	31.23	0.21	775.644			545.18	156.03	126.91	111.72
74	0.21	1	4.046	4.046	4.046	sp|Q7TQJ1|MALD1_MOUSE	MARVEL domain-containing protein 1 OS=Mus musculus GN=Marveld1 PE=2 SV=1	1	auto	0.207608	95.51	HSYCNLK	Carbamidomethyl(C)@4			-0.00399375	920.413	461.214	920.417	461.216	2	5	1.1.1.2611.5	30.0494	292.4	258.86	30.09	0.21	598.249	1.34911	56.2762	258.86	112.87	349.23	124.25
75	0.1	0.14	5.322	5.322	0	sp|P68369|TBA1A_MOUSE; sp|P68368|TBA4A_MOUSE; sp|P05214|TBA3_MOUSE; sp|P05213|TBA1B_MOUSE	Tubulin alpha-1A chain OS=Mus musculus GN=Tuba1a PE=1 SV=1; Tubulin alpha-4A chain OS=Mus musculus GN=Tuba4a PE=1 SV=1; Tubulin alpha-3 chain OS=Mus musculus GN=Tuba3a PE=1 SV=1; Tubulin alpha-1B chain OS=Mus musculus GN=Tuba1b PE=1 SV=2	0	no quant - weak signal	0.101275	91.45	AYHEQLSVAEITNACFEPANQMVK	Carbamidomethyl(C)@15			0.0176248	2749.3	917.441	2749.28	917.435	3	7	1.1.1.2674.13	33.315	64.2609	64.2609			858.786			0	0	0	0
76	0.06	0.09	5.442	5.442	0	sp|F7BWT7|TSN15_MOUSE	Tetraspanin-15 OS=Mus musculus GN=Tspan15 PE=1 SV=2	0	no quant - weak signal	0.0520764	81.56	SRTDTAGTGCCLCYPD	Carbamidomethyl(C)@10; Carbamidomethyl(C)@11; Carbamidomethyl(C)@13		missed R-T@2	-0.00954741	1832.7	917.359	1832.71	917.364	2	11	1.1.1.2444.37	21.8092	320.01	320.01	21.81	0.1	954.657			320.01	143.18	119.85	107.77
76	0.06	0.09	5.442	5.442	0	sp|F7BWT7|TSN15_MOUSE	Tetraspanin-15 OS=Mus musculus GN=Tspan15 PE=1 SV=2	0	no quant - no residues to label	0.0105502	42.49	TDTAGTGCCLCYPD	Carbamidomethyl(C)@8; Carbamidomethyl(C)@9; Carbamidomethyl(C)@11			-0.000431393	1589.58	795.797	1589.58	795.797	2	7	1.1.1.2345.50	16.7603	5396.58	3677.95	16.67	0.15	2055.11
76	0.06	0.09	5.442	5.442	0	sp|F7BWT7|TSN15_MOUSE	Tetraspanin-15 OS=Mus musculus GN=Tspan15 PE=1 SV=2	0	no quant - weak signal	0	81.56	SRTDTAGTGCCLCYPD	Carbamidomethyl(C)@10; Carbamidomethyl(C)@11; Carbamidomethyl(C)@13		missed R-T@2	-0.00295561	1832.71	917.362	1832.71	917.364	2	10	1.1.1.2419.41	20.5376	460.38	317.07	20.6	0.25	897.437			317.07	144.9	0	0
76	0.06	0.09	5.442	5.442	0	sp|F7BWT7|TSN15_MOUSE	Tetraspanin-15 OS=Mus musculus GN=Tspan15 PE=1 SV=2	0	no quant - weak signal	0	81.56	SRTDTAGTGCCLCYPD	Carbamidomethyl(C)@10; Carbamidomethyl(C)@11; Carbamidomethyl(C)@13		missed R-T@2	-0.00295561	1832.71	917.362	1832.71	917.364	2	11	1.1.1.2423.33	20.7395	460.38	259.28	20.6	0.25	840.135			259.28	148.25	0	0
76	0.06	0.09	5.442	5.442	0	sp|F7BWT7|TSN15_MOUSE	Tetraspanin-15 OS=Mus musculus GN=Tspan15 PE=1 SV=2	0	no quant - weak signal	0	81.56	SRTDTAGTGCCLCYPD	Carbamidomethyl(C)@10; Carbamidomethyl(C)@11; Carbamidomethyl(C)@13		missed R-T@2	0.000706497	1832.71	917.364	1832.71	917.364	2	10	1.1.1.2429.43	21.0463	395.64	357.47	20.95	0.31	924.674			357.47	150.97	0	0
76	0.06	0.09	5.442	5.442	0	sp|F7BWT7|TSN15_MOUSE	Tetraspanin-15 OS=Mus musculus GN=Tspan15 PE=1 SV=2	0	no quant - weak signal	0	81.56	SRTDTAGTGCCLCYPD	Carbamidomethyl(C)@10; Carbamidomethyl(C)@11; Carbamidomethyl(C)@13		missed R-T@2	-0.00332182	1832.71	917.362	1832.71	917.364	2	10	1.1.1.2438.48	21.5039	361.45	292.15	21.56	0.15	926.973			292.15	154.02	157.31	108.92
76	0.06	0.09	5.442	5.442	0	sp|F7BWT7|TSN15_MOUSE	Tetraspanin-15 OS=Mus musculus GN=Tspan15 PE=1 SV=2	0	no quant - weak signal	0	81.56	SRTDTAGTGCCLCYPD	Label:13C(6)15N(4)(R)@2; Carbamidomethyl(C)@10; Carbamidomethyl(C)@11; Carbamidomethyl(C)@13		missed R-T@2	0.0040343	1842.73	922.37	1842.72	922.368	2	10	1.1.1.2439.41	21.5549	241.63	135.78	21.4	0.66	868.985			355.28	153.6	135.78	108.62
76	0.06	0.09	5.442	5.442	0	sp|F7BWT7|TSN15_MOUSE	Tetraspanin-15 OS=Mus musculus GN=Tspan15 PE=1 SV=2	0	no quant - weak signal	0	35.88	SRTDTAGTGCCLCYPD	Label:13C(6)15N(4)(R)@2; Carbamidomethyl(C)@10; Carbamidomethyl(C)@11; Carbamidomethyl(C)@13		missed R-T@2	0.0040343	1842.73	922.37	1842.72	922.368	2	7	1.1.1.2435.47	21.3514	241.63	234.77	21.4	0.66	872.319			0	0	234.77	108.24
76	0.06	0.09	5.442	5.442	0	sp|F7BWT7|TSN15_MOUSE	Tetraspanin-15 OS=Mus musculus GN=Tspan15 PE=1 SV=2	0	no quant - no residues to label	0	19.61	TDTAGTGCCLCYPD	Carbamidomethyl(C)@8; Carbamidomethyl(C)@9; Carbamidomethyl(C)@11			-0.000431393	1589.58	795.797	1589.58	795.797	2	6	1.1.1.2341.51	16.5563	5396.58	1945.83	16.67	0.15	1192.77

## Sheet: only w carb mod
N	%Cov(95)	Accessions	Names	Used	Annotation	Contrib	Conf	Sequence	Modifications	ProteinModifications	Cleavages	dMass	Obs MW	Obs m/z	Theor MW	Theor m/z	Theor z	Sc	Spectrum	Acq Time	Intensity (Peptide)	PrecursorIntensityAcquisition	Apex Time (Peptide)	Elution Peak Width (Peptide)	MS2Counts	H:L	%Err H:L	Area L	Err L	Area H	Err H
2	79.31	cont|000085; cont|000078; cont|000044; cont|000024; cont|000018; cont|000011; cont|000004	gi|229725|pdb|1BPT| Bovine Pancreatic Trypsin Inhibitor (BPTI) Mutant (Tyr 23 Replaced By Ala) (Y23A) [Bos taurus (contaminant)]; gi|28373262|pdb|1CO7|I Chain I, R117h Mutant Rat Anionic Trypsin Complexed With Bovine Pancreatic Trypsin Inhibitor (Bpti) [Bos taurus (contaminant)]; gi|4139559|pdb|3TGI|I Chain I, Wild-Type Rat Anionic Trypsin Complexed With Bovine Pancreatic Trypsin Inhibitor (Bpti)…	1	auto	2	99	AGLCQTFVYGGCR	Carbamidomethyl(C)@4; Carbamidomethyl(C)@12			-0.000321634	1487.66	744.84	1487.66	744.84	2	11	1.1.1.2593.27	29.1566	2914.35	1990.98	28.91	0.46	1894.83	0.01		1990.98	346.5	0	0
2	79.31	cont|000085; cont|000078; cont|000044; cont|000024; cont|000018; cont|000011; cont|000004	gi|229725|pdb|1BPT| Bovine Pancreatic Trypsin Inhibitor (BPTI) Mutant (Tyr 23 Replaced By Ala) (Y23A) [Bos taurus (contaminant)]; gi|28373262|pdb|1CO7|I Chain I, R117h Mutant Rat Anionic Trypsin Complexed With Bovine Pancreatic Trypsin Inhibitor (Bpti) [Bos taurus (contaminant)]; gi|4139559|pdb|3TGI|I Chain I, Wild-Type Rat Anionic Trypsin Complexed With Bovine Pancreatic Trypsin Inhibitor (Bpti)…	0	auto - MS already used	2	99	NNFKSAEDCMRTCGGA	Carbamidomethyl(C)@9; Carbamidomethyl(C)@13		missed K-S@4; missed R-T@11	-0.00369345	1816.73	606.582	1816.73	606.584	3	14	1.1.1.2607.29	29.8634	3217.1	2685.36	29.78	0.31	2669.61	0.01		2685.36	365.25	0	0
2	79.31	cont|000085; cont|000078; cont|000044; cont|000024; cont|000018; cont|000011; cont|000004	gi|229725|pdb|1BPT| Bovine Pancreatic Trypsin Inhibitor (BPTI) Mutant (Tyr 23 Replaced By Ala) (Y23A) [Bos taurus (contaminant)]; gi|28373262|pdb|1CO7|I Chain I, R117h Mutant Rat Anionic Trypsin Complexed With Bovine Pancreatic Trypsin Inhibitor (Bpti) [Bos taurus (contaminant)]; gi|4139559|pdb|3TGI|I Chain I, Wild-Type Rat Anionic Trypsin Complexed With Bovine Pancreatic Trypsin Inhibitor (Bpti)…	1	auto	0	99	AGLCQTFVYGGCR	Carbamidomethyl(C)@4; Carbamidomethyl(C)@12			-0.000321634	1487.66	744.84	1487.66	744.84	2	16	1.1.1.2587.22	28.8503	2914.35	2716.19	28.91	0.46	2069.41	0.01		2716.19	332.54	0	0
2	79.31	cont|000085; cont|000078; cont|000044; cont|000024; cont|000018; cont|000011; cont|000004	gi|229725|pdb|1BPT| Bovine Pancreatic Trypsin Inhibitor (BPTI) Mutant (Tyr 23 Replaced By Ala) (Y23A) [Bos taurus (contaminant)]; gi|28373262|pdb|1CO7|I Chain I, R117h Mutant Rat Anionic Trypsin Complexed With Bovine Pancreatic Trypsin Inhibitor (Bpti) [Bos taurus (contaminant)]; gi|4139559|pdb|3TGI|I Chain I, Wild-Type Rat Anionic Trypsin Complexed With Bovine Pancreatic Trypsin Inhibitor (Bpti)…	1	auto	0	99	AGLCQTFVYGGCR	Carbamidomethyl(C)@4; Carbamidomethyl(C)@12			-0.000321634	1487.66	744.84	1487.66	744.84	2	15	1.1.1.2591.20	29.0495	2914.35	2706.36	28.91	0.46	1967.48	0.01		2706.36	340.43	0	0
2	79.31	cont|000085; cont|000078; cont|000044; cont|000024; cont|000018; cont|000011; cont|000004	gi|229725|pdb|1BPT| Bovine Pancreatic Trypsin Inhibitor (BPTI) Mutant (Tyr 23 Replaced By Ala) (Y23A) [Bos taurus (contaminant)]; gi|28373262|pdb|1CO7|I Chain I, R117h Mutant Rat Anionic Trypsin Complexed With Bovine Pancreatic Trypsin Inhibitor (Bpti) [Bos taurus (contaminant)]; gi|4139559|pdb|3TGI|I Chain I, Wild-Type Rat Anionic Trypsin Complexed With Bovine Pancreatic Trypsin Inhibitor (Bpti)…	0	auto - discordant peptide type	0	99	NNFKSAEDCMRTCGGA	Carbamidomethyl(C)@9; Oxidation(M)@10; Carbamidomethyl(C)@13		missed K-S@4; missed R-T@11	-0.00236692	1832.72	611.914	1832.72	611.915	3	16	1.1.1.2586.19	28.7807	3058.22	2952.75	28.81	0.51	2381.08	0.01		2952.75	338.8	0	0
2	79.31	cont|000085; cont|000078; cont|000044; cont|000024; cont|000018; cont|000011; cont|000004	gi|229725|pdb|1BPT| Bovine Pancreatic Trypsin Inhibitor (BPTI) Mutant (Tyr 23 Replaced By Ala) (Y23A) [Bos taurus (contaminant)]; gi|28373262|pdb|1CO7|I Chain I, R117h Mutant Rat Anionic Trypsin Complexed With Bovine Pancreatic Trypsin Inhibitor (Bpti) [Bos taurus (contaminant)]; gi|4139559|pdb|3TGI|I Chain I, Wild-Type Rat Anionic Trypsin Complexed With Bovine Pancreatic Trypsin Inhibitor (Bpti)…	0	auto - discordant peptide type	0	99	NNFKSAEDCMRTCGGA	Carbamidomethyl(C)@9; Oxidation(M)@10; Carbamidomethyl(C)@13		missed K-S@4; missed R-T@11	-0.00236692	1832.72	611.914	1832.72	611.915	3	13	1.1.1.2588.16	28.8812	3058.22	2947.21	28.81	0.51	1768.87	0.01		2947.21	344.02	0	0
2	79.31	cont|000085; cont|000078; cont|000044; cont|000024; cont|000018; cont|000011; cont|000004	gi|229725|pdb|1BPT| Bovine Pancreatic Trypsin Inhibitor (BPTI) Mutant (Tyr 23 Replaced By Ala) (Y23A) [Bos taurus (contaminant)]; gi|28373262|pdb|1CO7|I Chain I, R117h Mutant Rat Anionic Trypsin Complexed With Bovine Pancreatic Trypsin Inhibitor (Bpti) [Bos taurus (contaminant)]; gi|4139559|pdb|3TGI|I Chain I, Wild-Type Rat Anionic Trypsin Complexed With Bovine Pancreatic Trypsin Inhibitor (Bpti)…	0	auto - discordant peptide type	0	99	NNFKSAEDCMRTCGGA	Carbamidomethyl(C)@9; Oxidation(M)@10; Carbamidomethyl(C)@13		missed K-S@4; missed R-T@11	-0.00236692	1832.72	611.914	1832.72	611.915	3	16	1.1.1.2590.20	28.9833	3058.22	2503.2	28.81	0.51	2304.12	0.01		2503.2	344.13	0	0
2	79.31	cont|000085; cont|000078; cont|000044; cont|000024; cont|000018; cont|000011; cont|000004	gi|229725|pdb|1BPT| Bovine Pancreatic Trypsin Inhibitor (BPTI) Mutant (Tyr 23 Replaced By Ala) (Y23A) [Bos taurus (contaminant)]; gi|28373262|pdb|1CO7|I Chain I, R117h Mutant Rat Anionic Trypsin Complexed With Bovine Pancreatic Trypsin Inhibitor (Bpti) [Bos taurus (contaminant)]; gi|4139559|pdb|3TGI|I Chain I, Wild-Type Rat Anionic Trypsin Complexed With Bovine Pancreatic Trypsin Inhibitor (Bpti)…	1	auto	0	99	NNFKSAEDCMRTCGGA	Carbamidomethyl(C)@9; Carbamidomethyl(C)@13		missed K-S@4; missed R-T@11	-0.00369345	1816.73	606.582	1816.73	606.584	3	12	1.1.1.2607.28	29.8626	3217.1	2688.71	29.78	0.31	1824.11	0.01		2688.71	365.25	0	0
2	79.31	cont|000085; cont|000078; cont|000044; cont|000024; cont|000018; cont|000011; cont|000004	gi|229725|pdb|1BPT| Bovine Pancreatic Trypsin Inhibitor (BPTI) Mutant (Tyr 23 Replaced By Ala) (Y23A) [Bos taurus (contaminant)]; gi|28373262|pdb|1CO7|I Chain I, R117h Mutant Rat Anionic Trypsin Complexed With Bovine Pancreatic Trypsin Inhibitor (Bpti) [Bos taurus (contaminant)]; gi|4139559|pdb|3TGI|I Chain I, Wild-Type Rat Anionic Trypsin Complexed With Bovine Pancreatic Trypsin Inhibitor (Bpti)…	0	auto - discordant peptide type	0	99	RPDFCLEPPYTGP	Carbamidomethyl(C)@5; Amidated@C-term		cleaved P-C@C-term	-0.0013777	1546.72	774.369	1546.72	774.369	2	11	1.1.1.2619.21	30.4809	1389.89	1293.97	30.55	0.46	1338.96	0.01		1293.97	244.33	0	0
2	79.31	cont|000085; cont|000078; cont|000044; cont|000024; cont|000018; cont|000011; cont|000004	gi|229725|pdb|1BPT| Bovine Pancreatic Trypsin Inhibitor (BPTI) Mutant (Tyr 23 Replaced By Ala) (Y23A) [Bos taurus (contaminant)]; gi|28373262|pdb|1CO7|I Chain I, R117h Mutant Rat Anionic Trypsin Complexed With Bovine Pancreatic Trypsin Inhibitor (Bpti) [Bos taurus (contaminant)]; gi|4139559|pdb|3TGI|I Chain I, Wild-Type Rat Anionic Trypsin Complexed With Bovine Pancreatic Trypsin Inhibitor (Bpti)…	1	auto	0	99	RPDFCLEPPYTGPCK	Carbamidomethyl(C)@5; Carbamidomethyl(C)@14			-0.000886041	1835.83	612.952	1835.83	612.952	3	13	1.1.1.2665.16	32.8396	1191.35	1112.94	32.87	0.31	2828.37	0.01		1112.94	210.86	0	0
7	11.66	cont|000144; cont|000143; cont|000142; cont|000141; cont|000040; cont|000032; cont|000023	pdb|1AN1_E| E Chain E, Leech-Derived Tryptase InhibitorTRYPSIN COMPLEX [Sus scrofa (contaminant)]; pdb|1FNI_A| A Chain A, Crystal Structure Of Porcine Beta Trypsin With 0.01% Polydocanol [Sus scrofa (contaminant)]; pdb|1EPT_B| B Chain B, Porcine E-Trypsin (E.C.3.4.21.4) [Sus scrofa (contaminant)]; spt|P00761| Trypsin precursor (EC 3.4.21.4) [Sus scrofa (contaminant)]; gi|2914482|pdb|1TFX|A Chain …	0	auto - discordant peptide type	0	99	SCAAAGTECLISGWGNTK	Carbamidomethyl(C)@2; Carbamidomethyl(C)@9; Dimethyl(K)@18	Dimethyl(K)@125		0.00177356	1909.87	637.63	1909.87	637.629	3	20	1.1.1.2594.35	29.1998	11241.5	8562.3	29.32	0.31	6569.25	0.01		8562.3	687.54	0	0
7	11.66	cont|000144; cont|000143; cont|000142; cont|000141; cont|000040; cont|000032; cont|000023	pdb|1AN1_E| E Chain E, Leech-Derived Tryptase InhibitorTRYPSIN COMPLEX [Sus scrofa (contaminant)]; pdb|1FNI_A| A Chain A, Crystal Structure Of Porcine Beta Trypsin With 0.01% Polydocanol [Sus scrofa (contaminant)]; pdb|1EPT_B| B Chain B, Porcine E-Trypsin (E.C.3.4.21.4) [Sus scrofa (contaminant)]; spt|P00761| Trypsin precursor (EC 3.4.21.4) [Sus scrofa (contaminant)]; gi|2914482|pdb|1TFX|A Chain …	0	auto - discordant peptide type	0	99	SCAAAGTECLISGWGNTK	Carbamidomethyl(C)@2; Carbamidomethyl(C)@9; Delta:H(4)C(2)(K)@18			0.00177356	1909.87	637.63	1909.87	637.629	3	20	1.1.1.2594.35	29.1998	11241.5	8562.3	29.32	0.31	6569.25	0.01		8562.3	687.54	0	0
7	11.66	cont|000144; cont|000143; cont|000142; cont|000141; cont|000040; cont|000032; cont|000023	pdb|1AN1_E| E Chain E, Leech-Derived Tryptase InhibitorTRYPSIN COMPLEX [Sus scrofa (contaminant)]; pdb|1FNI_A| A Chain A, Crystal Structure Of Porcine Beta Trypsin With 0.01% Polydocanol [Sus scrofa (contaminant)]; pdb|1EPT_B| B Chain B, Porcine E-Trypsin (E.C.3.4.21.4) [Sus scrofa (contaminant)]; spt|P00761| Trypsin precursor (EC 3.4.21.4) [Sus scrofa (contaminant)]; gi|2914482|pdb|1TFX|A Chain …	0	auto - discordant peptide type	0	99	SCAAAGTECLISGWGNTK	Carbamidomethyl(C)@2; Carbamidomethyl(C)@9; Dimethyl(K)@18	Dimethyl(K)@125		0.00177356	1909.87	637.63	1909.87	637.629	3	21	1.1.1.2598.29	29.4001	11241.5	10386.3	29.32	0.31	7144.45	0.01		10386.3	691.07	0	0
7	11.66	cont|000144; cont|000143; cont|000142; cont|000141; cont|000040; cont|000032; cont|000023	pdb|1AN1_E| E Chain E, Leech-Derived Tryptase InhibitorTRYPSIN COMPLEX [Sus scrofa (contaminant)]; pdb|1FNI_A| A Chain A, Crystal Structure Of Porcine Beta Trypsin With 0.01% Polydocanol [Sus scrofa (contaminant)]; pdb|1EPT_B| B Chain B, Porcine E-Trypsin (E.C.3.4.21.4) [Sus scrofa (contaminant)]; spt|P00761| Trypsin precursor (EC 3.4.21.4) [Sus scrofa (contaminant)]; gi|2914482|pdb|1TFX|A Chain …	0	auto - discordant peptide type	0	99	SCAAAGTECLISGWGNTK	Carbamidomethyl(C)@2; Carbamidomethyl(C)@9; Delta:H(4)C(2)(K)@18			0.00177356	1909.87	637.63	1909.87	637.629	3	21	1.1.1.2598.29	29.4001	11241.5	10386.3	29.32	0.31	7144.45	0.01		10386.3	691.07	0	0
7	11.66	cont|000144; cont|000143; cont|000142; cont|000141; cont|000040; cont|000032; cont|000023	pdb|1AN1_E| E Chain E, Leech-Derived Tryptase InhibitorTRYPSIN COMPLEX [Sus scrofa (contaminant)]; pdb|1FNI_A| A Chain A, Crystal Structure Of Porcine Beta Trypsin With 0.01% Polydocanol [Sus scrofa (contaminant)]; pdb|1EPT_B| B Chain B, Porcine E-Trypsin (E.C.3.4.21.4) [Sus scrofa (contaminant)]; spt|P00761| Trypsin precursor (EC 3.4.21.4) [Sus scrofa (contaminant)]; gi|2914482|pdb|1TFX|A Chain …	0	auto - discordant peptide type	0	99	VATVSLPRSCAAAGTECLISGWGNTK	Carbamidomethyl(C)@10; Carbamidomethyl(C)@17; Dimethyl(K)@26	Dimethyl(K)@125	missed R-S@8	-0.00520292	2733.35	912.125	2733.36	912.127	3	20	1.1.1.2675.12	33.3671	2770.18	2547	33.33	0.2	1616.05	0.01		2547	413.91	0	0
7	11.66	cont|000144; cont|000143; cont|000142; cont|000141; cont|000040; cont|000032; cont|000023	pdb|1AN1_E| E Chain E, Leech-Derived Tryptase InhibitorTRYPSIN COMPLEX [Sus scrofa (contaminant)]; pdb|1FNI_A| A Chain A, Crystal Structure Of Porcine Beta Trypsin With 0.01% Polydocanol [Sus scrofa (contaminant)]; pdb|1EPT_B| B Chain B, Porcine E-Trypsin (E.C.3.4.21.4) [Sus scrofa (contaminant)]; spt|P00761| Trypsin precursor (EC 3.4.21.4) [Sus scrofa (contaminant)]; gi|2914482|pdb|1TFX|A Chain …	0	auto - discordant peptide type	0	99	VATVSLPRSCAAAGTECLISGWGNTK	Carbamidomethyl(C)@10; Carbamidomethyl(C)@17; Delta:H(4)C(2)(K)@26		missed R-S@8	-0.00520292	2733.35	912.125	2733.36	912.127	3	20	1.1.1.2675.12	33.3671	2770.18	2547	33.33	0.2	1616.05	0.01		2547	413.91	0	0
42	3.864	sp|Q64467|G3PT_MOUSE; sp|P16858|G3P_MOUSE	Glyceraldehyde-3-phosphate dehydrogenase, testis-specific OS=Mus musculus GN=Gapdhs PE=1 SV=1; Glyceraldehyde-3-phosphate dehydrogenase OS=Mus musculus GN=Gapdh PE=1 SV=2	1	auto	0	99	IVSNASCTTNCLAPLAK	Carbamidomethyl(C)@7; Carbamidomethyl(C)@11		cleaved T-I@N-term	-0.000702942	1818.9	607.306	1818.9	607.306	3	11	1.1.1.2501.26	24.4496	3632.59	2273.01	24.83	0.76	2182.73	0.170681	63.1261	2273.01	449.08	387.96	232.6
42	3.864	sp|Q64467|G3PT_MOUSE; sp|P16858|G3P_MOUSE	Glyceraldehyde-3-phosphate dehydrogenase, testis-specific OS=Mus musculus GN=Gapdhs PE=1 SV=1; Glyceraldehyde-3-phosphate dehydrogenase OS=Mus musculus GN=Gapdh PE=1 SV=2	1	auto	2	99	IVSNASCTTNCLAPLAK	Carbamidomethyl(C)@7; Carbamidomethyl(C)@11; Label:13C(6)15N(2)(K)@17		cleaved T-I@N-term	0.00214933	1826.91	609.978	1826.91	609.978	3	7	1.1.1.2502.25	24.4985	1046.89	433.15	24.78	0.41	1300.32	0.179188	56.8273	2417.29	449.12	433.15	232.62
42	3.864	sp|Q64467|G3PT_MOUSE; sp|P16858|G3P_MOUSE	Glyceraldehyde-3-phosphate dehydrogenase, testis-specific OS=Mus musculus GN=Gapdhs PE=1 SV=1; Glyceraldehyde-3-phosphate dehydrogenase OS=Mus musculus GN=Gapdh PE=1 SV=2	1	auto	0	99	IVSNASCTTNCLAPLAK	Carbamidomethyl(C)@7; Carbamidomethyl(C)@11; Label:13C(6)15N(2)(K)@17		cleaved T-I@N-term	-0.000780338	1826.91	609.977	1826.91	609.978	3	6	1.1.1.2518.32	25.3188	905.13	639.75	25.14	0.66	1162.48	0.222109	33.767	2880.34	389.35	639.75	197.96
42	3.864	sp|Q64467|G3PT_MOUSE; sp|P16858|G3P_MOUSE	Glyceraldehyde-3-phosphate dehydrogenase, testis-specific OS=Mus musculus GN=Gapdhs PE=1 SV=1; Glyceraldehyde-3-phosphate dehydrogenase OS=Mus musculus GN=Gapdh PE=1 SV=2	1	auto	0	99	IVSNASCTTNCLAPLAK	Carbamidomethyl(C)@7; Carbamidomethyl(C)@11		cleaved T-I@N-term	0.00131121	1818.9	607.307	1818.9	607.306	3	16	1.1.1.2517.17	25.267	3501.36	3080.76	25.19	0.51	2755.25	0.222312	32.3779	3080.76	399.61	684.89	203.18
42	3.864	sp|Q64467|G3PT_MOUSE; sp|P16858|G3P_MOUSE	Glyceraldehyde-3-phosphate dehydrogenase, testis-specific OS=Mus musculus GN=Gapdhs PE=1 SV=1; Glyceraldehyde-3-phosphate dehydrogenase OS=Mus musculus GN=Gapdh PE=1 SV=2	1	auto	0	99	IVSNASCTTNCLAPLAK	Carbamidomethyl(C)@7; Carbamidomethyl(C)@11		cleaved T-I@N-term	-0.000702942	1818.9	607.306	1818.9	607.306	3	16	1.1.1.2509.25	24.861	3632.59	3531.14	24.83	0.76	3409.29	0.226867	29.9975	3531.14	424.99	801.1	220.12
42	3.864	sp|Q64467|G3PT_MOUSE; sp|P16858|G3P_MOUSE	Glyceraldehyde-3-phosphate dehydrogenase, testis-specific OS=Mus musculus GN=Gapdhs PE=1 SV=1; Glyceraldehyde-3-phosphate dehydrogenase OS=Mus musculus GN=Gapdh PE=1 SV=2	1	auto	0	99	IVSNASCTTNCLAPLAK	Carbamidomethyl(C)@7; Carbamidomethyl(C)@11; Label:13C(6)15N(2)(K)@17		cleaved T-I@N-term	-0.00168005	1826.91	914.462	1826.91	914.463	2	8	1.1.1.2504.42	24.6201	865.39	632.45	24.83	0.51	1308.94	0.23386	35.0532	2704.4	399.28	632.45	201.07
42	3.864	sp|Q64467|G3PT_MOUSE; sp|P16858|G3P_MOUSE	Glyceraldehyde-3-phosphate dehydrogenase, testis-specific OS=Mus musculus GN=Gapdhs PE=1 SV=1; Glyceraldehyde-3-phosphate dehydrogenase OS=Mus musculus GN=Gapdh PE=1 SV=2	1	auto	0	99	IVSNASCTTNCLAPLAK	Carbamidomethyl(C)@7; Carbamidomethyl(C)@11; Label:13C(6)15N(2)(K)@17		cleaved T-I@N-term	-0.00143591	1826.91	914.462	1826.91	914.463	2	14	1.1.1.2521.22	25.4828	806.04	508.81	25.19	0.61	1255.48	0.247416	43.0238	2056.5	404.68	508.81	194.67
42	3.864	sp|Q64467|G3PT_MOUSE; sp|P16858|G3P_MOUSE	Glyceraldehyde-3-phosphate dehydrogenase, testis-specific OS=Mus musculus GN=Gapdhs PE=1 SV=1; Glyceraldehyde-3-phosphate dehydrogenase OS=Mus musculus GN=Gapdh PE=1 SV=2	1	auto	0	99	IVSNASCTTNCLAPLAK	Carbamidomethyl(C)@7; Carbamidomethyl(C)@11		cleaved T-I@N-term	-0.000702942	1818.9	607.306	1818.9	607.306	3	17	1.1.1.2513.21	25.0648	3632.59	3360.21	24.83	0.76	3451.57	0.253306	27.8129	3360.21	435.04	851.16	209.52
42	3.864	sp|Q64467|G3PT_MOUSE; sp|P16858|G3P_MOUSE	Glyceraldehyde-3-phosphate dehydrogenase, testis-specific OS=Mus musculus GN=Gapdhs PE=1 SV=1; Glyceraldehyde-3-phosphate dehydrogenase OS=Mus musculus GN=Gapdh PE=1 SV=2	1	auto	0	99	IVSNASCTTNCLAPLAK	Carbamidomethyl(C)@7; Carbamidomethyl(C)@11; Label:13C(6)15N(2)(K)@17		cleaved T-I@N-term	-0.00143591	1826.91	914.462	1826.91	914.463	2	7	1.1.1.2516.45	25.2278	806.04	781.84	25.19	0.61	2054.46	0.253627	27.8846	3082.64	400.9	781.84	192.85
52	8.333	sp|P62983|RS27A_MOUSE	Ubiquitin-40S ribosomal protein S27a OS=Mus musculus GN=Rps27a PE=1 SV=2	1	auto	2	99	CCLTYCFNKPEDK	Carbamidomethyl(C)@1; Carbamidomethyl(C)@2; Carbamidomethyl(C)@6			0.00345185	1733.72	578.915	1733.72	578.914	3	13	1.1.1.2626.15	30.8329	1138.47	1009.36	30.91	0.21	1611	0.255112	83.545	1009.36	228.22	257.5	207.1
42	3.864	sp|Q64467|G3PT_MOUSE; sp|P16858|G3P_MOUSE	Glyceraldehyde-3-phosphate dehydrogenase, testis-specific OS=Mus musculus GN=Gapdhs PE=1 SV=1; Glyceraldehyde-3-phosphate dehydrogenase OS=Mus musculus GN=Gapdh PE=1 SV=2	1	auto	0	99	IVSNASCTTNCLAPLAK	Carbamidomethyl(C)@7; Carbamidomethyl(C)@11; Label:13C(6)15N(2)(K)@17		cleaved T-I@N-term	-0.00168005	1826.91	914.462	1826.91	914.463	2	8	1.1.1.2508.48	24.8226	865.39	858	24.83	0.51	1513.03	0.260029	25.6556	3299.63	388.39	858	195.59
42	3.864	sp|Q64467|G3PT_MOUSE; sp|P16858|G3P_MOUSE	Glyceraldehyde-3-phosphate dehydrogenase, testis-specific OS=Mus musculus GN=Gapdhs PE=1 SV=1; Glyceraldehyde-3-phosphate dehydrogenase OS=Mus musculus GN=Gapdh PE=1 SV=2	1	auto	0	99	IVSNASCTTNCLAPLAK	Carbamidomethyl(C)@7; Carbamidomethyl(C)@11; Label:13C(6)15N(2)(K)@17		cleaved T-I@N-term	-0.000780338	1826.91	609.977	1826.91	609.978	3	9	1.1.1.2512.29	25.0105	905.13	852.69	25.14	0.66	1500.64	0.260304	27.8513	3275.75	433.81	852.69	208.92
13	18.52	sp|P16045|LEG1_MOUSE	Galectin-1 OS=Mus musculus GN=Lgals1 PE=1 SV=3	0	auto - discordant peptide type	2	99	ACGLVASNLNLKPGECLK	Acetyl@N-term; Carbamidomethyl(C)@2; Carbamidomethyl(C)@16	Acetyl@2	cleaved M-A@N-term	0.0040864	1985.01	993.513	1985.01	993.511	2	15	1.1.1.2607.44	29.8768	1974.11	1117.88	30.04	0.31	753.905	0.29835	75.4445	1117.88	286.12	333.52	236.7
42	3.864	sp|Q64467|G3PT_MOUSE; sp|P16858|G3P_MOUSE	Glyceraldehyde-3-phosphate dehydrogenase, testis-specific OS=Mus musculus GN=Gapdhs PE=1 SV=1; Glyceraldehyde-3-phosphate dehydrogenase OS=Mus musculus GN=Gapdh PE=1 SV=2	1	auto	0	99	IVSNASCTTNCLAPLAK	Carbamidomethyl(C)@7; Carbamidomethyl(C)@11		cleaved T-I@N-term	0.00131121	1818.9	607.307	1818.9	607.306	3	9	1.1.1.2524.27	25.6206	3501.36	1555.18	25.19	0.51	1529.01	0.299123	50.7745	1555.18	400.4	465.19	203.58
42	3.864	sp|Q64467|G3PT_MOUSE; sp|P16858|G3P_MOUSE	Glyceraldehyde-3-phosphate dehydrogenase, testis-specific OS=Mus musculus GN=Gapdhs PE=1 SV=1; Glyceraldehyde-3-phosphate dehydrogenase OS=Mus musculus GN=Gapdh PE=1 SV=2	1	auto	0	99	IVSNASCTTNCLAPLAK	Carbamidomethyl(C)@7; Carbamidomethyl(C)@11		cleaved T-I@N-term	0.00131121	1818.9	607.307	1818.9	607.306	3	15	1.1.1.2521.15	25.4694	3501.36	2168.93	25.19	0.51	2417.47	0.299221	36.8823	2168.93	405.73	648.99	206.29
42	3.864	sp|Q64467|G3PT_MOUSE; sp|P16858|G3P_MOUSE	Glyceraldehyde-3-phosphate dehydrogenase, testis-specific OS=Mus musculus GN=Gapdhs PE=1 SV=1; Glyceraldehyde-3-phosphate dehydrogenase OS=Mus musculus GN=Gapdh PE=1 SV=2	1	auto	0	99	IVSNASCTTNCLAPLAK	Carbamidomethyl(C)@7; Carbamidomethyl(C)@11		cleaved T-I@N-term	0.00131121	1818.9	607.307	1818.9	607.306	3	13	1.1.1.2525.21	25.6698	3501.36	1382.81	25.19	0.51	2091.82	0.30195	56.2726	1382.81	397.34	417.54	202.02
13	18.52	sp|P16045|LEG1_MOUSE	Galectin-1 OS=Mus musculus GN=Lgals1 PE=1 SV=3	0	auto - discordant peptide type	0	99	ACGLVASNLNLKPGECLK	Acetyl@N-term; Carbamidomethyl(C)@2; Label:13C(6)15N(2)(K)@12; Carbamidomethyl(C)@16; Label:13C(6)15N(2)(K)@18	Acetyl@2	cleaved M-A@N-term	0.0014024	2001.04	1001.53	2001.04	1001.53	2	13	1.1.1.2607.45	29.8784	1351.05	341.94	30.04	0.21	530.261	0.303458	73.7328	1126.81	286.12	341.94	236.7
42	3.864	sp|Q64467|G3PT_MOUSE; sp|P16858|G3P_MOUSE	Glyceraldehyde-3-phosphate dehydrogenase, testis-specific OS=Mus musculus GN=Gapdhs PE=1 SV=1; Glyceraldehyde-3-phosphate dehydrogenase OS=Mus musculus GN=Gapdh PE=1 SV=2	1	auto	0	99	IVSNASCTTNCLAPLAK	Carbamidomethyl(C)@7; Carbamidomethyl(C)@11		cleaved T-I@N-term	-0.000702942	1818.9	607.306	1818.9	607.306	3	13	1.1.1.2505.26	24.6518	3632.59	2993.78	24.83	0.76	2827.99	0.314065	28.0153	2993.78	434.86	940.24	225.24
6	5.292	sp|P21279|GNAQ_MOUSE	Guanine nucleotide-binding protein G(q) subunit alpha OS=Mus musculus GN=Gnaq PE=1 SV=4	0	auto - discordant peptide type	0	81.56	ACCLSEEAKEAR	Acetyl@N-term; Carbamidomethyl(C)@2; Carbamidomethyl(C)@3; Label:13C(6)15N(2)(K)@9; Label:13C(6)15N(4)(R)@12	Acetyl@8	cleaved M-A@N-term; missed K-E@9	0.00211785	1482.66	742.336	1482.66	742.335	2	11	1.1.1.2436.37	21.3989	528.26	361.57	21.2	0.51	3009.65	0.408424	58.6144	885.28	269.81	361.57	181.03
44	3.96	sp|Q64302|T4S1_MOUSE	Transmembrane 4 L6 family member 1 OS=Mus musculus GN=Tm4sf1 PE=1 SV=1	1	auto	0	79.1	MCYVKCAR	Carbamidomethyl(C)@2; Label:13C(6)15N(2)(K)@5; Carbamidomethyl(C)@6; Label:13C(6)15N(4)(R)@8		missed K-C@5	-0.00525502	1104.49	553.255	1104.5	553.257	2	6	1.1.1.2616.5	30.3188	324.73	322.22	30.3	0.31	776.806	0.429329	47.6767	750.52	201.5	322.22	126.95
6	5.292	sp|P21279|GNAQ_MOUSE	Guanine nucleotide-binding protein G(q) subunit alpha OS=Mus musculus GN=Gnaq PE=1 SV=4	0	auto - discordant peptide type	0	99	TLESIMACCLSEEAKEAR	Acetyl@N-term; Carbamidomethyl(C)@8; Carbamidomethyl(C)@9; Cation:Na(E)@12	Acetyl@2	cleaved M-T@N-term; missed K-E@15	0.00513763	2160.95	721.324	2160.95	721.323	3	14	1.1.1.2706.6	34.9069	907.79	809.38	34.92	0.31	1309.84	0.451939	40.9766	809.38	167.53	365.79	129.36
6	5.292	sp|P21279|GNAQ_MOUSE	Guanine nucleotide-binding protein G(q) subunit alpha OS=Mus musculus GN=Gnaq PE=1 SV=4	0	auto - discordant peptide type	0	65.24	TLESIMACCLSEEAKEAR	Acetyl@N-term; Cation:Na(E)@3; Carbamidomethyl(C)@8; Carbamidomethyl(C)@9	Acetyl@2	cleaved M-T@N-term; missed K-E@15	0.00513763	2160.95	721.324	2160.95	721.323	3	15	1.1.1.2706.6	34.9069	907.79	809.38	34.92	0.31	1309.84	0.451939	40.9766	809.38	167.53	365.79	129.36
37	0.9445	sp|Q8BTM8|FLNA_MOUSE	Filamin-A OS=Mus musculus GN=Flna PE=1 SV=5	1	auto	2	99	IVSPSGAAVPCKVEPGLGADNSVVR	Carbamidomethyl(C)@11		missed K-V@12	-0.0054515	2478.28	827.102	2478.29	827.104	3	15	1.1.1.2624.18	30.7549	684.02	618.52	30.81	0.31	1017.26	0.470995	53.8799	618.52	180.29	291.32	132.01
6	5.292	sp|P21279|GNAQ_MOUSE	Guanine nucleotide-binding protein G(q) subunit alpha OS=Mus musculus GN=Gnaq PE=1 SV=4	0	auto - discordant peptide type	0	81.56	ACCLSEEAKEAR	Acetyl@N-term; Carbamidomethyl(C)@2; Carbamidomethyl(C)@3	Acetyl@8	cleaved M-A@N-term; missed K-E@9	0.00310131	1464.64	733.326	1464.63	733.324	2	12	1.1.1.2451.31	22.1534	979.11	715.34	21.71	1.12	1158.91	0.499692	55.669	715.34	273.02	357.45	144.86
9	9.756	sp|Q9JJ00|PLS1_MOUSE	Phospholipid scramblase 1 OS=Mus musculus GN=Plscr1 PE=1 SV=1	1	auto	0	99	VVGPCVVCSCCSDIDFELK	Carbamidomethyl(C)@5; Carbamidomethyl(C)@8; Carbamidomethyl(C)@10; Carbamidomethyl(C)@11			0.00805616	2242.98	1122.5	2242.97	1122.49	2	10	1.1.1.2611.39	30.0861	1005.58	681.39	30.2	0.31	541.356	0.513656	57.9197	681.39	209.31	350	171.86
30	4.408	sp|Q91ZN5|S35B2_MOUSE	Adenosine 3'-phospho 5'-phosphosulfate transporter 1 OS=Mus musculus GN=Slc35b2 PE=1 SV=1	1	auto	2	99	ACVFGNEPKAPDEVLLAPR	Carbamidomethyl(C)@2; Label:13C(6)15N(2)(K)@9; Label:13C(6)15N(4)(R)@19		missed K-A@9	-0.0120075	2100.07	701.03	2100.08	701.034	3	17	1.1.1.2680.5	33.6014	887.71	581.48	33.54	0.1	835.235	0.517446	42.1499	1123.75	239.28	581.48	211.52
58	2.639	sp|P27600|GNA12_MOUSE	Guanine nucleotide-binding protein subunit alpha-12 OS=Mus musculus GN=Gna12 PE=1 SV=3	1	auto	0	99	CLLPAEAGAR	Carbamidomethyl(C)@1; Label:13C(6)15N(4)(R)@10			0.005543	1066.55	534.284	1066.55	534.281	2	6	1.1.1.2550.20	26.9444	501.86	393.34	27.03	0.36	825.29	0.527294	41.5698	745.96	169.68	393.34	136.86
47	7.547	sp|Q5SSN7|SFT2A_MOUSE	Vesicle transport protein SFT2A OS=Mus musculus GN=Sft2d1 PE=1 SV=1	1	auto	0	99	DAVLKCCSSLLG	Label:13C(6)15N(2)(K)@5; Carbamidomethyl(C)@6; Carbamidomethyl(C)@7		missed K-C@5	0.00318072	1329.65	665.835	1329.65	665.833	2	8	1.1.1.2584.29	28.6867	624.95	471.52	28.51	0.46	991.842	0.532647	40.1995	885.24	198.92	471.52	157.17
6	5.292	sp|P21279|GNAQ_MOUSE	Guanine nucleotide-binding protein G(q) subunit alpha OS=Mus musculus GN=Gnaq PE=1 SV=4	0	auto - discordant peptide type	0.000434506	65.21	MTLESIMACCLSEEAK	Oxidation(M)@1; Dethiomethyl(M)@7; Carbamidomethyl(C)@9; Carbamidomethyl(C)@10; Label:13C(6)15N(2)(K)@16			0.00538209	1847.82	924.92	1847.82	924.917	2	11	1.1.1.2572.22	28.097	457.21	372.45	27.95	0.26	681.77	0.538254	44.5128	691.96	175.59	372.45	136.21
4	11.73	sp|P60710|ACTB_MOUSE	Actin, cytoplasmic 1 OS=Mus musculus GN=Actb PE=1 SV=1	0	auto - discordant peptide type	0	99	MDDDIAALVVDNGSGMCK	Oxidation(M)@1; Deamidated(N)@12; Dethiomethyl(M)@16; Carbamidomethyl(C)@17			0.00550151	1878.8	940.409	1878.8	940.406	2	10	1.1.1.2591.25	29.0578	1043.09	985.43	29.17	0.41	973.4	0.548065	34.5758	985.43	207.39	540.08	148.16
25	9.402	sp|Q9D1R9|RL34_MOUSE	60S ribosomal protein L34 OS=Mus musculus GN=Rpl34 PE=1 SV=2	1	auto	0	96.77	SACGVCPGRLR	Carbamidomethyl(C)@3; Carbamidomethyl(C)@6		missed R-L@9	-0.000494645	1231.59	411.538	1231.59	411.538	3	5	1.1.1.2615.2	30.2519	1033.94	952.89	30.3	0.36	823.841	0.551743	40.4174	952.89	211.9	525.75	177.44
9	9.756	sp|Q9JJ00|PLS1_MOUSE	Phospholipid scramblase 1 OS=Mus musculus GN=Plscr1 PE=1 SV=1	1	auto	0	98.34	VVGPCVVCSCCSDIDFELK	Carbamidomethyl(C)@5; Carbamidomethyl(C)@8; Carbamidomethyl(C)@10; Carbamidomethyl(C)@11; Label:13C(6)15N(2)(K)@19			-0.000793883	2250.99	1126.5	2250.99	1126.5	2	8	1.1.1.2613.29	30.1867	677.9	545.09	30.19	0.36	569.493	0.56002	38.8844	973.34	213.27	545.09	175.1
47	7.547	sp|Q5SSN7|SFT2A_MOUSE	Vesicle transport protein SFT2A OS=Mus musculus GN=Sft2d1 PE=1 SV=1	1	auto	0	98.34	DAVLKCCSSLLG	Label:13C(6)15N(2)(K)@5; Carbamidomethyl(C)@6; Carbamidomethyl(C)@7		missed K-C@5	0.00318072	1329.65	665.835	1329.65	665.833	2	7	1.1.1.2587.17	28.8403	624.95	370.48	28.51	0.46	849.46	0.568317	51.1999	651.89	194.89	370.48	153.99
34	6.296	sp|Q8QZY6|TSN14_MOUSE	Tetraspanin-14 OS=Mus musculus GN=Tspan14 PE=1 SV=1	0	auto - shared MS/MS	2	99	EKCGVPFSCCVPDPAQK	Label:13C(6)15N(2)(K)@2; Carbamidomethyl(C)@3; Carbamidomethyl(C)@9; Carbamidomethyl(C)@10; Label:13C(6)15N(2)(K)@17		missed K-C@2	0.0152633	1993.92	665.647	1993.9	665.642	3	13	1.1.1.2618.22	30.4344	3335.47	2702.43	30.3	0.51	2622.85	0.576223	17.0798	4689.9	462.84	2702.43	376.72
34	6.296	sp|Q8QZY6|TSN14_MOUSE	Tetraspanin-14 OS=Mus musculus GN=Tspan14 PE=1 SV=1	1	auto	0	99	EKCGVPFSCCVPDPAQK	Label:13C(6)15N(2)(K)@2; Carbamidomethyl(C)@3; Carbamidomethyl(C)@9; Carbamidomethyl(C)@10; Label:13C(6)15N(2)(K)@17		missed K-C@2	0.0152633	1993.92	665.647	1993.9	665.642	3	13	1.1.1.2618.23	30.4361	3335.47	2694.73	30.3	0.51	1690.18	0.57663	17.1326	4673.24	462.84	2694.73	376.72
34	6.296	sp|Q8QZY6|TSN14_MOUSE	Tetraspanin-14 OS=Mus musculus GN=Tspan14 PE=1 SV=1	1	auto	0	99	EKCGVPFSCCVPDPAQK	Carbamidomethyl(C)@3; Carbamidomethyl(C)@9; Carbamidomethyl(C)@10		missed K-C@2	0.00072961	1977.88	660.299	1977.87	660.299	3	15	1.1.1.2620.18	30.5337	5034.91	3089.74	30.4	0.36	2532.66	0.580476	25.2602	3089.74	453.18	1793.52	368.85
1	5.571	sp|P21278|GNA11_MOUSE	Guanine nucleotide-binding protein subunit alpha-11 OS=Mus musculus GN=Gna11 PE=1 SV=1	0	auto - discordant peptide type	2	99	ACCLSDEVKESKR	Acetyl@N-term; Carbamidomethyl(C)@2; Carbamidomethyl(C)@3	Acetyl@8	cleaved M-A@N-term; missed K-E@9; missed K-R@12	0.00372444	1622.74	541.922	1622.74	541.92	3	10	1.1.1.2612.9	30.1054	1233.56	934.06	29.99	0.36	1136.52	0.588335	43.2791	934.06	249.29	549.54	187.23
6	5.292	sp|P21279|GNAQ_MOUSE	Guanine nucleotide-binding protein G(q) subunit alpha OS=Mus musculus GN=Gnaq PE=1 SV=4	0	auto - discordant peptide type	0	99	TLESIMACCLSEEAKEAR	Acetyl@N-term; Carbamidomethyl(C)@8; Carbamidomethyl(C)@9; Label:13C(6)15N(2)(K)@15; Label:13C(6)15N(4)(R)@18	Acetyl@2	cleaved M-T@N-term; missed K-E@15	-0.00352135	2156.98	1079.5	2156.99	1079.5	2	18	1.1.1.2705.6	34.8631	1258.58	605.4	34.97	0.21	410.817	0.588716	42.9235	1028.34	255.57	605.4	211.87
1	5.571	sp|P21278|GNA11_MOUSE	Guanine nucleotide-binding protein subunit alpha-11 OS=Mus musculus GN=Gna11 PE=1 SV=1	0	auto - discordant peptide type	0	99	MTLESMMACCLSDEVKESK	Oxidation(M)@1; Dethiomethyl(M)@6; Carbamidomethyl(C)@9; Carbamidomethyl(C)@10		missed K-E@16	-0.00255335	2215.94	739.655	2215.95	739.656	3	13	1.1.1.2672.6	33.2058	2975.64	2207.16	33.03	0.31	1040.57	0.589341	32.9597	2207.16	404.48	1300.77	356.35
1	5.571	sp|P21278|GNA11_MOUSE	Guanine nucleotide-binding protein subunit alpha-11 OS=Mus musculus GN=Gna11 PE=1 SV=1	0	auto - discordant peptide type	0	79.1	MTLESMMACCLSDEVKESK	Dethiomethyl(M)@1; Oxidation(M)@6; Carbamidomethyl(C)@9; Carbamidomethyl(C)@10		missed K-E@16	-0.00255335	2215.94	739.655	2215.95	739.656	3	12	1.1.1.2672.6	33.2058	2975.64	2207.16	33.03	0.31	1040.57	0.589341	32.9597	2207.16	404.48	1300.77	356.35
1	5.571	sp|P21278|GNA11_MOUSE	Guanine nucleotide-binding protein subunit alpha-11 OS=Mus musculus GN=Gna11 PE=1 SV=1	0	auto - discordant peptide type	0	79.1	MTLESMMACCLSDEVKESK	Oxidation(M)@1; Dethiomethyl(M)@7; Carbamidomethyl(C)@9; Carbamidomethyl(C)@10		missed K-E@16	-0.00255335	2215.94	739.655	2215.95	739.656	3	12	1.1.1.2672.6	33.2058	2975.64	2207.16	33.03	0.31	1040.57	0.589341	32.9597	2207.16	404.48	1300.77	356.35
1	5.571	sp|P21278|GNA11_MOUSE	Guanine nucleotide-binding protein subunit alpha-11 OS=Mus musculus GN=Gna11 PE=1 SV=1	0	auto - discordant peptide type	0	79.1	MTLESMMACCLSDEVKESK	Dethiomethyl(M)@6; Oxidation(M)@7; Carbamidomethyl(C)@9; Carbamidomethyl(C)@10		missed K-E@16	-0.00255335	2215.94	739.655	2215.95	739.656	3	12	1.1.1.2672.6	33.2058	2975.64	2207.16	33.03	0.31	1040.57	0.589341	32.9597	2207.16	404.48	1300.77	356.35
1	5.571	sp|P21278|GNA11_MOUSE	Guanine nucleotide-binding protein subunit alpha-11 OS=Mus musculus GN=Gna11 PE=1 SV=1	0	auto - discordant peptide type	0	79.1	MTLESMMACCLSDEVKESK	Oxidation(M)@6; Dethiomethyl(M)@7; Carbamidomethyl(C)@9; Carbamidomethyl(C)@10		missed K-E@16	-0.00255335	2215.94	739.655	2215.95	739.656	3	12	1.1.1.2672.6	33.2058	2975.64	2207.16	33.03	0.31	1040.57	0.589341	32.9597	2207.16	404.48	1300.77	356.35
1	5.571	sp|P21278|GNA11_MOUSE	Guanine nucleotide-binding protein subunit alpha-11 OS=Mus musculus GN=Gna11 PE=1 SV=1	0	auto - discordant peptide type	0	99	TLESMMACCLSDEVKESK	Acetyl@N-term; Carbamidomethyl(S)@4; Carbamidomethyl(C)@8; Carbamidomethyl(C)@9	Acetyl@2	cleaved M-T@N-term; missed K-E@15	-0.00255335	2215.94	739.655	2215.95	739.656	3	14	1.1.1.2672.6	33.2058	2975.64	2207.16	33.03	0.31	1040.57	0.589341	32.9597	2207.16	404.48	1300.77	356.35
1	5.571	sp|P21278|GNA11_MOUSE	Guanine nucleotide-binding protein subunit alpha-11 OS=Mus musculus GN=Gna11 PE=1 SV=1	0	auto - discordant peptide type	0	93.79	TLESMMACCLSDEVKESK	Acetyl@N-term; Carbamidomethyl(E)@3; Carbamidomethyl(C)@8; Carbamidomethyl(C)@9	Acetyl@2	cleaved M-T@N-term; missed K-E@15	-0.00255335	2215.94	739.655	2215.95	739.656	3	13	1.1.1.2672.6	33.2058	2975.64	2207.16	33.03	0.31	1040.57	0.589341	32.9597	2207.16	404.48	1300.77	356.35
23	9.877	sp|Q9WVC3|CAV2_MOUSE	Caveolin-2 OS=Mus musculus GN=Cav2 PE=1 SV=1	1	auto	2	99	SVTDVVIGPLCTSVGR	Carbamidomethyl(C)@11			0.00337432	1658.87	830.442	1658.87	830.44	2	9	1.1.1.2615.34	30.2786	1260.47	788.04	30.5	0.56	1379.83	0.591696	50.2347	788.04	233.96	466.28	188.95
11	4.506	sp|P70290|EM55_MOUSE	55 kDa erythrocyte membrane protein OS=Mus musculus GN=Mpp1 PE=1 SV=1	1	auto	0	99	VASVAHSAPSEAPSCSPFGK	Carbamidomethyl(C)@15			-0.000270573	1984.93	662.651	1984.93	662.651	3	21	1.1.1.2609.27	29.9648	7576.47	5254.54	30.04	0.31	5516.86	0.596231	17.8582	5254.54	567.04	3132.92	445.78
11	4.506	sp|P70290|EM55_MOUSE	55 kDa erythrocyte membrane protein OS=Mus musculus GN=Mpp1 PE=1 SV=1	1	auto	0	99	VASVAHSAPSEAPSCSPFGK	Carbamidomethyl(C)@15			-0.000270573	1984.93	662.651	1984.93	662.651	3	20	1.1.1.2610.16	30.0179	7576.47	6724.65	30.04	0.31	3344.87	0.596388	13.8538	6724.65	563.05	4010.5	442.65
11	4.506	sp|P70290|EM55_MOUSE	55 kDa erythrocyte membrane protein OS=Mus musculus GN=Mpp1 PE=1 SV=1	0	auto - MS already used	0	99	VASVAHSAPSEAPSCSPFGK	Carbamidomethyl(C)@15; Label:13C(6)15N(2)(K)@20			-0.0019759	1992.94	665.322	1992.95	665.322	3	21	1.1.1.2610.17	30.0196	4683.49	4035.15	30.09	0.36	3793.46	0.596496	13.7701	6764.75	563.05	4035.15	442.65
23	9.877	sp|Q9WVC3|CAV2_MOUSE	Caveolin-2 OS=Mus musculus GN=Cav2 PE=1 SV=1	1	auto	0	99	SVTDVVIGPLCTSVGR	Carbamidomethyl(C)@11			0.00337432	1658.87	830.442	1658.87	830.44	2	13	1.1.1.2619.23	30.4842	1260.47	1240.24	30.5	0.56	1202.49	0.608479	30.8011	1240.24	229.87	754.66	185.65
23	9.877	sp|Q9WVC3|CAV2_MOUSE	Caveolin-2 OS=Mus musculus GN=Cav2 PE=1 SV=1	0	auto - MS already used	0	99	SVTDVVIGPLCTSVGR	Carbamidomethyl(C)@11; Label:13C(6)15N(4)(R)@16			-0.00284464	1668.87	835.443	1668.87	835.445	2	12	1.1.1.2619.24	30.4859	822.13	757.09	30.5	0.41	976.238	0.609539	30.7216	1242.07	229.87	757.09	185.65
11	4.506	sp|P70290|EM55_MOUSE	55 kDa erythrocyte membrane protein OS=Mus musculus GN=Mpp1 PE=1 SV=1	1	auto	0	99	VASVAHSAPSEAPSCSPFGK	Carbamidomethyl(C)@15			-0.000270573	1984.93	662.651	1984.93	662.651	3	22	1.1.1.2613.18	30.1684	7576.47	6285.97	30.04	0.31	4726.9	0.613396	15.1436	6285.97	585.57	3855.79	460.36
19	5.263	sp|Q9D8N0|EF1G_MOUSE	Elongation factor 1-gamma OS=Mus musculus GN=Eef1g PE=1 SV=3	0	auto - discordant peptide type	0	99	KAAAPAPEEEMDECEQALAAEPK	Label:13C(6)15N(2)(K)@1; Carbamidomethyl(D)@12; Carbamidomethyl(C)@14; Label:13C(6)15N(2)(K)@23		missed K-A@1	-0.00170329	2557.16	640.298	2557.16	640.298	4	10	1.1.1.2638.13	31.4519	1018.42	925.92	31.43	0.26	1567.27	0.613781	26.1546	1508.55	236.16	925.92	194
19	5.263	sp|Q9D8N0|EF1G_MOUSE	Elongation factor 1-gamma OS=Mus musculus GN=Eef1g PE=1 SV=3	0	auto - discordant peptide type	0	99	KAAAPAPEEEMDECEQALAAEPK	Label:13C(6)15N(2)(K)@1; Carbamidomethyl(C)@14; Carbamidomethyl(E)@15; Label:13C(6)15N(2)(K)@23		missed K-A@1	-0.00170329	2557.16	640.298	2557.16	640.298	4	10	1.1.1.2638.13	31.4519	1018.42	925.92	31.43	0.26	1567.27	0.613781	26.1546	1508.55	236.16	925.92	194
19	5.263	sp|Q9D8N0|EF1G_MOUSE	Elongation factor 1-gamma OS=Mus musculus GN=Eef1g PE=1 SV=3	0	auto - discordant peptide type	0	99	KAAAPAPEEEMDECEQALAAEPK	Label:13C(6)15N(2)(K)@1; Carbamidomethyl(E)@8; Carbamidomethyl(C)@14; Label:13C(6)15N(2)(K)@23		missed K-A@1	-0.00170329	2557.16	640.298	2557.16	640.298	4	10	1.1.1.2638.13	31.4519	1018.42	925.92	31.43	0.26	1567.27	0.613781	26.1546	1508.55	236.16	925.92	194
19	5.263	sp|Q9D8N0|EF1G_MOUSE	Elongation factor 1-gamma OS=Mus musculus GN=Eef1g PE=1 SV=3	0	auto - discordant peptide type	0	99	KAAAPAPEEEMDECEQALAAEPK	Label:13C(6)15N(2)(K)@1; Carbamidomethyl(E)@13; Carbamidomethyl(C)@14; Label:13C(6)15N(2)(K)@23		missed K-A@1	-0.00170329	2557.16	640.298	2557.16	640.298	4	10	1.1.1.2638.13	31.4519	1018.42	925.92	31.43	0.26	1567.27	0.613781	26.1546	1508.55	236.16	925.92	194
19	5.263	sp|Q9D8N0|EF1G_MOUSE	Elongation factor 1-gamma OS=Mus musculus GN=Eef1g PE=1 SV=3	0	auto - discordant peptide type	0	99	KAAAPAPEEEMDECEQALAAEPK	Label:13C(6)15N(2)(K)@1; Carbamidomethyl(E)@10; Carbamidomethyl(C)@14; Label:13C(6)15N(2)(K)@23		missed K-A@1	-0.00170329	2557.16	640.298	2557.16	640.298	4	10	1.1.1.2638.13	31.4519	1018.42	925.92	31.43	0.26	1567.27	0.613781	26.1546	1508.55	236.16	925.92	194
19	5.263	sp|Q9D8N0|EF1G_MOUSE	Elongation factor 1-gamma OS=Mus musculus GN=Eef1g PE=1 SV=3	0	auto - discordant peptide type	0	99	KAAAPAPEEEMDECEQALAAEPK	Label:13C(6)15N(2)(K)@1; Carbamidomethyl(E)@9; Carbamidomethyl(C)@14; Label:13C(6)15N(2)(K)@23		missed K-A@1	-0.00170329	2557.16	640.298	2557.16	640.298	4	10	1.1.1.2638.13	31.4519	1018.42	925.92	31.43	0.26	1567.27	0.613781	26.1546	1508.55	236.16	925.92	194
11	4.506	sp|P70290|EM55_MOUSE	55 kDa erythrocyte membrane protein OS=Mus musculus GN=Mpp1 PE=1 SV=1	0	auto - shared MS/MS	0	99	VASVAHSAPSEAPSCSPFGK	Carbamidomethyl(C)@15; Label:13C(6)15N(2)(K)@20			-0.0019759	1992.94	665.322	1992.95	665.322	3	15	1.1.1.2613.19	30.1701	4683.49	3837.18	30.09	0.36	2560.25	0.614758	15.2299	6241.77	585.57	3837.18	460.36
25	9.402	sp|Q9D1R9|RL34_MOUSE	60S ribosomal protein L34 OS=Mus musculus GN=Rpl34 PE=1 SV=2	1	auto	2	99	SACGVCPGRLR	Carbamidomethyl(C)@3; Carbamidomethyl(C)@6; Label:13C(6)15N(4)(R)@9; Label:13C(6)15N(4)(R)@11		missed R-L@9	0.00313419	1251.61	418.211	1251.61	418.21	3	10	1.1.1.2616.2	30.3062	720.51	630.14	30.35	0.31	940.228	0.614795	37.3463	1024.96	226.53	630.14	189.7
19	5.263	sp|Q9D8N0|EF1G_MOUSE	Elongation factor 1-gamma OS=Mus musculus GN=Eef1g PE=1 SV=3	0	auto - discordant peptide type	2	99	KAAAPAPEEEMDECEQALAAEPK	Carbamidomethyl(C)@14; Carbamidomethyl(E)@15		missed K-A@1	0.00134053	2541.14	636.292	2541.14	636.291	4	10	1.1.1.2638.12	31.4502	1509.13	1508.52	31.48	0.31	1465.57	0.614901	26.1246	1508.52	236.16	927.59	194
19	5.263	sp|Q9D8N0|EF1G_MOUSE	Elongation factor 1-gamma OS=Mus musculus GN=Eef1g PE=1 SV=3	0	auto - discordant peptide type	0	99	KAAAPAPEEEMDECEQALAAEPK	Carbamidomethyl(E)@13; Carbamidomethyl(C)@14		missed K-A@1	0.00134053	2541.14	636.292	2541.14	636.291	4	10	1.1.1.2638.12	31.4502	1509.13	1508.52	31.48	0.31	1465.57	0.614901	26.1246	1508.52	236.16	927.59	194
19	5.263	sp|Q9D8N0|EF1G_MOUSE	Elongation factor 1-gamma OS=Mus musculus GN=Eef1g PE=1 SV=3	0	auto - discordant peptide type	0	99	KAAAPAPEEEMDECEQALAAEPK	Carbamidomethyl(E)@9; Carbamidomethyl(C)@14		missed K-A@1	0.00134053	2541.14	636.292	2541.14	636.291	4	9	1.1.1.2638.12	31.4502	1509.13	1508.52	31.48	0.31	1465.57	0.614901	26.1246	1508.52	236.16	927.59	194
19	5.263	sp|Q9D8N0|EF1G_MOUSE	Elongation factor 1-gamma OS=Mus musculus GN=Eef1g PE=1 SV=3	0	auto - discordant peptide type	0	99	KAAAPAPEEEMDECEQALAAEPK	Carbamidomethyl(E)@10; Carbamidomethyl(C)@14		missed K-A@1	0.00134053	2541.14	636.292	2541.14	636.291	4	9	1.1.1.2638.12	31.4502	1509.13	1508.52	31.48	0.31	1465.57	0.614901	26.1246	1508.52	236.16	927.59	194
19	5.263	sp|Q9D8N0|EF1G_MOUSE	Elongation factor 1-gamma OS=Mus musculus GN=Eef1g PE=1 SV=3	0	auto - discordant peptide type	0	99	KAAAPAPEEEMDECEQALAAEPK	Carbamidomethyl(D)@12; Carbamidomethyl(C)@14		missed K-A@1	0.00134053	2541.14	636.292	2541.14	636.291	4	10	1.1.1.2638.12	31.4502	1509.13	1508.52	31.48	0.31	1465.57	0.614901	26.1246	1508.52	236.16	927.59	194
19	5.263	sp|Q9D8N0|EF1G_MOUSE	Elongation factor 1-gamma OS=Mus musculus GN=Eef1g PE=1 SV=3	0	auto - discordant peptide type	0	79.1	KAAAPAPEEEMDECEQALAAEPK	Carbamidomethyl(E)@8; Carbamidomethyl(C)@14		missed K-A@1	0.00134053	2541.14	636.292	2541.14	636.291	4	8	1.1.1.2638.12	31.4502	1509.13	1508.52	31.48	0.31	1465.57	0.614901	26.1246	1508.52	236.16	927.59	194
6	5.292	sp|P21279|GNAQ_MOUSE	Guanine nucleotide-binding protein G(q) subunit alpha OS=Mus musculus GN=Gnaq PE=1 SV=4	0	auto - discordant peptide type	0	81.56	ACCLSEEAKEAR	Acetyl@N-term; Carbamidomethyl(C)@2; Carbamidomethyl(C)@3	Acetyl@8	cleaved M-A@N-term; missed K-E@9	0.00175854	1464.64	733.325	1464.63	733.324	2	11	1.1.1.2418.45	20.4818	589.07	540.69	20.54	0.76	1080.87	0.618968	52.6561	540.69	190.56	334.67	130.93
4	11.73	sp|P60710|ACTB_MOUSE	Actin, cytoplasmic 1 OS=Mus musculus GN=Actb PE=1 SV=1	0	auto - discordant peptide type	0	99	DDDIAALVVDNGSGMCK	Acetyl@N-term; Deamidated(N)@11; Carbamidomethyl(C)@16; Label:13C(6)15N(2)(K)@17	Acetyl@2	cleaved M-D@N-term	0.00208437	1829.79	915.903	1829.79	915.902	2	15	1.1.1.2544.42	26.6586	321.25	293.5	26.62	0.56	930.421	0.628264	51.7946	467.16	147.45	293.5	120.53
11	4.506	sp|P70290|EM55_MOUSE	55 kDa erythrocyte membrane protein OS=Mus musculus GN=Mpp1 PE=1 SV=1	1	auto	0	93.79	VASVAHSAPSEAPSCSPFGK	Carbamidomethyl(C)@15; Label:13C(6)15N(2)(K)@20			-0.0019759	1992.94	665.322	1992.95	665.322	3	7	1.1.1.2607.31	29.8651	4683.49	1536.75	30.09	0.36	1479.68	0.631384	36.7894	2433.94	560.7	1536.75	440.8
4	11.73	sp|P60710|ACTB_MOUSE	Actin, cytoplasmic 1 OS=Mus musculus GN=Actb PE=1 SV=1	0	auto - discordant peptide type	0	99	DDDIAALVVDNGSGMCK	Acetyl@N-term; Deamidated(N)@11; Carbamidomethyl(C)@16	Acetyl@2	cleaved M-D@N-term	-0.00112686	1821.78	911.895	1821.78	911.895	2	17	1.1.1.2544.41	26.6569	480.76	464.92	26.67	0.51	919.426	0.632905	51.8046	464.92	147.45	294.25	120.53
26	6.289	sp|Q9D0N8|TMM88_MOUSE	Transmembrane protein 88 OS=Mus musculus GN=Tmem88 PE=1 SV=1	0	auto - shared MS/MS	0	99	LADCLVPYSR	Carbamidomethyl(C)@4; Label:13C(6)15N(4)(R)@10			-0.0122396	1202.59	602.301	1202.6	602.307	2	12	1.1.1.2582.8	28.5831	2820.11	2378.33	28.66	0.51	2683.8	0.635272	22.2647	3743.8	506.08	2378.33	420.76
26	6.289	sp|Q9D0N8|TMM88_MOUSE	Transmembrane protein 88 OS=Mus musculus GN=Tmem88 PE=1 SV=1	0	auto - shared MS/MS	0	99	LADCLVPYSR	Carbamidomethyl(C)@4			-0.00990436	1192.58	597.298	1192.59	597.303	2	15	1.1.1.2582.7	28.579	4079.74	3694.75	28.71	0.46	3111.05	0.63538	22.5579	3694.75	506.08	2347.57	420.76
51	4.061	sp|P63094|GNAS2_MOUSE	Guanine nucleotide-binding protein G(s) subunit alpha isoforms short OS=Mus musculus GN=Gnas PE=1 SV=1	1	auto	0	99	GCLGNSKTEDQRNEEK	Carbamidomethyl(C)@2		cleaved M-G@N-term; missed K-T@7; missed R-N@12	-0.00174122	1863.84	466.966	1863.84	466.967	4	9	1.1.1.2639.3	31.4901	2548.67	1579.13	31.33	0.36	1450.17	0.641581	31.9089	1579.13	306.9	1013.14	256.4
6	5.292	sp|P21279|GNAQ_MOUSE	Guanine nucleotide-binding protein G(q) subunit alpha OS=Mus musculus GN=Gnaq PE=1 SV=4	0	auto - discordant peptide type	0	81.56	ACCLSEEAKEAR	Acetyl@N-term; Carbamidomethyl(C)@2; Carbamidomethyl(C)@3	Acetyl@8	cleaved M-A@N-term; missed K-E@9	0.00310131	1464.64	733.326	1464.63	733.324	2	12	1.1.1.2434.48	21.2981	979.11	787.6	21.71	1.12	1088.22	0.641849	50.0259	787.6	272.36	505.52	182.74
1	5.571	sp|P21278|GNA11_MOUSE	Guanine nucleotide-binding protein subunit alpha-11 OS=Mus musculus GN=Gna11 PE=1 SV=1	0	auto - discordant peptide type	0	98.34	MTLESMMACCLSDEVKESK	Oxidation(M)@1; Dethiomethyl(M)@7; Carbamidomethyl(C)@9; Carbamidomethyl(C)@10		missed K-E@16	-0.000172981	2215.95	739.656	2215.95	739.656	3	12	1.1.1.2632.19	31.1594	3407.1	2634.89	31.27	0.36	2006.79	0.642456	23.7748	2634.89	383.5	1692.8	318.23
1	5.571	sp|P21278|GNA11_MOUSE	Guanine nucleotide-binding protein subunit alpha-11 OS=Mus musculus GN=Gna11 PE=1 SV=1	0	auto - discordant peptide type	0	98.34	MTLESMMACCLSDEVKESK	Oxidation(M)@1; Dethiomethyl(M)@6; Carbamidomethyl(C)@9; Carbamidomethyl(C)@10		missed K-E@16	-0.000172981	2215.95	739.656	2215.95	739.656	3	12	1.1.1.2632.19	31.1594	3407.1	2634.89	31.27	0.36	2006.79	0.642456	23.7748	2634.89	383.5	1692.8	318.23
1	5.571	sp|P21278|GNA11_MOUSE	Guanine nucleotide-binding protein subunit alpha-11 OS=Mus musculus GN=Gna11 PE=1 SV=1	0	auto - discordant peptide type	0	16.34	MTLESMMACCLSDEVKESK	Oxidation(M)@6; Dethiomethyl(M)@7; Carbamidomethyl(C)@9; Carbamidomethyl(C)@10		missed K-E@16	-0.000172981	2215.95	739.656	2215.95	739.656	3	11	1.1.1.2632.19	31.1594	3407.1	2634.89	31.27	0.36	2006.79	0.642456	23.7748	2634.89	383.5	1692.8	318.23
1	5.571	sp|P21278|GNA11_MOUSE	Guanine nucleotide-binding protein subunit alpha-11 OS=Mus musculus GN=Gna11 PE=1 SV=1	0	auto - discordant peptide type	0	16.34	MTLESMMACCLSDEVKESK	Dethiomethyl(M)@1; Oxidation(M)@6; Carbamidomethyl(C)@9; Carbamidomethyl(C)@10		missed K-E@16	-0.000172981	2215.95	739.656	2215.95	739.656	3	11	1.1.1.2632.19	31.1594	3407.1	2634.89	31.27	0.36	2006.79	0.642456	23.7748	2634.89	383.5	1692.8	318.23
1	5.571	sp|P21278|GNA11_MOUSE	Guanine nucleotide-binding protein subunit alpha-11 OS=Mus musculus GN=Gna11 PE=1 SV=1	0	auto - discordant peptide type	0	16.34	MTLESMMACCLSDEVKESK	Dethiomethyl(M)@1; Oxidation(M)@7; Carbamidomethyl(C)@9; Carbamidomethyl(C)@10		missed K-E@16	-0.000172981	2215.95	739.656	2215.95	739.656	3	11	1.1.1.2632.19	31.1594	3407.1	2634.89	31.27	0.36	2006.79	0.642456	23.7748	2634.89	383.5	1692.8	318.23
1	5.571	sp|P21278|GNA11_MOUSE	Guanine nucleotide-binding protein subunit alpha-11 OS=Mus musculus GN=Gna11 PE=1 SV=1	0	auto - discordant peptide type	0	16.34	MTLESMMACCLSDEVKESK	Dethiomethyl(M)@6; Oxidation(M)@7; Carbamidomethyl(C)@9; Carbamidomethyl(C)@10		missed K-E@16	-0.000172981	2215.95	739.656	2215.95	739.656	3	11	1.1.1.2632.19	31.1594	3407.1	2634.89	31.27	0.36	2006.79	0.642456	23.7748	2634.89	383.5	1692.8	318.23
1	5.571	sp|P21278|GNA11_MOUSE	Guanine nucleotide-binding protein subunit alpha-11 OS=Mus musculus GN=Gna11 PE=1 SV=1	0	auto - discordant peptide type	0	99	TLESMMACCLSDEVKESK	Acetyl@N-term; Carbamidomethyl(S)@4; Carbamidomethyl(C)@8; Carbamidomethyl(C)@9	Acetyl@2	cleaved M-T@N-term; missed K-E@15	-0.000172981	2215.95	739.656	2215.95	739.656	3	13	1.1.1.2632.19	31.1594	3407.1	2634.89	31.27	0.36	2006.79	0.642456	23.7748	2634.89	383.5	1692.8	318.23
1	5.571	sp|P21278|GNA11_MOUSE	Guanine nucleotide-binding protein subunit alpha-11 OS=Mus musculus GN=Gna11 PE=1 SV=1	0	auto - discordant peptide type	0	88.34	TLESMMACCLSDEVKESK	Acetyl@N-term; Carbamidomethyl(E)@3; Carbamidomethyl(C)@8; Carbamidomethyl(C)@9	Acetyl@2	cleaved M-T@N-term; missed K-E@15	-0.000172981	2215.95	739.656	2215.95	739.656	3	12	1.1.1.2632.19	31.1594	3407.1	2634.89	31.27	0.36	2006.79	0.642456	23.7748	2634.89	383.5	1692.8	318.23
3	13.16	sp|Q9R1Q7|PLP2_MOUSE	Proteolipid protein 2 OS=Mus musculus GN=Plp2 PE=1 SV=1	0	auto - discordant peptide type	0	91.14	ADSERLSAPGCWLA	Acetyl@N-term; Label:13C(6)15N(4)(R)@5; Carbamidomethyl(C)@11	Acetyl@2	cleaved M-A@N-term; cleaved A-C@C-term; missed R-L@5	-0.00287197	1583.73	792.87	1583.73	792.871	2	9	1.1.1.2564.23	27.6823	730.03	617.24	27.74	0.67	979.048	0.642958	33.9654	960	194.22	617.24	168.4
6	5.292	sp|P21279|GNAQ_MOUSE	Guanine nucleotide-binding protein G(q) subunit alpha OS=Mus musculus GN=Gnaq PE=1 SV=4	0	auto - discordant peptide type	2	99	MTLESIMACCLSEEAKEAR	Oxidation(M)@1; Dethiomethyl(M)@7; Carbamidomethyl(C)@9; Carbamidomethyl(C)@10		missed K-E@16	0.00294887	2195.99	733.004	2195.99	733.003	3	14	1.1.1.2648.14	31.9732	3470.64	3036.63	32	0.41	1928.98	0.648347	21.0353	3036.63	384.19	1968.79	330.86
6	5.292	sp|P21279|GNAQ_MOUSE	Guanine nucleotide-binding protein G(q) subunit alpha OS=Mus musculus GN=Gnaq PE=1 SV=4	0	auto - discordant peptide type	0	96.77	TLESIMACCLSEEAKEAR	Acetyl@N-term; Carbamidomethyl(S)@4; Carbamidomethyl(C)@8; Carbamidomethyl(C)@9	Acetyl@2	cleaved M-T@N-term; missed K-E@15	0.00294887	2195.99	733.004	2195.99	733.003	3	14	1.1.1.2648.14	31.9732	3470.64	3036.63	32	0.41	1928.98	0.648347	21.0353	3036.63	384.19	1968.79	330.86
58	2.639	sp|P27600|GNA12_MOUSE	Guanine nucleotide-binding protein subunit alpha-12 OS=Mus musculus GN=Gna12 PE=1 SV=3	1	auto	0	99	CLLPAEAGAR	Carbamidomethyl(C)@1; Label:13C(6)15N(4)(R)@10			0.005543	1066.55	534.284	1066.55	534.281	2	7	1.1.1.2554.23	27.1512	501.86	464.58	27.03	0.36	761.609	0.64852	38.813	716.37	174.22	464.58	140.53
6	5.292	sp|P21279|GNAQ_MOUSE	Guanine nucleotide-binding protein G(q) subunit alpha OS=Mus musculus GN=Gnaq PE=1 SV=4	0	auto - discordant peptide type	0	99	MTLESIMACCLSEEAKEAR	Oxidation(M)@1; Dethiomethyl(M)@7; Carbamidomethyl(C)@9; Carbamidomethyl(C)@10; Label:13C(6)15N(2)(K)@16; Label:13C(6)15N(4)(R)@19		missed K-E@16	0.00369188	2214.01	739.011	2214.01	739.01	3	13	1.1.1.2648.15	31.9757	2573.47	1986.4	32.05	0.41	1633.87	0.64986	20.8665	3056.66	384.19	1986.4	330.86
6	5.292	sp|P21279|GNAQ_MOUSE	Guanine nucleotide-binding protein G(q) subunit alpha OS=Mus musculus GN=Gnaq PE=1 SV=4	0	auto - discordant peptide type	0	96.77	TLESIMACCLSEEAKEAR	Acetyl@N-term; Carbamidomethyl(S)@4; Carbamidomethyl(C)@8; Carbamidomethyl(C)@9; Label:13C(6)15N(2)(K)@15; Label:13C(6)15N(4)(R)@18	Acetyl@2	cleaved M-T@N-term; missed K-E@15	0.00369188	2214.01	739.011	2214.01	739.01	3	13	1.1.1.2648.15	31.9757	2573.47	1986.4	32.05	0.41	1633.87	0.64986	20.8665	3056.66	384.19	1986.4	330.86
47	7.547	sp|Q5SSN7|SFT2A_MOUSE	Vesicle transport protein SFT2A OS=Mus musculus GN=Sft2d1 PE=1 SV=1	1	auto	2	99	DAVLKCCSSLLG	Carbamidomethyl(C)@6; Carbamidomethyl(C)@7		missed K-C@5	-0.00132441	1321.64	661.825	1321.64	661.826	2	8	1.1.1.2583.21	28.6423	1001.07	804.63	28.71	0.41	1013.03	0.653269	43.7348	804.63	224.24	525.64	177.17
58	2.639	sp|P27600|GNA12_MOUSE	Guanine nucleotide-binding protein subunit alpha-12 OS=Mus musculus GN=Gna12 PE=1 SV=3	1	auto	0	99	CLLPAEAGAR	Carbamidomethyl(C)@1			0.000917206	1056.54	529.277	1056.54	529.277	2	7	1.1.1.2551.16	26.992	771.39	758.66	27.08	0.61	2484.46	0.654852	36.0801	758.66	172.53	496.81	139.16
15	2.072	sp|P52480|KPYM_MOUSE	Pyruvate kinase PKM OS=Mus musculus GN=Pkm PE=1 SV=4	1	auto	0	99	CCSGAIIVLTK	Carbamidomethyl(C)@1; Carbamidomethyl(C)@2; Label:13C(6)15N(2)(K)@11			-0.00726842	1228.63	615.324	1228.64	615.327	2	13	1.1.1.2588.18	28.8845	393.89	387.35	28.86	0.51	1003.23	0.655847	41.4427	590.61	156.44	387.35	123.46
15	2.072	sp|P52480|KPYM_MOUSE	Pyruvate kinase PKM OS=Mus musculus GN=Pkm PE=1 SV=4	0	auto - shared MS/MS	2	99	CCSGAIIVLTK	Carbamidomethyl(C)@1; Carbamidomethyl(C)@2			-0.00208473	1220.62	611.319	1220.63	611.32	2	10	1.1.1.2588.16	28.8812	629.58	606.45	28.81	0.51	1768.87	0.659958	41.4516	588.31	156.44	388.26	123.46
34	6.296	sp|Q8QZY6|TSN14_MOUSE	Tetraspanin-14 OS=Mus musculus GN=Tspan14 PE=1 SV=1	1	auto	0	99	EKCGVPFSCCVPDPAQK	Carbamidomethyl(C)@3; Carbamidomethyl(C)@9; Carbamidomethyl(C)@10		missed K-C@2	0.00072961	1977.88	660.299	1977.87	660.299	3	22	1.1.1.2616.8	30.3313	5034.91	4863.8	30.4	0.36	3910.32	0.659974	16.3188	4863.8	499.9	3209.98	406.88
1	5.571	sp|P21278|GNA11_MOUSE	Guanine nucleotide-binding protein subunit alpha-11 OS=Mus musculus GN=Gna11 PE=1 SV=1	0	auto - discordant peptide type	0	99	TLESMMACCLSDEVKESK	Acetyl@N-term; Carbamidomethyl(C)@8; Carbamidomethyl(C)@9; Label:13C(6)15N(2)(K)@15; Label:13C(6)15N(2)(K)@18	Acetyl@2	cleaved M-T@N-term; missed K-E@15	-0.00230859	2174.95	725.991	2174.95	725.992	3	18	1.1.1.2697.3	34.4279	1841.48	983.37	34.3	0.21	1099.69	0.664035	30.8024	1480.9	281.7	983.37	238.24
20	0.6149	sp|Q80X90|FLNB_MOUSE	Filamin-B OS=Mus musculus GN=Flnb PE=1 SV=3	1	auto	0	16.34	SGCTINNPAEFIVDPK	Carbamidomethyl(C)@3; Label:13C(6)15N(2)(K)@16			0.0037291	1768.86	885.436	1768.85	885.435	2	5	1.1.1.2605.36	29.7661	729.82	685.57	29.78	0.41	1047.07	0.664595	32.6149	1031.56	212.32	685.57	173.45
1	5.571	sp|P21278|GNA11_MOUSE	Guanine nucleotide-binding protein subunit alpha-11 OS=Mus musculus GN=Gna11 PE=1 SV=1	0	auto - discordant peptide type	0	99	TLESMMACCLSDEVKESK	Acetyl@N-term; Carbamidomethyl(C)@8; Carbamidomethyl(C)@9	Acetyl@2	cleaved M-T@N-term; missed K-E@15	-0.0012223	2158.92	1080.47	2158.93	1080.47	2	21	1.1.1.2692.6	34.1927	1825.53	1118.32	34.3	0.21	597.723	0.665793	38.0049	1118.32	253.64	744.57	227.06
1	5.571	sp|P21278|GNA11_MOUSE	Guanine nucleotide-binding protein subunit alpha-11 OS=Mus musculus GN=Gna11 PE=1 SV=1	0	auto - discordant peptide type	0	65.24	MTLESMMACCLSDEVKESK	Dethiomethyl(M)@1; Oxidation(M)@7; Carbamidomethyl(C)@9; Carbamidomethyl(C)@10; Label:13C(6)15N(2)(K)@16; Label:13C(6)15N(2)(K)@19		missed K-E@16	-0.00138807	2231.97	744.999	2231.98	744.999	3	9	1.1.1.2674.10	33.3075	2361.55	845.76	33.08	0.31	649.708	0.666772	57.7649	1268.44	442.18	845.76	389.56
1	5.571	sp|P21278|GNA11_MOUSE	Guanine nucleotide-binding protein subunit alpha-11 OS=Mus musculus GN=Gna11 PE=1 SV=1	0	auto - discordant peptide type	0	65.24	MTLESMMACCLSDEVKESK	Oxidation(M)@6; Dethiomethyl(M)@7; Carbamidomethyl(C)@9; Carbamidomethyl(C)@10; Label:13C(6)15N(2)(K)@16; Label:13C(6)15N(2)(K)@19		missed K-E@16	-0.00138807	2231.97	744.999	2231.98	744.999	3	9	1.1.1.2674.10	33.3075	2361.55	845.76	33.08	0.31	649.708	0.666772	57.7649	1268.44	442.18	845.76	389.56
1	5.571	sp|P21278|GNA11_MOUSE	Guanine nucleotide-binding protein subunit alpha-11 OS=Mus musculus GN=Gna11 PE=1 SV=1	0	auto - discordant peptide type	0	65.24	MTLESMMACCLSDEVKESK	Dethiomethyl(M)@6; Oxidation(M)@7; Carbamidomethyl(C)@9; Carbamidomethyl(C)@10; Label:13C(6)15N(2)(K)@16; Label:13C(6)15N(2)(K)@19		missed K-E@16	-0.00138807	2231.97	744.999	2231.98	744.999	3	9	1.1.1.2674.10	33.3075	2361.55	845.76	33.08	0.31	649.708	0.666772	57.7649	1268.44	442.18	845.76	389.56
1	5.571	sp|P21278|GNA11_MOUSE	Guanine nucleotide-binding protein subunit alpha-11 OS=Mus musculus GN=Gna11 PE=1 SV=1	0	auto - discordant peptide type	0	65.24	MTLESMMACCLSDEVKESK	Oxidation(M)@1; Dethiomethyl(M)@6; Carbamidomethyl(C)@9; Carbamidomethyl(C)@10; Label:13C(6)15N(2)(K)@16; Label:13C(6)15N(2)(K)@19		missed K-E@16	-0.00138807	2231.97	744.999	2231.98	744.999	3	9	1.1.1.2674.10	33.3075	2361.55	845.76	33.08	0.31	649.708	0.666772	57.7649	1268.44	442.18	845.76	389.56
1	5.571	sp|P21278|GNA11_MOUSE	Guanine nucleotide-binding protein subunit alpha-11 OS=Mus musculus GN=Gna11 PE=1 SV=1	0	auto - discordant peptide type	0	65.24	MTLESMMACCLSDEVKESK	Oxidation(M)@1; Dethiomethyl(M)@7; Carbamidomethyl(C)@9; Carbamidomethyl(C)@10; Label:13C(6)15N(2)(K)@16; Label:13C(6)15N(2)(K)@19		missed K-E@16	-0.00138807	2231.97	744.999	2231.98	744.999	3	9	1.1.1.2674.10	33.3075	2361.55	845.76	33.08	0.31	649.708	0.666772	57.7649	1268.44	442.18	845.76	389.56
1	5.571	sp|P21278|GNA11_MOUSE	Guanine nucleotide-binding protein subunit alpha-11 OS=Mus musculus GN=Gna11 PE=1 SV=1	0	auto - discordant peptide type	0	65.24	MTLESMMACCLSDEVKESK	Dethiomethyl(M)@1; Oxidation(M)@6; Carbamidomethyl(C)@9; Carbamidomethyl(C)@10; Label:13C(6)15N(2)(K)@16; Label:13C(6)15N(2)(K)@19		missed K-E@16	-0.00138807	2231.97	744.999	2231.98	744.999	3	9	1.1.1.2674.10	33.3075	2361.55	845.76	33.08	0.31	649.708	0.666772	57.7649	1268.44	442.18	845.76	389.56
1	5.571	sp|P21278|GNA11_MOUSE	Guanine nucleotide-binding protein subunit alpha-11 OS=Mus musculus GN=Gna11 PE=1 SV=1	0	auto - discordant peptide type	0	93.79	TLESMMACCLSDEVKESK	Acetyl@N-term; Carbamidomethyl(E)@3; Carbamidomethyl(C)@8; Carbamidomethyl(C)@9; Label:13C(6)15N(2)(K)@15; Label:13C(6)15N(2)(K)@18	Acetyl@2	cleaved M-T@N-term; missed K-E@15	-0.00138807	2231.97	744.999	2231.98	744.999	3	10	1.1.1.2674.10	33.3075	2361.55	845.76	33.08	0.31	649.708	0.666772	57.7649	1268.44	442.18	845.76	389.56
1	5.571	sp|P21278|GNA11_MOUSE	Guanine nucleotide-binding protein subunit alpha-11 OS=Mus musculus GN=Gna11 PE=1 SV=1	0	auto - discordant peptide type	0	88.34	TLESMMACCLSDEVKESK	Acetyl@N-term; Carbamidomethyl(S)@4; Carbamidomethyl(C)@8; Carbamidomethyl(C)@9; Label:13C(6)15N(2)(K)@15; Label:13C(6)15N(2)(K)@18	Acetyl@2	cleaved M-T@N-term; missed K-E@15	-0.00138807	2231.97	744.999	2231.98	744.999	3	10	1.1.1.2674.10	33.3075	2361.55	845.76	33.08	0.31	649.708	0.666772	57.7649	1268.44	442.18	845.76	389.56
6	5.292	sp|P21279|GNAQ_MOUSE	Guanine nucleotide-binding protein G(q) subunit alpha OS=Mus musculus GN=Gnaq PE=1 SV=4	0	auto - discordant peptide type	0	99	MTLESIMACCLSEEAKEAR	Oxidation(M)@1; Dethiomethyl(M)@7; Carbamidomethyl(C)@9; Carbamidomethyl(C)@10; Label:13C(6)15N(2)(K)@16; Label:13C(6)15N(4)(R)@19		missed K-E@16	0.00369188	2214.01	739.011	2214.01	739.01	3	13	1.1.1.2652.16	32.19	2573.47	1735.3	32.05	0.41	1405.58	0.668972	24.3622	2593.98	387.68	1735.3	333.86
6	5.292	sp|P21279|GNAQ_MOUSE	Guanine nucleotide-binding protein G(q) subunit alpha OS=Mus musculus GN=Gnaq PE=1 SV=4	0	auto - discordant peptide type	0	99	TLESIMACCLSEEAKEAR	Acetyl@N-term; Carbamidomethyl(S)@4; Carbamidomethyl(C)@8; Carbamidomethyl(C)@9; Label:13C(6)15N(2)(K)@15; Label:13C(6)15N(4)(R)@18	Acetyl@2	cleaved M-T@N-term; missed K-E@15	0.00369188	2214.01	739.011	2214.01	739.01	3	14	1.1.1.2652.16	32.19	2573.47	1735.3	32.05	0.41	1405.58	0.668972	24.3622	2593.98	387.68	1735.3	333.86
6	5.292	sp|P21279|GNAQ_MOUSE	Guanine nucleotide-binding protein G(q) subunit alpha OS=Mus musculus GN=Gnaq PE=1 SV=4	0	auto - discordant peptide type	0	88.34	TLESIMACCLSEEAKEAR	Acetyl@N-term; Carbamidomethyl(E)@3; Carbamidomethyl(C)@8; Carbamidomethyl(C)@9; Label:13C(6)15N(2)(K)@15; Label:13C(6)15N(4)(R)@18	Acetyl@2	cleaved M-T@N-term; missed K-E@15	0.00369188	2214.01	739.011	2214.01	739.01	3	13	1.1.1.2652.16	32.19	2573.47	1735.3	32.05	0.41	1405.58	0.668972	24.3622	2593.98	387.68	1735.3	333.86
26	6.289	sp|Q9D0N8|TMM88_MOUSE	Transmembrane protein 88 OS=Mus musculus GN=Tmem88 PE=1 SV=1	1	auto	2	99	LADCLVPYSR	Carbamidomethyl(C)@4			-0.00990436	1192.58	597.298	1192.59	597.303	2	12	1.1.1.2583.17	28.6356	4079.74	4034.32	28.71	0.46	1661.77	0.669235	17.8947	4034.32	452.68	2699.91	376.36
1	5.571	sp|P21278|GNA11_MOUSE	Guanine nucleotide-binding protein subunit alpha-11 OS=Mus musculus GN=Gna11 PE=1 SV=1	0	auto - discordant peptide type	0	88.34	TLESMMACCLSDEVKESK	Arg-add@N-term; Carbamidomethyl(C)@8; Carbamidomethyl(C)@9; Label:13C(6)15N(2)(K)@15; Label:13C(6)15N(2)(K)@18		cleaved M-T@N-term; missed K-E@15	-0.0404647	2289	573.258	2289.04	573.268	4	10	1.1.1.2666.5	32.8847	1135.1	1112.33	32.87	0.21	1513.14	0.67079	25.1963	1658.24	263.23	1112.33	217.65
6	5.292	sp|P21279|GNAQ_MOUSE	Guanine nucleotide-binding protein G(q) subunit alpha OS=Mus musculus GN=Gnaq PE=1 SV=4	0	auto - discordant peptide type	0	99	TLESIMACCLSEEAKEAR	Acetyl@N-term; Carbamidomethyl(C)@8; Carbamidomethyl(C)@9; Label:13C(6)15N(2)(K)@15; Label:13C(6)15N(4)(R)@18	Acetyl@2	cleaved M-T@N-term; missed K-E@15	-0.00638432	2156.98	720.001	2156.99	720.003	3	12	1.1.1.2712.6	35.2041	1913.9	664.85	34.97	0.26	703.185	0.670895	51.7755	990.99	332.62	664.85	262.1
1	5.571	sp|P21278|GNA11_MOUSE	Guanine nucleotide-binding protein subunit alpha-11 OS=Mus musculus GN=Gna11 PE=1 SV=1	0	auto - discordant peptide type	0	99	TLESMMACCLSDEVKESK	Acetyl@N-term; Carbamidomethyl(C)@8; Carbamidomethyl(C)@9	Acetyl@2	cleaved M-T@N-term; missed K-E@15	-0.00200941	2158.92	720.648	2158.93	720.649	3	18	1.1.1.2696.3	34.3981	2528.9	1736.85	34.3	0.26	1372.75	0.670985	28.1143	1736.85	303.5	1165.4	256.67
6	5.292	sp|P21279|GNAQ_MOUSE	Guanine nucleotide-binding protein G(q) subunit alpha OS=Mus musculus GN=Gnaq PE=1 SV=4	0	auto - discordant peptide type	0	99	TLESIMACCLSEEAKEAR	Acetyl@N-term; Carbamidomethyl(C)@8; Carbamidomethyl(C)@9	Acetyl@2	cleaved M-T@N-term; missed K-E@15	-0.00291636	2138.96	713.995	2138.96	713.995	3	19	1.1.1.2709.5	35.0689	3179.54	2135.51	34.97	0.21	1557.37	0.671657	24.1464	2135.51	334.5	1434.33	263.58
6	5.292	sp|P21279|GNAQ_MOUSE	Guanine nucleotide-binding protein G(q) subunit alpha OS=Mus musculus GN=Gnaq PE=1 SV=4	0	auto - discordant peptide type	0	99	MTLESIMACCLSEEAKEAR	Oxidation(M)@1; Dethiomethyl(M)@7; Carbamidomethyl(C)@9; Carbamidomethyl(C)@10		missed K-E@16	0.00294887	2195.99	733.004	2195.99	733.003	3	14	1.1.1.2652.15	32.1875	3470.64	2617.03	32	0.41	1729.42	0.672835	24.0612	2617.03	387.68	1760.83	333.86
6	5.292	sp|P21279|GNAQ_MOUSE	Guanine nucleotide-binding protein G(q) subunit alpha OS=Mus musculus GN=Gnaq PE=1 SV=4	0	auto - discordant peptide type	0	19.52	MTLESIMACCLSEEAK	Oxidation(M)@1; Dethiomethyl(M)@7; Carbamidomethyl(C)@9; Carbamidomethyl(C)@10; Label:13C(6)15N(2)(K)@16			0.00538209	1847.82	924.92	1847.82	924.917	2	9	1.1.1.2568.26	27.8903	457.21	355.08	27.95	0.26	625.466	0.675931	49.7034	525.32	171.53	355.08	133.06
6	5.292	sp|P21279|GNAQ_MOUSE	Guanine nucleotide-binding protein G(q) subunit alpha OS=Mus musculus GN=Gnaq PE=1 SV=4	0	auto - discordant peptide type	0	37.67	TLESIMACCLSEEAK	Acetyl@N-term; Carbamidomethyl(S)@4; Carbamidomethyl(C)@8; Carbamidomethyl(C)@9; Label:13C(6)15N(2)(K)@15	Acetyl@2	cleaved M-T@N-term	0.00538209	1847.82	924.92	1847.82	924.917	2	10	1.1.1.2568.26	27.8903	457.21	355.08	27.95	0.26	625.466	0.675931	49.7034	525.32	171.53	355.08	133.06
13	18.52	sp|P16045|LEG1_MOUSE	Galectin-1 OS=Mus musculus GN=Lgals1 PE=1 SV=3	0	auto - discordant peptide type	0	99	ACGLVASNLNLKPGECLK	Acetyl@N-term; Carbamidomethyl(C)@2; Label:13C(6)15N(2)(K)@12; Carbamidomethyl(C)@16; Label:13C(6)15N(2)(K)@18	Acetyl@2	cleaved M-A@N-term	0.0014024	2001.04	1001.53	2001.04	1001.53	2	12	1.1.1.2613.28	30.1851	1351.05	614.73	30.04	0.21	697.032	0.677904	51.9893	906.81	298.81	614.73	247.2
11	4.506	sp|P70290|EM55_MOUSE	55 kDa erythrocyte membrane protein OS=Mus musculus GN=Mpp1 PE=1 SV=1	0	auto - shared MS/MS	0	99	VASVAHSAPSEAPSCSPFGK	Carbamidomethyl(C)@15; Label:13C(6)15N(2)(K)@20			-0.0019759	1992.94	665.322	1992.95	665.322	3	18	1.1.1.2614.14	30.2214	4683.49	3303.65	30.09	0.36	3612.5	0.678685	18.1109	4867.72	576.09	3303.65	452.9
6	5.292	sp|P21279|GNAQ_MOUSE	Guanine nucleotide-binding protein G(q) subunit alpha OS=Mus musculus GN=Gnaq PE=1 SV=4	0	auto - discordant peptide type	0	81.56	ACCLSEEAKEAR	Acetyl@N-term; Carbamidomethyl(C)@2; Carbamidomethyl(C)@3; Label:13C(6)15N(2)(K)@9; Label:13C(6)15N(4)(R)@12	Acetyl@8	cleaved M-A@N-term; missed K-E@9	0.00492546	1482.66	742.338	1482.66	742.335	2	11	1.1.1.2444.34	21.8042	742.55	604.93	21.71	0.51	1487.96	0.681949	45.8328	887.06	269.7	604.93	207.47
21	3.299	sp|O88693|CEGT_MOUSE	Ceramide glucosyltransferase OS=Mus musculus GN=Ugcg PE=1 SV=1	1	auto	0	99	LRCGGTAEEILDV	Carbamidomethyl(C)@3		missed R-C@2	-0.0024896	1431.7	716.857	1431.7	716.859	2	9	1.1.1.2634.23	31.2536	2178.41	2134.29	31.28	0.31	1407.59	0.684579	23.0424	2134.29	308.34	1461.09	262.28
9	9.756	sp|Q9JJ00|PLS1_MOUSE	Phospholipid scramblase 1 OS=Mus musculus GN=Plscr1 PE=1 SV=1	1	auto	0	99	VVGPCVVCSCCSDIDFELK	Carbamidomethyl(C)@5; Carbamidomethyl(C)@8; Carbamidomethyl(C)@10; Carbamidomethyl(C)@11			-0.00149139	2242.97	748.664	2242.97	748.665	3	13	1.1.1.2615.30	30.2752	1317.39	1075.55	30.19	0.31	1248.24	0.684747	35.3812	1075.55	242.19	736.48	200.99
9	9.756	sp|Q9JJ00|PLS1_MOUSE	Phospholipid scramblase 1 OS=Mus musculus GN=Plscr1 PE=1 SV=1	1	auto	0	99	VVGPCVVCSCCSDIDFELK	Carbamidomethyl(C)@5; Carbamidomethyl(C)@8; Carbamidomethyl(C)@10; Carbamidomethyl(C)@11; Label:13C(6)15N(2)(K)@19			0.00321104	2250.99	751.337	2250.99	751.336	3	15	1.1.1.2616.10	30.3396	929.42	599.78	30.19	0.26	788.65	0.691916	46.6433	866.84	258.92	599.78	214.87
6	5.292	sp|P21279|GNAQ_MOUSE	Guanine nucleotide-binding protein G(q) subunit alpha OS=Mus musculus GN=Gnaq PE=1 SV=4	0	auto - discordant peptide type	0	99	TLESIMACCLSEEAK	Acetyl@N-term; Carbamidomethyl(C)@8; Carbamidomethyl(C)@9; Label:13C(6)15N(2)(K)@15	Acetyl@2	cleaved M-T@N-term	0.00539012	1790.8	896.409	1790.8	896.406	2	14	1.1.1.2657.13	32.4565	706.52	697.38	32.41	0.51	868.961	0.698806	31.3955	997.96	200.44	697.38	168.28
6	5.292	sp|P21279|GNAQ_MOUSE	Guanine nucleotide-binding protein G(q) subunit alpha OS=Mus musculus GN=Gnaq PE=1 SV=4	0	auto - discordant peptide type	0	99	TLESIMACCLSEEAK	Acetyl@N-term; Carbamidomethyl(C)@8; Carbamidomethyl(C)@9	Acetyl@2	cleaved M-T@N-term	0.000200659	1782.78	892.399	1782.78	892.399	2	18	1.1.1.2657.12	32.4523	1002.46	994.31	32.46	0.62	1040.93	0.702206	31.4207	994.31	200.44	698.21	168.28
51	4.061	sp|P63094|GNAS2_MOUSE	Guanine nucleotide-binding protein G(s) subunit alpha isoforms short OS=Mus musculus GN=Gnas PE=1 SV=1	1	auto	2	99	GCLGNSKTEDQRNEEK	Carbamidomethyl(C)@2		cleaved M-G@N-term; missed K-T@7; missed R-N@12	-0.00174122	1863.84	466.966	1863.84	466.967	4	14	1.1.1.2635.2	31.2826	2548.67	2286.84	31.33	0.36	1671.05	0.705742	22.9119	2286.84	338.12	1613.92	282.48
6	5.292	sp|P21279|GNAQ_MOUSE	Guanine nucleotide-binding protein G(q) subunit alpha OS=Mus musculus GN=Gnaq PE=1 SV=4	0	auto - discordant peptide type	0	99	TLESIMACCLSEEAKEAR	Acetyl@N-term; Carbamidomethyl(C)@8; Carbamidomethyl(C)@9; Label:13C(6)15N(2)(K)@15; Label:13C(6)15N(4)(R)@18	Acetyl@2	cleaved M-T@N-term; missed K-E@15	-0.00352135	2156.98	1079.5	2156.99	1079.5	2	20	1.1.1.2708.13	35.0175	1258.58	1237.26	34.97	0.21	761.463	0.706332	20.7012	1751.67	235.17	1237.26	194.96
4	11.73	sp|P60710|ACTB_MOUSE	Actin, cytoplasmic 1 OS=Mus musculus GN=Actb PE=1 SV=1	0	auto - discordant peptide type	0	99	DDDIAALVVDNGSGMCK	Acetyl@N-term; Deamidated(N)@11; Carbamidomethyl(C)@16	Acetyl@2	cleaved M-D@N-term	-0.00112686	1821.78	911.895	1821.78	911.895	2	14	1.1.1.2549.42	26.9174	480.76	375.2	26.67	0.51	752.805	0.707676	54.3979	375.2	133.59	265.52	109.2
1	5.571	sp|P21278|GNA11_MOUSE	Guanine nucleotide-binding protein subunit alpha-11 OS=Mus musculus GN=Gna11 PE=1 SV=1	0	auto - discordant peptide type	2	99	MTLESMMACCLSDEVKESK	Oxidation(M)@1; Dethiomethyl(M)@7; Carbamidomethyl(C)@9; Carbamidomethyl(C)@10		missed K-E@16	-0.000172981	2215.95	739.656	2215.95	739.656	3	13	1.1.1.2636.32	31.3601	3407.1	2890.16	31.27	0.36	1800.14	0.710978	19.1908	2890.16	360.87	2054.84	299.46
1	5.571	sp|P21278|GNA11_MOUSE	Guanine nucleotide-binding protein subunit alpha-11 OS=Mus musculus GN=Gna11 PE=1 SV=1	0	auto - discordant peptide type	0	99	MTLESMMACCLSDEVKESK	Oxidation(M)@1; Dethiomethyl(M)@6; Carbamidomethyl(C)@9; Carbamidomethyl(C)@10		missed K-E@16	-0.000172981	2215.95	739.656	2215.95	739.656	3	13	1.1.1.2636.32	31.3601	3407.1	2890.16	31.27	0.36	1800.14	0.710978	19.1908	2890.16	360.87	2054.84	299.46
1	5.571	sp|P21278|GNA11_MOUSE	Guanine nucleotide-binding protein subunit alpha-11 OS=Mus musculus GN=Gna11 PE=1 SV=1	0	auto - discordant peptide type	0	88.34	MTLESMMACCLSDEVKESK	Dethiomethyl(M)@6; Oxidation(M)@7; Carbamidomethyl(C)@9; Carbamidomethyl(C)@10		missed K-E@16	-0.000172981	2215.95	739.656	2215.95	739.656	3	12	1.1.1.2636.32	31.3601	3407.1	2890.16	31.27	0.36	1800.14	0.710978	19.1908	2890.16	360.87	2054.84	299.46
1	5.571	sp|P21278|GNA11_MOUSE	Guanine nucleotide-binding protein subunit alpha-11 OS=Mus musculus GN=Gna11 PE=1 SV=1	0	auto - discordant peptide type	0	88.34	MTLESMMACCLSDEVKESK	Oxidation(M)@6; Dethiomethyl(M)@7; Carbamidomethyl(C)@9; Carbamidomethyl(C)@10		missed K-E@16	-0.000172981	2215.95	739.656	2215.95	739.656	3	12	1.1.1.2636.32	31.3601	3407.1	2890.16	31.27	0.36	1800.14	0.710978	19.1908	2890.16	360.87	2054.84	299.46
1	5.571	sp|P21278|GNA11_MOUSE	Guanine nucleotide-binding protein subunit alpha-11 OS=Mus musculus GN=Gna11 PE=1 SV=1	0	auto - discordant peptide type	0	96.77	TLESMMACCLSDEVKESK	Acetyl@N-term; Carbamidomethyl(S)@4; Carbamidomethyl(C)@8; Carbamidomethyl(C)@9	Acetyl@2	cleaved M-T@N-term; missed K-E@15	-0.000172981	2215.95	739.656	2215.95	739.656	3	13	1.1.1.2636.32	31.3601	3407.1	2890.16	31.27	0.36	1800.14	0.710978	19.1908	2890.16	360.87	2054.84	299.46
51	4.061	sp|P63094|GNAS2_MOUSE	Guanine nucleotide-binding protein G(s) subunit alpha isoforms short OS=Mus musculus GN=Gnas PE=1 SV=1	1	auto	0	99	GCLGNSKTEDQRNEEK	Carbamidomethyl(C)@2; Label:13C(6)15N(2)(K)@7; Label:13C(6)15N(4)(R)@12; Label:13C(6)15N(2)(K)@16		cleaved M-G@N-term; missed K-T@7; missed R-N@12	-0.00806328	1889.87	473.474	1889.87	473.476	4	7	1.1.1.2634.4	31.231	1778.89	1315.59	31.38	0.31	1565.74	0.711307	27.8165	1849.54	333.52	1315.59	278.64
26	6.289	sp|Q9D0N8|TMM88_MOUSE	Transmembrane protein 88 OS=Mus musculus GN=Tmem88 PE=1 SV=1	0	auto - shared MS/MS	0	99	LADCLVPYSR	Carbamidomethyl(C)@4; Label:13C(6)15N(4)(R)@10			-0.0126298	1202.59	602.301	1202.6	602.307	2	10	1.1.1.2586.18	28.779	2820.11	2576.76	28.66	0.51	3039.22	0.713873	16.642	3609.55	391.32	2576.76	325.35
11	4.506	sp|P70290|EM55_MOUSE	55 kDa erythrocyte membrane protein OS=Mus musculus GN=Mpp1 PE=1 SV=1	1	auto	2	99	VASVAHSAPSEAPSCSPFGKK	Carbamidomethyl(C)@15		missed K-K@20	0.00761955	2113.03	529.266	2113.03	529.264	4	11	1.1.1.2662.5	32.6813	973.97	902.57	32.72	0.26	1071.63	0.71426	36.5082	902.57	206.2	644.67	183.58
26	6.289	sp|Q9D0N8|TMM88_MOUSE	Transmembrane protein 88 OS=Mus musculus GN=Tmem88 PE=1 SV=1	0	auto - shared MS/MS	0	99	LADCLVPYSR	Carbamidomethyl(C)@4			-0.0103202	1192.58	597.298	1192.59	597.303	2	11	1.1.1.2586.17	28.7773	4079.74	3619.88	28.71	0.46	4358.99	0.714449	16.5868	3619.88	391.32	2586.22	325.35
1	5.571	sp|P21278|GNA11_MOUSE	Guanine nucleotide-binding protein subunit alpha-11 OS=Mus musculus GN=Gna11 PE=1 SV=1	0	auto - discordant peptide type	0	16.34	MTLESMMACCLSDEVKESK	Dethiomethyl(M)@1; Oxidation(M)@7; Carbamidomethyl(C)@9; Carbamidomethyl(C)@10; Label:13C(6)15N(2)(K)@16; Label:13C(6)15N(2)(K)@19		missed K-E@16	-0.00321912	2231.97	744.998	2231.98	744.999	3	11	1.1.1.2635.13	31.3101	2337.8	2259.5	31.23	0.36	1700.09	0.715548	18.9581	3157.72	390.93	2259.5	324.41
1	5.571	sp|P21278|GNA11_MOUSE	Guanine nucleotide-binding protein subunit alpha-11 OS=Mus musculus GN=Gna11 PE=1 SV=1	0	auto - discordant peptide type	0	16.34	MTLESMMACCLSDEVKESK	Dethiomethyl(M)@6; Oxidation(M)@7; Carbamidomethyl(C)@9; Carbamidomethyl(C)@10; Label:13C(6)15N(2)(K)@16; Label:13C(6)15N(2)(K)@19		missed K-E@16	-0.00321912	2231.97	744.998	2231.98	744.999	3	11	1.1.1.2635.13	31.3101	2337.8	2259.5	31.23	0.36	1700.09	0.715548	18.9581	3157.72	390.93	2259.5	324.41
1	5.571	sp|P21278|GNA11_MOUSE	Guanine nucleotide-binding protein subunit alpha-11 OS=Mus musculus GN=Gna11 PE=1 SV=1	0	auto - discordant peptide type	0	16.34	MTLESMMACCLSDEVKESK	Oxidation(M)@1; Dethiomethyl(M)@7; Carbamidomethyl(C)@9; Carbamidomethyl(C)@10; Label:13C(6)15N(2)(K)@16; Label:13C(6)15N(2)(K)@19		missed K-E@16	-0.00321912	2231.97	744.998	2231.98	744.999	3	11	1.1.1.2635.13	31.3101	2337.8	2259.5	31.23	0.36	1700.09	0.715548	18.9581	3157.72	390.93	2259.5	324.41
1	5.571	sp|P21278|GNA11_MOUSE	Guanine nucleotide-binding protein subunit alpha-11 OS=Mus musculus GN=Gna11 PE=1 SV=1	0	auto - discordant peptide type	0	16.34	MTLESMMACCLSDEVKESK	Oxidation(M)@6; Dethiomethyl(M)@7; Carbamidomethyl(C)@9; Carbamidomethyl(C)@10; Label:13C(6)15N(2)(K)@16; Label:13C(6)15N(2)(K)@19		missed K-E@16	-0.00321912	2231.97	744.998	2231.98	744.999	3	11	1.1.1.2635.13	31.3101	2337.8	2259.5	31.23	0.36	1700.09	0.715548	18.9581	3157.72	390.93	2259.5	324.41
1	5.571	sp|P21278|GNA11_MOUSE	Guanine nucleotide-binding protein subunit alpha-11 OS=Mus musculus GN=Gna11 PE=1 SV=1	0	auto - discordant peptide type	0	16.34	MTLESMMACCLSDEVKESK	Oxidation(M)@1; Dethiomethyl(M)@6; Carbamidomethyl(C)@9; Carbamidomethyl(C)@10; Label:13C(6)15N(2)(K)@16; Label:13C(6)15N(2)(K)@19		missed K-E@16	-0.00321912	2231.97	744.998	2231.98	744.999	3	11	1.1.1.2635.13	31.3101	2337.8	2259.5	31.23	0.36	1700.09	0.715548	18.9581	3157.72	390.93	2259.5	324.41
1	5.571	sp|P21278|GNA11_MOUSE	Guanine nucleotide-binding protein subunit alpha-11 OS=Mus musculus GN=Gna11 PE=1 SV=1	0	auto - discordant peptide type	0	16.34	MTLESMMACCLSDEVKESK	Dethiomethyl(M)@1; Oxidation(M)@6; Carbamidomethyl(C)@9; Carbamidomethyl(C)@10; Label:13C(6)15N(2)(K)@16; Label:13C(6)15N(2)(K)@19		missed K-E@16	-0.00321912	2231.97	744.998	2231.98	744.999	3	11	1.1.1.2635.13	31.3101	2337.8	2259.5	31.23	0.36	1700.09	0.715548	18.9581	3157.72	390.93	2259.5	324.41
1	5.571	sp|P21278|GNA11_MOUSE	Guanine nucleotide-binding protein subunit alpha-11 OS=Mus musculus GN=Gna11 PE=1 SV=1	0	auto - discordant peptide type	0	99	TLESMMACCLSDEVKESK	Acetyl@N-term; Carbamidomethyl(S)@4; Carbamidomethyl(C)@8; Carbamidomethyl(C)@9; Label:13C(6)15N(2)(K)@15; Label:13C(6)15N(2)(K)@18	Acetyl@2	cleaved M-T@N-term; missed K-E@15	-0.00321912	2231.97	744.998	2231.98	744.999	3	13	1.1.1.2635.13	31.3101	2337.8	2259.5	31.23	0.36	1700.09	0.715548	18.9581	3157.72	390.93	2259.5	324.41
1	5.571	sp|P21278|GNA11_MOUSE	Guanine nucleotide-binding protein subunit alpha-11 OS=Mus musculus GN=Gna11 PE=1 SV=1	0	auto - discordant peptide type	0	88.34	TLESMMACCLSDEVKESK	Acetyl@N-term; Carbamidomethyl(E)@3; Carbamidomethyl(C)@8; Carbamidomethyl(C)@9; Label:13C(6)15N(2)(K)@15; Label:13C(6)15N(2)(K)@18	Acetyl@2	cleaved M-T@N-term; missed K-E@15	-0.00321912	2231.97	744.998	2231.98	744.999	3	12	1.1.1.2635.13	31.3101	2337.8	2259.5	31.23	0.36	1700.09	0.715548	18.9581	3157.72	390.93	2259.5	324.41
21	3.299	sp|O88693|CEGT_MOUSE	Ceramide glucosyltransferase OS=Mus musculus GN=Ugcg PE=1 SV=1	1	auto	0	99	LRCGGTAEEILDV	Label:13C(6)15N(4)(R)@2; Carbamidomethyl(C)@3		missed R-C@2	-0.00138304	1441.71	721.862	1441.71	721.863	2	11	1.1.1.2637.30	31.4184	1576.23	1080.48	31.23	0.26	930.271	0.715991	29.3413	1509.07	285.14	1080.48	242.54
4	11.73	sp|P60710|ACTB_MOUSE	Actin, cytoplasmic 1 OS=Mus musculus GN=Actb PE=1 SV=1	0	auto - discordant peptide type	2	99	MDDDIAALVVDNGSGMCK	Oxidation(M)@1; Dethiomethyl(M)@16; Carbamidomethyl(C)@17			0.000261881	1877.81	939.914	1877.81	939.914	2	10	1.1.1.2611.36	30.0811	2387.4	1921.15	29.99	0.31	1267.06	0.717013	26.6848	1921.15	322.51	1377.49	285.73
58	2.639	sp|P27600|GNA12_MOUSE	Guanine nucleotide-binding protein subunit alpha-12 OS=Mus musculus GN=Gna12 PE=1 SV=3	1	auto	0	99	CLLPAEAGAR	Carbamidomethyl(C)@1			0.000917206	1056.54	529.277	1056.54	529.277	2	7	1.1.1.2555.7	27.1941	771.39	623.85	27.08	0.61	2875.27	0.719324	41.5511	623.85	172.53	448.75	139.16
26	6.289	sp|Q9D0N8|TMM88_MOUSE	Transmembrane protein 88 OS=Mus musculus GN=Tmem88 PE=1 SV=1	1	auto	0	88.34	LADCLVPYSR	Carbamidomethyl(C)@4			-0.0103202	1192.58	597.298	1192.59	597.303	2	6	1.1.1.2591.16	29.0428	4079.74	1601.71	28.71	0.46	1136.27	0.720162	38.4085	1601.71	402.78	1153.49	334.88
9	9.756	sp|Q9JJ00|PLS1_MOUSE	Phospholipid scramblase 1 OS=Mus musculus GN=Plscr1 PE=1 SV=1	1	auto	0	99	VYFAVEDTDCCTR	Carbamidomethyl(C)@10; Carbamidomethyl(C)@11			-0.000447516	1634.67	818.342	1634.67	818.343	2	11	1.1.1.2568.23	27.8853	834.97	746.75	27.9	0.41	1016.78	0.722732	37.3982	746.75	179.82	539.7	154.43
5	9.486	sp|O35566|CD151_MOUSE	CD151 antigen OS=Mus musculus GN=Cd151 PE=1 SV=2	1	auto	0	99	VVPDSCCKTMVAGCGKR	Carbamidomethyl(C)@6; Carbamidomethyl(C)@7; Label:13C(6)15N(2)(K)@8; Carbamidomethyl(C)@14; Label:13C(6)15N(2)(K)@16; Label:13C(6)15N(4)(R)@17		missed K-T@8; missed K-R@16	-0.00229793	1949.91	488.486	1949.92	488.486	4	14	1.1.1.2659.2	32.5203	9408.36	1689.5	32	0.52	1187.58	0.725163	48.6523	2329.82	710.16	1689.5	640.66
10	3.1	sp|Q8BFW7|LPP_MOUSE	Lipoma-preferred partner homolog OS=Mus musculus GN=Lpp PE=1 SV=1	1	auto	0	99	KTYITDPVSAPCAPPLQPK	Carbamidomethyl(C)@12		missed K-T@1	0.00201342	2082.08	695.035	2082.08	695.035	3	14	1.1.1.2624.15	30.7474	1203.48	726.39	30.91	0.31	1362.85	0.732953	53.0859	726.39	239.14	532.41	221.72
4	11.73	sp|P60710|ACTB_MOUSE	Actin, cytoplasmic 1 OS=Mus musculus GN=Actb PE=1 SV=1	0	auto - discordant peptide type	0	99	DDDIAALVVDNGSGMCK	Acetyl@N-term; Carbamidomethyl(C)@16	Acetyl@2	cleaved M-D@N-term	-0.00428826	1820.79	911.401	1820.79	911.403	2	16	1.1.1.2558.30	27.376	895.8	530.06	27.69	0.41	859.355	0.741256	54.3402	530.06	184.77	392.91	163.79
17	6.098	sp|P17742|PPIA_MOUSE	Peptidyl-prolyl cis-trans isomerase A OS=Mus musculus GN=Ppia PE=1 SV=2	1	auto	0	99	KITISDCGQL	Carbamidomethyl(C)@7		missed K-I@1	0.000132177	1133.58	567.795	1133.58	567.795	2	10	1.1.1.2565.25	27.7169	6567.8	5470.95	27.9	0.56	3515.51	0.742557	14.8695	5470.95	513.47	4062.49	468.54
38	15	sp|Q8BHL7|C42S1_MOUSE	CDC42 small effector protein 1 OS=Mus musculus GN=Cdc42se1 PE=1 SV=1	0	auto - MS already used	0	99	LGCCVVEKPQPK	Carbamidomethyl(C)@3; Carbamidomethyl(C)@4; Label:13C(6)15N(2)(K)@8; Label:13C(6)15N(2)(K)@12			-0.000488133	1429.74	477.587	1429.74	477.587	3	14	1.1.1.2601.5	29.5378	4721.53	3650.79	29.68	0.36	2337.12	0.743324	16.1437	4911.44	519.57	3650.79	445.2
6	5.292	sp|P21279|GNAQ_MOUSE	Guanine nucleotide-binding protein G(q) subunit alpha OS=Mus musculus GN=Gnaq PE=1 SV=4	0	auto - discordant peptide type	0	81.56	ACCLSEEAKEAR	Acetyl@N-term; Carbamidomethyl(C)@2; Carbamidomethyl(C)@3; Label:13C(6)15N(2)(K)@9; Label:13C(6)15N(4)(R)@12	Acetyl@8	cleaved M-A@N-term; missed K-E@9	0.00162957	1482.66	742.336	1482.66	742.335	2	10	1.1.1.2457.41	22.4651	645.68	516.68	22.27	0.51	1328.03	0.744035	48.2681	694.43	209.36	516.68	194.76
38	15	sp|Q8BHL7|C42S1_MOUSE	CDC42 small effector protein 1 OS=Mus musculus GN=Cdc42se1 PE=1 SV=1	1	auto	0	99	LGCCVVEKPQPK	Carbamidomethyl(C)@3; Carbamidomethyl(C)@4			-0.000195977	1413.71	472.244	1413.71	472.244	3	16	1.1.1.2601.4	29.5361	6436.38	4871.36	29.63	0.36	2554.35	0.744817	16.2579	4871.36	519.57	3628.27	445.2
17	6.098	sp|P17742|PPIA_MOUSE	Peptidyl-prolyl cis-trans isomerase A OS=Mus musculus GN=Ppia PE=1 SV=2	1	auto	0	99	KITISDCGQL	Label:13C(6)15N(2)(K)@1; Carbamidomethyl(C)@7		missed K-I@1	0.00103266	1141.59	571.802	1141.59	571.802	2	10	1.1.1.2566.15	27.7714	5503.54	4596.72	27.95	0.56	1867.9	0.74672	13.2611	6155.88	516.99	4596.72	471.75
4	11.73	sp|P60710|ACTB_MOUSE	Actin, cytoplasmic 1 OS=Mus musculus GN=Actb PE=1 SV=1	0	auto - discordant peptide type	0	99	DDDIAALVVDNGSGMCK	Acetyl@N-term; Carbamidomethyl(C)@16; Label:13C(6)15N(2)(K)@17	Acetyl@2	cleaved M-D@N-term	-0.00229771	1828.8	915.409	1828.81	915.41	2	13	1.1.1.2563.48	27.6344	703.92	644.11	27.69	0.41	1031.47	0.746907	33.3883	862.37	185.53	644.11	164.46
1	5.571	sp|P21278|GNA11_MOUSE	Guanine nucleotide-binding protein subunit alpha-11 OS=Mus musculus GN=Gna11 PE=1 SV=1	0	auto - discordant peptide type	0	99	TLESMMACCLSDEVKESK	Acetyl@N-term; Carbamidomethyl(C)@8; Carbamidomethyl(C)@9; Label:13C(6)15N(2)(K)@15; Label:13C(6)15N(2)(K)@18	Acetyl@2	cleaved M-T@N-term; missed K-E@15	-0.00305285	2174.95	1088.48	2174.95	1088.48	2	20	1.1.1.2693.10	34.2439	1462.96	1271.68	34.3	0.21	660.196	0.74862	23.5249	1698.7	256.36	1271.68	229.49
9	9.756	sp|Q9JJ00|PLS1_MOUSE	Phospholipid scramblase 1 OS=Mus musculus GN=Plscr1 PE=1 SV=1	1	auto	0	99	VVGPCVVCSCCSDIDFELK	Carbamidomethyl(C)@5; Carbamidomethyl(C)@8; Carbamidomethyl(C)@10; Carbamidomethyl(C)@11; Label:13C(6)15N(2)(K)@19			0.00321104	2250.99	751.337	2250.99	751.336	3	11	1.1.1.2612.22	30.1271	929.42	843.44	30.19	0.26	917.427	0.749471	34.5841	1125.38	260.86	843.44	216.48
4	11.73	sp|P60710|ACTB_MOUSE	Actin, cytoplasmic 1 OS=Mus musculus GN=Actb PE=1 SV=1	0	auto - discordant peptide type	0	99	DDDIAALVVDNGSGMCK	Acetyl@N-term; Carbamidomethyl(C)@16	Acetyl@2	cleaved M-D@N-term	-0.00428826	1820.79	911.401	1820.79	911.403	2	14	1.1.1.2563.47	27.6327	895.8	861.94	27.69	0.41	1003.21	0.749878	33.3276	861.94	185.53	646.35	164.46
21	3.299	sp|O88693|CEGT_MOUSE	Ceramide glucosyltransferase OS=Mus musculus GN=Ugcg PE=1 SV=1	1	auto	0	99	LRCGGTAEEILDV	Label:13C(6)15N(4)(R)@2; Carbamidomethyl(C)@3		missed R-C@2	-0.00138304	1441.71	721.862	1441.71	721.863	2	10	1.1.1.2633.24	31.2121	1576.23	1515.75	31.23	0.26	1432.53	0.75198	21.5781	2015.68	288.07	1515.75	245.05
6	5.292	sp|P21279|GNAQ_MOUSE	Guanine nucleotide-binding protein G(q) subunit alpha OS=Mus musculus GN=Gnaq PE=1 SV=4	0	auto - discordant peptide type	0	81.56	ACCLSEEAKEAR	Acetyl@N-term; Carbamidomethyl(C)@2; Carbamidomethyl(C)@3	Acetyl@8	cleaved M-A@N-term; missed K-E@9	0.00310131	1464.64	733.326	1464.63	733.324	2	14	1.1.1.2443.38	21.7534	979.11	921.51	21.71	1.12	1239.67	0.754067	41.7469	921.51	269.3	694.88	207.16
26	6.289	sp|Q9D0N8|TMM88_MOUSE	Transmembrane protein 88 OS=Mus musculus GN=Tmem88 PE=1 SV=1	0	auto - shared MS/MS	0	99	LADCLVPYSR	Carbamidomethyl(C)@4; Label:13C(6)15N(4)(R)@10			-0.0126298	1202.59	602.301	1202.6	602.307	2	8	1.1.1.2590.19	28.9816	2820.11	1625.24	28.66	0.51	1938.16	0.75938	27.5382	2140.22	397.47	1625.24	330.47
20	0.6149	sp|Q80X90|FLNB_MOUSE	Filamin-B OS=Mus musculus GN=Flnb PE=1 SV=3	1	auto	0	96.77	SGCTINNPAEFIVDPK	Carbamidomethyl(C)@3			0.0085493	1760.85	881.432	1760.84	881.427	2	7	1.1.1.2607.41	29.8734	1093.52	792.99	29.68	0.41	1005.5	0.760325	39.417	792.99	212.95	602.93	173.97
1	5.571	sp|P21278|GNA11_MOUSE	Guanine nucleotide-binding protein subunit alpha-11 OS=Mus musculus GN=Gna11 PE=1 SV=1	0	auto - discordant peptide type	0	16.34	MTLESMMACCLSDEVKESK	Dethiomethyl(M)@6; Oxidation(M)@7; Carbamidomethyl(C)@9; Carbamidomethyl(C)@10		missed K-E@16	-0.00255335	2215.94	739.655	2215.95	739.656	3	11	1.1.1.2668.14	33.0023	2975.64	2621.35	33.03	0.31	1711.05	0.760982	20.3656	2621.35	348.97	1994.8	307.44
1	5.571	sp|P21278|GNA11_MOUSE	Guanine nucleotide-binding protein subunit alpha-11 OS=Mus musculus GN=Gna11 PE=1 SV=1	0	auto - discordant peptide type	0	16.34	MTLESMMACCLSDEVKESK	Oxidation(M)@1; Dethiomethyl(M)@6; Carbamidomethyl(C)@9; Carbamidomethyl(C)@10		missed K-E@16	-0.00255335	2215.94	739.655	2215.95	739.656	3	11	1.1.1.2668.14	33.0023	2975.64	2621.35	33.03	0.31	1711.05	0.760982	20.3656	2621.35	348.97	1994.8	307.44
1	5.571	sp|P21278|GNA11_MOUSE	Guanine nucleotide-binding protein subunit alpha-11 OS=Mus musculus GN=Gna11 PE=1 SV=1	0	auto - discordant peptide type	0	16.34	MTLESMMACCLSDEVKESK	Oxidation(M)@1; Dethiomethyl(M)@7; Carbamidomethyl(C)@9; Carbamidomethyl(C)@10		missed K-E@16	-0.00255335	2215.94	739.655	2215.95	739.656	3	11	1.1.1.2668.14	33.0023	2975.64	2621.35	33.03	0.31	1711.05	0.760982	20.3656	2621.35	348.97	1994.8	307.44
1	5.571	sp|P21278|GNA11_MOUSE	Guanine nucleotide-binding protein subunit alpha-11 OS=Mus musculus GN=Gna11 PE=1 SV=1	0	auto - discordant peptide type	0	16.34	MTLESMMACCLSDEVKESK	Dethiomethyl(M)@1; Oxidation(M)@6; Carbamidomethyl(C)@9; Carbamidomethyl(C)@10		missed K-E@16	-0.00255335	2215.94	739.655	2215.95	739.656	3	11	1.1.1.2668.14	33.0023	2975.64	2621.35	33.03	0.31	1711.05	0.760982	20.3656	2621.35	348.97	1994.8	307.44
1	5.571	sp|P21278|GNA11_MOUSE	Guanine nucleotide-binding protein subunit alpha-11 OS=Mus musculus GN=Gna11 PE=1 SV=1	0	auto - discordant peptide type	0	16.34	MTLESMMACCLSDEVKESK	Dethiomethyl(M)@1; Oxidation(M)@7; Carbamidomethyl(C)@9; Carbamidomethyl(C)@10		missed K-E@16	-0.00255335	2215.94	739.655	2215.95	739.656	3	11	1.1.1.2668.14	33.0023	2975.64	2621.35	33.03	0.31	1711.05	0.760982	20.3656	2621.35	348.97	1994.8	307.44
1	5.571	sp|P21278|GNA11_MOUSE	Guanine nucleotide-binding protein subunit alpha-11 OS=Mus musculus GN=Gna11 PE=1 SV=1	0	auto - discordant peptide type	0	16.34	MTLESMMACCLSDEVKESK	Oxidation(M)@6; Dethiomethyl(M)@7; Carbamidomethyl(C)@9; Carbamidomethyl(C)@10		missed K-E@16	-0.00255335	2215.94	739.655	2215.95	739.656	3	11	1.1.1.2668.14	33.0023	2975.64	2621.35	33.03	0.31	1711.05	0.760982	20.3656	2621.35	348.97	1994.8	307.44
1	5.571	sp|P21278|GNA11_MOUSE	Guanine nucleotide-binding protein subunit alpha-11 OS=Mus musculus GN=Gna11 PE=1 SV=1	0	auto - discordant peptide type	0	99	TLESMMACCLSDEVKESK	Acetyl@N-term; Carbamidomethyl(S)@4; Carbamidomethyl(C)@8; Carbamidomethyl(C)@9	Acetyl@2	cleaved M-T@N-term; missed K-E@15	-0.00255335	2215.94	739.655	2215.95	739.656	3	13	1.1.1.2668.14	33.0023	2975.64	2621.35	33.03	0.31	1711.05	0.760982	20.3656	2621.35	348.97	1994.8	307.44
1	5.571	sp|P21278|GNA11_MOUSE	Guanine nucleotide-binding protein subunit alpha-11 OS=Mus musculus GN=Gna11 PE=1 SV=1	0	auto - discordant peptide type	0	88.34	TLESMMACCLSDEVKESK	Acetyl@N-term; Carbamidomethyl(E)@3; Carbamidomethyl(C)@8; Carbamidomethyl(C)@9	Acetyl@2	cleaved M-T@N-term; missed K-E@15	-0.00255335	2215.94	739.655	2215.95	739.656	3	12	1.1.1.2668.14	33.0023	2975.64	2621.35	33.03	0.31	1711.05	0.760982	20.3656	2621.35	348.97	1994.8	307.44
26	6.289	sp|Q9D0N8|TMM88_MOUSE	Transmembrane protein 88 OS=Mus musculus GN=Tmem88 PE=1 SV=1	0	auto - shared MS/MS	0	99	LADCLVPYSR	Carbamidomethyl(C)@4			-0.0103202	1192.58	597.298	1192.59	597.303	2	12	1.1.1.2590.17	28.98	4079.74	2152.22	28.71	0.46	2304.64	0.761079	27.3514	2152.22	397.47	1638.01	330.47
5	9.486	sp|O35566|CD151_MOUSE	CD151 antigen OS=Mus musculus GN=Cd151 PE=1 SV=2	1	auto	0	99	VVPDSCCKTMVAGCGKR	Carbamidomethyl(C)@6; Carbamidomethyl(C)@7; Carbamidomethyl(C)@14		missed K-T@8; missed K-R@16	0.00121746	1923.88	481.977	1923.88	481.977	4	10	1.1.1.2658.3	32.4682	11560.5	2840.54	32	0.46	1725.61	0.761218	35.8618	2840.54	656.93	2162.27	592.64
70	8.108	sp|P14115|RL27A_MOUSE	60S ribosomal protein L27a OS=Mus musculus GN=Rpl27a PE=1 SV=5	1	auto	1.18046	99	IKGVGGACVLVA	Carbamidomethyl(C)@8		missed K-G@2	0.000173115	1142.65	572.331	1142.65	572.331	2	6	1.1.1.2606.23	29.8068	2932.31	2866.58	29.79	0.31	2003.73	0.762037	18.7233	2866.58	343.98	2184.44	313.96
15	2.072	sp|P52480|KPYM_MOUSE	Pyruvate kinase PKM OS=Mus musculus GN=Pkm PE=1 SV=4	0	auto - MS already used	0	98.34	CCSGAIIVLTK	Carbamidomethyl(C)@1; Carbamidomethyl(C)@2; Label:13C(6)15N(2)(K)@11			-0.00726842	1228.63	615.324	1228.64	615.327	2	6	1.1.1.2584.23	28.6783	393.89	308.85	28.86	0.51	903.57	0.762216	56.1681	405.2	158.11	308.85	124.78
15	2.072	sp|P52480|KPYM_MOUSE	Pyruvate kinase PKM OS=Mus musculus GN=Pkm PE=1 SV=4	1	auto	0	98.34	CCSGAIIVLTK	Carbamidomethyl(C)@1; Carbamidomethyl(C)@2			-0.00208473	1220.62	611.319	1220.63	611.32	2	7	1.1.1.2584.22	28.6775	629.58	407.31	28.81	0.51	1313.61	0.764636	56.3181	403.46	158.11	308.5	124.78
4	11.73	sp|P60710|ACTB_MOUSE	Actin, cytoplasmic 1 OS=Mus musculus GN=Actb PE=1 SV=1	0	auto - discordant peptide type	0	99	MDDDIAALVVDNGSGMCK	Oxidation(M)@1; Dethiomethyl(M)@16; Carbamidomethyl(C)@17; Label:13C(6)15N(2)(K)@18			0.00105648	1885.83	943.922	1885.83	943.921	2	9	1.1.1.2605.39	29.7703	1873.96	766.48	29.99	0.26	788.538	0.766557	47.9513	999.9	313.72	766.48	277.94
70	8.108	sp|P14115|RL27A_MOUSE	60S ribosomal protein L27a OS=Mus musculus GN=Rpl27a PE=1 SV=5	1	auto	0	93.79	IKGVGGACVLVA	Label:13C(6)15N(2)(K)@2; Carbamidomethyl(C)@8		missed K-G@2	-0.000371368	1150.66	576.338	1150.66	576.338	2	5	1.1.1.2609.15	29.9548	2442.84	1207.29	29.74	0.36	1624.61	0.766743	34.8201	1574.57	352.65	1207.29	321.88
6	5.292	sp|P21279|GNAQ_MOUSE	Guanine nucleotide-binding protein G(q) subunit alpha OS=Mus musculus GN=Gnaq PE=1 SV=4	0	auto - discordant peptide type	0	81.56	ACCLSEEAKEAR	Acetyl@N-term; Carbamidomethyl(C)@2; Carbamidomethyl(C)@3	Acetyl@8	cleaved M-A@N-term; missed K-E@9	0.000293695	1464.63	733.324	1464.63	733.324	2	13	1.1.1.2455.28	22.3666	852.57	825.15	22.37	0.71	1302.59	0.767945	40.9536	825.15	215.13	633.67	200.13
6	5.292	sp|P21279|GNAQ_MOUSE	Guanine nucleotide-binding protein G(q) subunit alpha OS=Mus musculus GN=Gnaq PE=1 SV=4	0	auto - discordant peptide type	0	99	TLESIMACCLSEEAKEAR	Acetyl@N-term; Carbamidomethyl(C)@8; Carbamidomethyl(C)@9	Acetyl@2	cleaved M-T@N-term; missed K-E@15	-0.00291636	2138.96	713.995	2138.96	713.995	3	19	1.1.1.2705.4	34.8464	3179.54	1641.4	34.97	0.21	1282.6	0.772042	29.3159	1641.4	336.76	1267.23	265.36
64	8.571	sp|O09044|SNP23_MOUSE	Synaptosomal-associated protein 23 OS=Mus musculus GN=Snap23 PE=1 SV=1	1	auto	0	99	TLTELNKCCGLCICPCNR	Carbamidomethyl(C)@8; Carbamidomethyl(C)@9; Carbamidomethyl(C)@12; Carbamidomethyl(C)@14; Carbamidomethyl(C)@16		missed K-C@7	0.00421649	2268	757.007	2267.99	757.005	3	7	1.1.1.2640.31	31.565	1225.98	1036.9	31.48	0.31	1177.35	0.773691	31.7068	1036.9	212.79	802.24	193.9
4	11.73	sp|P60710|ACTB_MOUSE	Actin, cytoplasmic 1 OS=Mus musculus GN=Actb PE=1 SV=1	0	auto - discordant peptide type	0	99	DDDIAALVVDNGSGMCK	Acetyl@N-term; Carbamidomethyl(C)@16; Label:13C(6)15N(2)(K)@17	Acetyl@2	cleaved M-D@N-term	-0.00229771	1828.8	915.409	1828.81	915.41	2	17	1.1.1.2559.41	27.4305	703.92	529.88	27.69	0.41	978.598	0.776119	41.3399	682.73	185.92	529.88	164.81
5	9.486	sp|O35566|CD151_MOUSE	CD151 antigen OS=Mus musculus GN=Cd151 PE=1 SV=2	1	auto	0	99	VVPDSCCKTMVAGCGKR	Carbamidomethyl(C)@6; Carbamidomethyl(C)@7; Carbamidomethyl(C)@14		missed K-T@8; missed K-R@16	0.00121746	1923.88	481.977	1923.88	481.977	4	14	1.1.1.2646.6	31.8525	11560.5	8622.28	32	0.46	5266.38	0.776916	11.5381	8622.28	649.2	6698.79	585.66
5	9.486	sp|O35566|CD151_MOUSE	CD151 antigen OS=Mus musculus GN=Cd151 PE=1 SV=2	0	auto - MS already used	0	99	VVPDSCCKTMVAGCGKR	Carbamidomethyl(C)@6; Carbamidomethyl(C)@7; Label:13C(6)15N(2)(K)@8; Carbamidomethyl(C)@14; Label:13C(6)15N(2)(K)@16; Label:13C(6)15N(4)(R)@17		missed K-T@8; missed K-R@16	-0.00229793	1949.91	488.486	1949.92	488.486	4	13	1.1.1.2646.7	31.8534	9408.36	6721.32	32	0.52	4510.99	0.77692	11.4994	8651.24	649.2	6721.32	585.66
19	5.263	sp|Q9D8N0|EF1G_MOUSE	Elongation factor 1-gamma OS=Mus musculus GN=Eef1g PE=1 SV=3	1	auto	0	99	KAAAPAPEEEMDECEQALAAEPK	Carbamidomethyl(C)@14		missed K-A@1	0.00604018	2484.12	829.048	2484.11	829.046	3	17	1.1.1.2610.26	30.0346	1768.54	1337	30.1	0.36	1388.65	0.777083	31.8197	1337	271.95	1038.96	254.23
3	13.16	sp|Q9R1Q7|PLP2_MOUSE	Proteolipid protein 2 OS=Mus musculus GN=Plp2 PE=1 SV=1	0	auto - discordant peptide type	0	65.55	ADSERLSAPGCWLA	Acetyl@N-term; Carbamidomethyl(C)@11	Acetyl@2	cleaved M-A@N-term; cleaved A-C@C-term; missed R-L@5	0.00227727	1573.72	787.868	1573.72	787.867	2	8	1.1.1.2565.44	27.7335	971.1	915.07	27.64	0.67	1090.32	0.777099	32.022	915.07	195.57	711.1	169.57
17	6.098	sp|P17742|PPIA_MOUSE	Peptidyl-prolyl cis-trans isomerase A OS=Mus musculus GN=Ppia PE=1 SV=2	1	auto	0	99	KITISDCGQL	Label:13C(6)15N(2)(K)@1; Carbamidomethyl(C)@7		missed K-I@1	0.00103266	1141.59	571.802	1141.59	571.802	2	11	1.1.1.2567.21	27.8159	5503.54	5045.77	27.95	0.56	3423.55	0.778516	12.3521	6481.27	519.61	5045.77	474.14
6	5.292	sp|P21279|GNAQ_MOUSE	Guanine nucleotide-binding protein G(q) subunit alpha OS=Mus musculus GN=Gnaq PE=1 SV=4	0	auto - discordant peptide type	0	81.56	ACCLSEEAKEAR	Acetyl@N-term; Carbamidomethyl(C)@2; Carbamidomethyl(C)@3; Label:13C(6)15N(2)(K)@9; Label:13C(6)15N(4)(R)@12	Acetyl@8	cleaved M-A@N-term; missed K-E@9	0.00211785	1482.66	742.336	1482.66	742.335	2	13	1.1.1.2432.41	21.1956	528.26	520.35	21.2	0.51	1267.3	0.781342	53.7971	665.97	271.81	520.35	182.37
62	4.217	sp|P06151|LDHA_MOUSE	L-lactate dehydrogenase A chain OS=Mus musculus GN=Ldha PE=1 SV=3	1	auto	0	99	IVSSKDYCVTANSK	Carbamidomethyl(C)@8		missed K-D@5	0.00119745	1570.77	524.596	1570.77	524.596	3	9	1.1.1.2594.11	29.1798	1229.91	1214.17	29.17	0.31	1161.28	0.782551	29.5432	1214.17	227.15	950.15	217.25
21	3.299	sp|O88693|CEGT_MOUSE	Ceramide glucosyltransferase OS=Mus musculus GN=Ugcg PE=1 SV=1	1	auto	0	99	LRCGGTAEEILDV	Carbamidomethyl(C)@3		missed R-C@2	-0.0024896	1431.7	716.857	1431.7	716.859	2	11	1.1.1.2638.18	31.4602	2178.41	1132.51	31.28	0.31	1014.83	0.784373	36.9574	1132.51	283.73	888.31	241.35
23	9.877	sp|Q9WVC3|CAV2_MOUSE	Caveolin-2 OS=Mus musculus GN=Cav2 PE=1 SV=1	1	auto	0	99	SVTDVVIGPLCTSVGR	Carbamidomethyl(C)@11			0.00337432	1658.87	830.442	1658.87	830.44	2	11	1.1.1.2623.29	30.6937	1260.47	645.13	30.5	0.56	1111.13	0.784725	53.8386	645.13	242.04	506.25	195.48
5	9.486	sp|O35566|CD151_MOUSE	CD151 antigen OS=Mus musculus GN=Cd151 PE=1 SV=2	1	auto	0	99	VVPDSCCKTMVAGCGKR	Carbamidomethyl(C)@6; Carbamidomethyl(C)@7; Label:13C(6)15N(2)(K)@8; Carbamidomethyl(C)@14; Label:13C(6)15N(2)(K)@16; Label:13C(6)15N(4)(R)@17		missed K-T@8; missed K-R@16	-0.000483558	1949.91	650.979	1949.92	650.979	3	13	1.1.1.2647.15	31.9233	5013.41	4417.92	32.05	0.52	2916.23	0.787056	13.7382	5613.22	506.5	4417.92	457.67
[truncated: 496 more rows]

## Sheet: carb mod.>90conf
N	%Cov(95)	Accessions	Names	Used	Annotation	Contrib	Conf	Sequence	Modifications	ProteinModifications	Cleavages	dMass	Obs MW	Obs m/z	Theor MW	Theor m/z	Theor z	Sc	Spectrum	Acq Time	Intensity (Peptide)	PrecursorIntensityAcquisition	Apex Time (Peptide)	Elution Peak Width (Peptide)	MS2Counts	H:L	%Err H:L	Area L	Err L	Area H	Err H
[truncated: 582 more rows]

[truncated: 1 more sheets: carb mod.>90conf.no cont]
